# Supplementary material for: Diversity in bread and durum wheat stigma morphology and linkage of increased stigma length to dwarfing gene Rht14
Source: Theor Appl Genet. 2024 Jun 14;137(7):160. doi: 10.1007/s00122-024-04663-4 (PMC11178622; doi:10.1007/s00122-024-04663-4)
Supplement: Supplementary file 3 — Supplementary file3 (XLSX 425 kb) [file 122_2024_4663_MOESM3_ESM.xlsx]

## Sheet: Table S1
Table S1. Lines comprising the bread wheat panel.
Line name	Synonyma	Originb	Yearc	Rht-B1d	Rht-D1d	ave TSLe	s.d.f
AC-BARRIE	na	CANADA	1994	WT	WT	7.11567	0.118357
AC-DOMAIN	AUS-30454	CANADA	1993	WT	WT	7.533	0.205061
ACADEMIE-DE-PEKIN	LW-017	CHINA	na	Rht-B1	WT	8.291	0.274357
ANK-1-A	AUS-90787	RUSSIA	1985	na	na	8.82586	0.0689716
ANK-1-B	AUS-90788	RUSSIA	1989	na	na	8.3885	0.127986
ANK-1-C	AUS-90789	RUSSIA	1992	na	na	8.5345	0.0869741
ANK-1-D	AUS-90790	RUSSIA	1989	na	na	8.05324	0.00220617
ANK-7-A	AUS-90802	RUSSIA	1983	na	na	8.15612	0.12711
ANK-8-B	AUS-90805	RUSSIA	1987	na	na	7.9475	0.0346482
ANK-8-C	AUS-90806	RUSSIA	1987	na	na	8.177	0.169706
BATAVIA	AUS-25271	AUSTRALIA	1991	Rht-B1	WT	6.345	0.108894
BODALLIN	na	AUSTRALIA	1982	Rht-B1	WT	7.314	0.22486
BT-2277	na	TUNISIA	na	Rht-B1	WT	7.3085	0.440528
BT-2281	LW-064	TUNISIA	na	WT	Rht-D1	7.095	0.0282843
BUCK-ATLANTICO	na	ARGENTINA	1956	WT	WT	7.1783	0.0962867
BUCKBUCK-S	na	MEXICO	1980	WT	Rht-D1	6.93666	0.163625
BUITRE-S	na	MEXICO	na	na	na	7.9225	0.191626
BURRION	AUS-27152	MEXICO	1988	Rht-B1	WT	8.027	0.108894
CARAZINHO	AUS-98	BRAZIL	1957	WT	WT	6.951	0.212822
CHINESE-SPRING	na	CHINA	Lv	WT	WT	6.6985	0.0586899
CHRIS	na	UNITED STATES OF AMERICA	1965	WT	WT	7.05681	0.0654498
CHUAN-MAI-18	CM-18	CHINA	1965	WT	WT	8.2105	0.0374767
CIANO-79	AUS-20795	MEXICO	1979	WT	Rht-D1	7.4985	0.197283
cid460344sid158	na	CIMMYT	na	Rht-B1	WT	7.329	0.059127
cid7401sid122	Nacozari-F-76	CIMMYT	1976	Rht-B1	WT	7.8975	0.0629325
cid7506sid110	Granero-Inta	ARGENTINA	1987	WT	Rht-D1	8.157	0.16122
CLEOPATRA	AUS-18125	MEXICO	1974	WT	Rht-D1	7.44886	0.0950281
CONDOR	na	AUSTRALIA	1973	Rht-B1	WT	6.7115	0.207182
COPPADRA	LW-089	TURKEY	na	WT	WT	7.1188	0.257387
CORACK	AUS-39654	AUSTRALIA	2011	WT	Rht-D1	7.022	0.203647
COSMICK	AUS-40656	AUSTRALIA	2014	Rht-B1	WT	6.898	0.0290517
DALNEVOSTOCHNAYA-10	na	RUSSIA	1985	WT	WT	6.9185	0.0247487
EGA-GREGORY	na	AUSTRALIA	2004	Rht-B1	WT	7.19633	0.115075
EGYPCIO-208	na	ARGENTINA	na	WT	WT	7.21032	0.0220617
EMU-S	na	MEXICO	1979	WT	Rht-D1	7.18675	0.222781
ESTANZUELA-DORADO	na	URUGUAY	1981	WT	WT	7.572	0.00141421
FRONTANA-3671	LW-124	BRAZIL	1930	WT	WT	7.695	0.271529
FUKUHOKOMUGI	na	JAPAN	1979	Rht-B1	WT	8.1335	0.286378
G-66257	LW-128	GREECE	na	WT	WT	7.3505	0.146371
G-72300	LW-130	GREECE	na	WT	WT	7.2825	0.0912168
GABO	na	AUSTRALIA	1942	WT	WT	6.815	0.0494975
GAMENYA	AUS-256	AUSTRALIA	1958	WT	WT	6.55143	0.316654
GH-S	LW-291	MEXICO	na	Rht-B1	WT	7.85336	0.050346
GP-260	LW-275	CANADA	1983	WT	WT	7.247	0.108894
GRANAROLO	na	ITALY	1973	Rht-B1	WT	7.8115	0.0871952
GUISUISKAYA-SYAO-BAI-MAI	LW-354	CHINA	1953	WT	WT	8.258	0.209304
H-1617	AUS-14750	AFGHANISTAN	Lv	WT	WT	7.46252	0.102219
H-1685	AUS-14810	AFGHANISTAN	Lv	WT	WT	8.33508	0.113986
HD-2329	AUS-27710	INDIA	1985	WT	Rht-D1	7.6685	0.136472
HTWYT-015	na	CIMMYT	na	Rht-B1	WT	7.373	0.120208
HYDRA	AUS-40655	AUSTRALIA	2015	Rht-B1	WT	7.112	0.0876812
INDIS	na	SOUTH AFRICA	1990	Rht-B1	WT	7.344	0.0155563
INIA-19	na	MEXICO	na	Rht-B1	Rht-D1	7.4565	0.190212
INRA 6-1-3	LW-012	EGYPT	na	WT	WT	7.745	0.322578
JO-3045	LW-156	FINLAND	1975	WT	WT	7.497	0.0650538
KATEPWA	na	CANADA	1981	WT	WT	7.00725	0.165151
KE-HAN-NO-8	LW-162	CHINA	1975	WT	WT	7.89345	0.13637
KLEIN-GRANADOR	na	ARGENTINA	1976	WT	WT	7.644	0.125865
KULDZHINSKAYA	na	CHINA	1959	WT	WT	7.27917	0.419187
LW-333	na	ARMENIA	Lv	WT	WT	7.8975	0.304554
LW-334	na	TURKEY	Lv	WT	WT	6.92073	0.243412
LW-335	na	TURKEY	Lv	WT	WT	7.81768	0.192324
LW-336	na	MOROCCO	Lv	WT	WT	7.875	0.252466
LW-341	na	CHINA	Lv	WT	WT	7.1084	0.0765069
LW-348	na	TAJIKISTAN	Lv	WT	WT	6.96168	0.134052
LW-349	na	TAJIKISTAN	Lv	WT	WT	8.34288	0.151491
LW-350	na	GEORGIA	Lv	WT	WT	5.902	0.264741
LW-353	na	RUSSIA	Lv	WT	WT	6.69176	0.267886
LW-369	na	TURKMENISTAN	Lv	WT	WT	8.76245	0.0990735
M45-66	LW-176	ARGENTINA	na	WT	WT	7.77885	0.134568
M708//G25/N163	LW-177	ISRAEL	na	WT	WT	8.3475	0.252437
MACE	na	AUSTRALIA	2008	WT	Rht-D1	7.0075	0.0756604
MACHETE	na	AUSTRALIA	1985	WT	Rht-D1	7.0315	0.20234
MARS-DE-SUEDE-ROUGE-BARBU	na	FRANCE	1922	WT	WT	7.48488	0.191202
MEIRA	LW-185	SPAIN	na	WT	WT	8.66892	0.0272095
MELCHIOR	LW-186	NETHERLANDS	1974	WT	WT	8.51136	0.00147078
MENFLO	LW-187	CHILE	1955	WT	WT	8.21964	0.116927
MEXIQUE-58	LW-188	MEXICO	1974	WT	Rht-D1	7.313	0.0141421
MOCHO-DE-ESPIGA-BRANCA	na	PORTUGAL	1928	WT	WT	8.467	0.118578
N-46	LW-197	ISRAEL	1967	Rht-B1	Rht-D1	8.1079	0.0113279
N-67-M-2	LW-198	ISRAEL	na	Rht-B1	Rht-D1	8.05567	0.327784
NACHIPUNDO	LW-200	NEPAL	na	WT	WT	7.53064	0.114721
NORIN-29	LW-207	JAPAN	1949	WT	WT	7.88567	0.105406
NORIN-60	LW-208	JAPAN	1965	WT	Rht-D1	6.91565	0.123236
NOVOSIBIRSKAYA-67	na	RUSSIA	1974	na	na	8.36576	0.219147
NP-120	LW-211	INDIA	1925	WT	WT	7.6585	0.0544472
ODESSA-EXP-STA-17413	LW-214	SYRIA	na	WT	WT	8.35536	0.047065
ODESSA-EXP-STA-19565	LW-215	ETHIOPIA	na	WT	WT	7.42404	0.194879
ODESSA-EXP-STA-21821	LW-216	PORTUGAL	na	WT	WT	7.566	0.213546
PAMUKKALE	LW-313	TURKEY	na	WT	WT	6.475	0.158392
PASTOR	na	MEXICO	1993	Rht-B1	WT	7.14	0.205061
PBW-343	na	INDIA	1995	Rht-B1	WT	6.6135	0.000707107
PITIC-62	na	MEXICO	1962	WT	Rht-D1	8.12225	0.149761
PRECOCE-DU-JAPON	LW-229	FRANCE	1868	WT	WT	6.55273	0.0792254
PRESTON	na	AUSTRALIA	2008	na	na	6.767	0
PROMESSA	LW-230	NETHERLANDS	1991	WT	Rht-D1	7.36424	0.0529482
PUNJAB-15	LW-340	INDIA	1928	WT	WT	7.84135	0.0837002
PUNJAB-18	LW-339	INDIA	1915	WT	WT	8.41308	0.0125016
PUNJAB-24	LW-338	INDIA	1928	WT	WT	7.408	0.14789
QAL-2000	na	AUSTRALIA	1999	WT	Rht-D1	7.1245	0.15332
ROBLIN	na	CANADA	1986	WT	WT	7.60194	0.154185
SIRAZAIAIBARIGI-2	LW-241	JAPAN	na	WT	Rht-D1	6.62584	0.176494
SONORA-64	na	MEXICO	1964	WT	WT	8.08947	0.221118
SUJATA	na	INDIA	1965	WT	WT	8.53554	0.102587
SUNTOP	na	AUSTRALIA	2011	Rht-B1	WT	7.74923	0.118313
TAFERSTAT	LW-245	ALGERIA	Lv	WT	WT	8.34833	0.0880076
THORI-212-var-8-1	LW-346	PAKISTAN	1934	WT	WT	8.09544	0.300817
TRAMI-PUY-DE-DOME	LW-250	FRANCE	1921	WT	WT	7.91588	0.268318
U-MAN-SYAO-MAI	LW-356	CHINA	1958	WT	WT	8.4422	0.0830992
ULLA	na	FINLAND	1975	WT	WT	7.67936	0.0950281
VERANOPOLIS	na	BRAZIL	1950	WT	WT	8.193	0.0452548
VOLCANI	VOLCANI-DD-1	ISRAEL	na	WT	Rht-D1	8.15551	0.110132
WHITE-KANDAHAR	na	AFGHANISTAN	na	na	na	7.3268	0.18826
WW-15	na	AUSTRALIA	1969	Rht-B1	WT	6.784	0.21496
WW-80	na	AUSTRALIA	na	Rht-B1	WT	7.47511	0.229074
WYALKATCHEM	BPA-WYALKATCHEM	AUSTRALIA	2001	WT	Rht-D1	6.8585	0.168999
a, Data from internet sources including GRIS (http://www.wheatpedigree.net/). LW prefix indicates line is from the INRA 372CC set. AUS prefix indicates AWCC accession. na, not available.
b, Country of origin. CIMMYT, CIMMYT pre-breeding variety.
c, Year of Release, data from internet sources including GRIS (http://www.wheatpedigree.net/). Lv, Land-variety. na, not available
d, Rht-B1 and Rht-D1 genotype. WT, tall a allele; Rht-B1 and -D1, semi-dwarf b allele; NA, not determined.
e, Average Total Stigma Length
f, Standard deviation of average Total Stigma Length

## Sheet: Table S2
Table S2. Lines comprising the durum wheat panel.
Line name	Origina	Yearb	ave TSLce	s.d.d
APPIO	ITALY	1982	8.42169	0.420828
AUS-10105	INDIA	Lv	7.95707	0.189263
AUS-10344	IRAQ	Lv	7.55381	0.0679085
AUS-10348	IRAQ	Lv	8.11411	0.0865941
AUS-13244	AFGHANISTAN	Lv	7.82785	0.200637
AUS-14010	CHINA	Lv	9.46845	0.446804
BIGOST-1	SYRIA	na	9.50199	0.56138
CAPAROI	AUSTRALIA	2009	9.26501	0.0990205
CAPEITI-8	ITALY	1955	7.89051	0.266114
CIMMYT-67-PLATA-16	MEXICO	na	9.05635	0.542023
DBA-AURORA	AUSTRALIA	2014	8.21239	0.147732
DON PEDRO	SPAIN	1987	7.86217	0.21086
EGA-BELLAROI	AUSTRALIA	2002	8.73135	0.225545
HEIDER	SYRIA	1997	8.04235	0.436385
ITALO	ITALY	1993	9.76927	0.717354
JANDAROI	AUSTRALIA	2007	7.58033	0.161245
KALKA	AUSTRALIA	2004	8.29065	0.127458
KHAPLI	INDIA	1908	8.98456	0.437328
LANGDON	USA	1956	8.09016	0.276587
MERIDIANO	ITALY	1999	8.94689	0.464912
MEXICALI-75	MEXICO	1975	7.11649	0.192059
MOROCCO-W-74633	MOROCCO	na	7.84787	0.372558
NILE	LEBANON/SYRIA	1981	8.50957	0.363345
OUASERL-1	SYRIA	na	8.91465	0.469312
SAJUR	SYRIA	na	9.47579	0.588561
TAREK	MOROCCO	1995	7.31409	0.354413
YALLAROI	AUSTRALIA	1987	8.75865	0.541029
a, Country of origin. CIMMYT, CIMMYT pre-breeding variety.
b, Year of release, data from internet sources including GRIS (http://www.wheatpedigree.net/). Lv, Land-variety. na, not available
c, Average Total Stigma Length
d, Standard deviation of average Total Stigma Length

## Sheet: Table S3
Table S3. GBS markers used for developing a genetic linkage map for the Mocho/Gladius RIL population.
Marker Name	Linkage Group	Position (cM)a	Alignment Lengthb	Target Chrc	Start (bp)d	End (bp)	GBS Target Sequencee
MG_0001	1A	0	177	chr1A	1235174	1235350	A000=CTATCAAATCTGCAGCCTCGTCAATCAGCTCATCCCGATCAGCGCTGACAGAATTCTTAGCTGCAGTGAACTTCCTTTCGAATTTTGCGTACTCGATCTCCTCGAGATGACGGTATGCAAGAACTAGTGTTCTGAGGCCAGCATCCGCGTAATCATTTATGTGCTTCTGCGTCGCTT; A001=CTATCAAATCTGCAGCCTCGTCAATCAGCTCATCCCGATCAGCGCTGACAGAATTCTTAGCTGCAGTGAACTTCCTTTCGAATTTTGCGTACTCGATCTCCTCGAGCTGACGGTATGCAAGAACTAGTGTTCTGAGGCCAGCATCCGCGTAATCATTTATGTGCTTCTGCGTCGCTT
MG_0002	1A	0.655775	170	chrUn	22293	22462	A000=GCAGAATCCATTAGCCAGTTAAAGCACCTATGCTATCTTGCTTTCAAGACATTCAAATGCACTGTAATTTTACCAAGTGCGCTAACTGAACTTCACCATATTCAGCTGCTAGATTTTGGTCATCATAGCCAAACTTCGGAATTTACTACTGATAACCTTACCAACCTGCG; A001=GCAGAATCCATTAGCCAGTTAAAGCACCTATGCTATCTTGCTTTCAGGACATTCAAATGCACTGTAATTTTACCAAGTGCGCTAACTGAACTTCACCATATTCAGCTGCTAGATTTTGGTCATCATAGCCAAACTTCGGAATTTATTACTGATAACCTTACCAACCTGTG
MG_0003	1A	0.818114	166	chr1A	3120571	3120406	A000=TAGGCAGGGGACATAATTTAGAGTTATATACCATTTGCACGGCACATTTCATAACCGTCTGGGTACCGTTACAAAAGTTCAGTAGCGACAAATCAAGCGAGTCTGACCTATGTTGCTTTGATTTTTGCAGGACGCTACCGGTGTATAGAACAGACTCCGCCTCTGA; A001=TAGGCAGGGGACATAATTTAGAGTTATATACCATTTGCACGGCACATTTCATAACCGTCTGGGTACCGTTACAAAAGTTCAGTAGCGACAAATTAAGCGAGTCTGACCTATGTTGCTTTGATTTTTGCAGGACGCTACCGGTGTATAGAACAGACTCCGCCTCTGA
MG_0004	1A	0.980452	171	chr1A	3390376	3390206	A000=TGTGGCCAGTCTGCTGATACACTTAGCTTCATCTGCGAGGGAGATGAAGCTCTAGGGTCCATGAAGGAAGTTGAAGCTCAAACTATTGGAGATCTTCTACCAACCGATGATGATTTGATATCGGGTGTTATCGATGGCTTTGAACTCTCTGGCCTGTCTATCAACCAGGAT; A001=TGTGGCCAGTCTGCTGATACACTTAGCTTCATCTGCGAGGGAGATGAAGCTCTAGGGTCCATGAAGGAAGTTGAAGCTCAAACTATTGGAGATCTTCTACCAACCGATGATGATTTGATATCGGGCGTTATCGATGGCTTTGAACTCTCTGGCCTGTCTATCAACCAGGAT
MG_0005	1A	0.980452	161	chr1A	1208189	1208349	A001=GAAGGGTTAGTCGACCCTAGGCTTGAGAGGAATTTCAATGAGGTCGAAATGTTCCGTATGATTGAATCTGCAGCAGCCTGCATTCGACACTCGTCATCAAAGAGGCCCAGAATGAGCCAGGTACGCATGGCCATTGTCTATCTGACCACCTTACATTACTA; A005=GAAGGGTTAGTCGACCCCAGGCTTGAGAGGAATTTCAATGAGGTCGAAATGTTCCGTATGATTGAGTCTGCAGCAGCCTGCATTCGACACTCGTCATCAAAGAGGCCCAGAATGAGCCAGGTACGCATGGCCATTGTCTATCTGACCACCTTACATTACTG
MG_0006	1A	1.70096	180	chr1A	4500681	4500502	A000=GCATTTCTGAACTGATAGTGTCTCAAGCTGAGGAAACAATATCGGTTCTCCTTCGACAGCAGCATCCCATTTCTGAAAACTCCCCAAGTCTTCCAATGCAAGTACCTTTAGAGCAGGAAATGCTGACTGTACCAACCTATAACCTCCACTACAACTTTCATGAACCAGTGGTGCTTCACG; A005=GCATTTCTGAACTGATAGTGTCTCAAGCTGAGGAAACAATATCGGTTCTCCTTCGACAGCAGCATCCCATTTCTGAAAACTCCCCAAGTCTTCCAATGCAAGTACCTCTAGAGCAGGAAATGCTGACTGTACCAACCTATAACCTCCACTACAACTTTCATGAACCAGTGGTGCTTCACG
MG_0007	1A	5.54125	179	chr1A	7294562	7294740	A000=CGAATCTGAATGGTGTTGATTTGGTGTTGACTTTTTACATACGTAACGAACAGTATGTATATTGTGTTCTTTTGAACTTTCTTGCTTCGAATTCTTAAATCAATTTGTTTGATGTAGATGAACTTTTTATTACGTAAAATAAAATAAAACAATGGACAAATTCCAAAGCTGGAGCCATA; A001=CGAATCTGAATGGTGTTGATTTGGTGTTGACTTTTTACATACGTAACGAACAGTATGTATATTGTGTTCTTTTGAACTTTCTTGCTTCGAATTCTTAAATCAATTTGTTTGATGTAGATGAACTTTTTATTACGTAAAATAAAATAAAACAATGGACAAATTCCAAAGCTGGAGCCCTA
MG_0008	1A	5.86699	156	chr1A	7661744	7661899	A001=TCCTTGCATGGGATACAATTTAGAAGTTTTCTTTTCCTTTTGTTGTTTGAGAAAAAATAAATAGATTTGGGGACTCTGACATGAGTAACCATTTAGTAACAGGTAAACTGAATGGCTCGAGTTTAAATAGAAGACATATCTCAACTTACCTGAAGA; A003=TCCTTGCATGGGATACAATTTAGAAGTTTTCTTTTCCTTTTGTTGTTTGAGAAAAAATAAATAGATTTGGGGACTCTGACATGAGTAACCATTTAGTAACAGGTAAACTGAATGGCTCAAGTTTAAATAGAAGACATATCTCAACTTACCTGAAGA
MG_0009	1A	6.19273	168	chr1A	7658559	7658726	A001=GGAATAGCCAAGGTAGTTGCATTCACAAACTTTGCTGCGTTGACATAATGCCCGTTGGTGCCCAAGGGGAAAAGCAAGGTGCCCTGTTCTTGCATGCAGCAAAGAACAAGCTTGTTGAAGAGTGCAAGACAGGTGTTCCCGTATATAATTTCAGAACCACTGTCTGCT; A002=GGAATAGTCAAGGTGGTTGCGTTCACAAACTTTGCTGCGTTGACATAATGCCCGTTGGTGCCCAAGGGGAAAAGCAAGGTGCCCTGTTCTTGCATGCAGCAAAGAACAAGCTTGTTGAAGAGTGCAAGACAGGTGTTCCCGTATATAATTTCAGAACCACTGTCTGCT
MG_0010	1A	6.97798	180	chr1A	8328535	8328714	A001=TGCCGCGGCTGCAAAGTTTGAAAAGAAGAAGAATCAAACAAACATAAGAGTTGTAACTGCTGCAAGCATTATTGGTTTTGGATTATTGCTAATGCTCGTGCTGCTGTTACTGATTTGGAAGAACAAATTCAAACCATTATACAACAATGAAGGTACTGGTGGTGGGATAATAGCCTTTAG; A006=TGCCGCGGCTGCAAAGTTTGAAAAGAAGAAGAATCAAACAAACATAAGAGTTGTAACTGTTGCAAGCATTATTGGTTTTGGATTATTGCTAATGCTAGTGCTGCTGTTACTGATTTGGAAGAACAAATTCAAACCATTATACAACAATCAAGGTACTGGTGGTGGGATAATAGCCTTTAG
MG_0011	1A	8.12417	171	chr1A	9370256	9370426	A002=GCAAACCCTTTCAGCCTCTTCCAAACTGAAGTCGCCATGTAACTGTGGATCCACCAAACTCTTTACATCTCCGCTGTGAAGCTTGCTGATGGTTTGCACAGGGAAATATCCAACATGCTGGTCCACATTGCTGCTGCTATTGTTGTAGTGTGATGTCTCAGGTGACGAATT; A004=GCAAACCCTTTCAGCCTCTTCCAAATTGAAGTCACCATGTAACTGTGGATCCACCAAACTCTTTACATCTCCGCTGTGAAGCTTGCTGATGGTTTGCACAGGGAAATATCCAACATGCTGGTCCACATTGCTGCTGCTATTGGTGTAGTGTGATGTCTCAGGTGACGAATT
MG_0012	1A	8.61438	160	chr1A	9103685	9103844	A000=CCTTGTGGTCAATGTAGTCTACCCAAAACCGAGCAACGGCACGCTCGTAGGGGTCAGTGGGTAGGAGGGAGGGGCCGGTGCTGCCATAGGCCTCGTCGATGTACTCAATTATGACGACCGACTCACAGATTGGCTTGCCGTTGTGGATGAGCACGGGCAC; A002=CCTTGTGGTCAATGTAGTCTACCCAAAACCGAGCAATGGCACGCTCGTAGGGGTCAGTGGGTAGGAGGGAGGGGCCGCTGCTGCCATAGGCCTCGTCGATGTACTCAATTATGACGACCGACTCACAAATTGGCTTGCCGTTGTGGATGAGCACGGGCAC
MG_0013	1A	8.94012	174	chr1A	9642770	9642943	A000=AGTTTCAACATCTGCACCATCAGAAATCCCAACCACCTGAATAAGCTCTCCACCAACTTGATCTCTAAATGACACTCTCCGCCTTTTGCTTCTCTTCGACGGTCTACCGACTGCCTGGTTGTCATCATTTACAGCAGAAGCAGAAGCATCCCCAGAAGAACTTTTTCTCTTCAA; A002=AGTTTCAACATCTGCACCATCAGAAATCCCAACCACCTGAATAAGCTCTCCACCAACTTGATCTCTAAATGACACTCTCCGCTTTTTGCTTCTCTTTGACGGTCTACCGACTGCCTGGTTGTCATCATTTACAGCAGAAGCAGAAGCATCCCCAGAAGAACTTTTTCTCTTCAA
MG_0014	1A	10.4406	142	chr1A	13764479	13764338	A000=CTAAACATCCCAATATACTAAATAGGAAGAGTATAGGTAAATGGGTATACATACAGTGAACTGATCCGGTCGGCGTTTCTCTGAAGCAAGAAAGCGCAACCTCATAGTCGCGACTCTTTCATACTCATTCTTAAGTACATAG; A001=CTAAACATCCCAATATACTAAATAGGAAGATTATAGGTAAATGGGTATACATACAGTGAACTGATCCGGTCGGCGTTTCTCTGAGGCAAGAAAGCGCAACCTCATAGTCGCGACTCTTTCGTACTCATTCTTAAGTACATAG
MG_0015	1A	11.4308	164	chr1A	12369502	12369339	A002=CTGGGAGCGAGTATCATACGTAATCCACAAGCACCTGCAGCGGCTTCTCCATTGAAAAAAGAAGAGGAAATGGCGAGGCCAATTTTGCACAACAATGATTCTAAGAAACTCCTTGGTGCTGCCGGTACCTAAAACAAGACGCCGCCAAGATGTACATAAAGGAG; A003=CTGGGAGCGAGTATCATACGTAATCCACAAGCACCTGCAGCGGCTTCTCCATTGAAAAAAGAAGAGGAAACGGCGAGGCCAATTTTGCACAACAATGATTCTAAGAAACTCCTTGGTGCTGCCGGTACCTAAAACAAGACGCAGCCAAGATGTACATAAAGGAG
MG_0016	1A	11.7565	179	chr1A	11934244	11934422	A000=ACAAATCGCTGCAGTAGCAGCAGCAGCATCTTCTGTGTGGCGTAAGTAAGTGAGAGCCGATAAAACTCTAGCTGGCGGCGTCAATCAGTGCTGGATCTCGCACAGCTCCCAGTTTCCCTCGCCGTCGATGAGCTTCAACTCCACGGAGTGGAAGGGTATAAGAGCAGGCCTCTGCAAAC; A001=ACAAATCGCTGCAGTAGCAGCAGCAGCATCTTCTGTGTGGCGTAAGTAAGTGAGAGCCGAAAAAACTCTAGCTGGCGGCGTCAATCAGTGCTGGATCTCGCACAGCTCCCAGTTCCCCTCGCCGTCGATGAGCTTCAACTCCACGGAGTGGAAGGGTATAAGAGCAGGCCTCTGCAAAC
MG_0017	1A	11.9189	168	chr1A	11819598	11819765	A002=TGAAGTCAACAAACAGTGTATCTTCAAACGGCACAGCTGCTATGAAGTACTGTGGATGTTTCCCAGCAGAGGTAACGAACCGATCACACTCACGCTGCTCGCCCATGAAGTCATAAATGCTCTTCGAGATCGCCGTGTACCCACACATCTTCACCTCCATGCCTCCTG; A003=TGAAGTCAACAAACAGTGTATCTTCAAACGGCACAGCTGCTATGAAGTACTGTGGATGTTTCCCAGCAGAGGTAACGAACCGATCACACTCACGCTGCTCGCCCATGAAGTCATAAAGGCTCTTTGAGATCGCCGTGTACCCACACATCTTCACCTCCATGCCTCCTG
MG_0018	1A	11.9189	182	chr1A	11933858	11934039	A000=CACAGTTTTTGATGACGACAGCGAACGGAGATGATGGCAACAACAGCCAAATTTATTCCATATGTACTACACTAGCATGGAATCAATCAATAATAGGTTTGATGAATTCACATCAACAGCTGCTCTGAGATTATGTACTGCTGTTCTACACTCTCTTCCTACTTCACTCCACACCTCCAAAC; A001=CACAGTTTTTTATGACGACGGCGAACGGAGATGATGGCAACAACAGCCAAATTTATTCCATATGTACTACACTAGCATGGAATCAATCAATAATAGGTTTGATGAATTCACATCAACAGCTGCTCTGAGATTATGTACTGCTGTTCTACACTCTCTTCCTACTTCACTCCACACCTCCAAAC
MG_0019	1A	12.2446	182	chr1A	13671833	13671652	A000=GTGCTGGAGCACTGTGATGATCCCACAACACAGCAGATAATGATGGATGAGATTCTCCAGTCTGTTTGCTTGCTGGCTCAAGATCAATATGGTAACTATGTTGTTCAGGTGAGTACCACACACATCTTTTTGAACATTCTTGCATACCTTGAACTTATCCAAGCTTCTACTGTATTTTGTAG; A002=GTGCTGGAGCACTGTGATGATCCCACGACACAGCAGATAATGATGGATGAGATTCTCCAGTCTGTTTGCTTGCTGGCTCAAGATCAATATGGTAACTATGTTGTTCAGGTGAGTACCACACACATCTTTTTGAACATTCTTGCATACCTTGAACTTATCCAAGCTTCTACTGTATTTTGTAG
MG_0020	1A	12.2446	161	chr1A	13083627	13083787	A000=GAAGTGTGTCATGCAAACTTGGCTCCCAGCCAGTACTGCTCTGCTTGAGATGATGATCTGCCACCTCCCCTCTCCGTTAGAAGCACAGAAATATCGCGTGGAGAACCTGTATGAGGGCCCCCTTGATGATAAATACGCAGAAGCTATTAAAAAATGTGACC; A002=GAAGTGTGTCATGCAAACTTGGCTCCCAGCCAGTTCTGCTCTGCTTGAGATGATGATCTGCCACCTCCCCTCTCCGTTAGAAGCACAGAGATATCGTGTGGAGAGCCTGTATGAGGGCCCCCTTGATGATAAATACGCACAAGCTATTAAAAAATGTGATC
MG_0021	1A	12.5704	177	chr1A	12916369	12916545	A002=GGATCAACTGTTTTGTTCATTATACCATCACTCTGCAGTTTTAGTTGATCCACTGGTTTATCTTTTTTGTTTCCCAGTGATATACCGATGGCTCAGTTCATTGTTAATATGAATGCGTCAATGCCCGCATCGGAGAAGTTCATCGTGCACATTCTTGACCCCACACACATGTTTATC; A003=GGATCAACTGTTTTGTTCATTATACCATCACTCTACAGTTTTAGTTGATCCACTGGTTTATCTTTTTTGTTTCCCAGTGATATACCAATGGCTCAGTTCATTGTTAATATGAATGCGTCAATGCCCGCATCGGAGAAGTTCATCGTGCACATTCTTGACCCCACACACATGTTTATC
MG_0022	1A	12.7327	156	chr1A	13673740	13673585	A001=ATCCAGATCTGGTTGGGAAGATGGAAGGCAATCTGATGCCCTCACTTCTGGAGGAATTCAAGAGCAACAAAAGCAGAACTTACGAGCTCTCTGAAATAGCCGGGCATGTCGTTGAGTTCAGGTACACTTCTGCATTTAATGTGTATGAACATTATA; A004=ATCCAGATCTGGTTGGGAAGATGGAAGGCAATCTGATGCCCTCACTTCTGGAGGAATTCAAGAGCAACAAAAGCAGAACTTACGAGCTCTCTGAAATAGCCAGGCATGTCGTTGAGTTCAGGTACACTTCTGCATTTAATGTGTATGAACATTATA
MG_0023	1A	13.2229	168	chr1A	14143804	14143637	A000=AAATTCACCAGAAATCTGTAGATTATCAAAGAGCCCTAGAACAGCATTGTATCAAATCGGTTCAGGCAGTAATGTTGTTTCTGAATCCCAGTGTAATTTTGATAGAACATCTTAGCATATCAGTTGTTGGCAGAACATGTTCAGTATGCTTGACATGTAACTATTGGA; A002=AAATTCACCAGAACTCTGTAGATTATCAAAGAGCCCTAGAACAGCATTGTATCAAATCGGTTCAGGCAGTAACGTTGTTTCTGAATCCCAGTGTAATTTTGATAGAACATCTTAGCATATCAGTTGTTGGCAGAACATGTTCAGTATGCTTGACATGTAACTATTGGA
MG_0024	1A	13.3852	177	chr1A	16434440	16434616	A000=TAGAAGTATGGAAGGTTGGATCTATCTGGTTATTATTTTGTGTACCAGTTGATATTGTTGTACGAAAATCATGCGTCAATGTTACCAAGAATTACAATTAGGAGTGATTTGTGGCACTGTTAAATAAATAGCATAGATCTACCAGATGTCAGTGACAGTAATATTGCTTTATTTTTA; A001=TAGAAGTATGGAAGGTTGGATCTATCTGGTTATTATTTTGTGTACCAGTTGATATTGTTGTACGAAAATCATGCGGCAATGTTACCAAGAATTACAATTAGGAGTGATTTGTGGCACTGTTAAATAAATAGCATAGATCTACCAGATGTCAGTGACAGTAATATTGCTTTATTTTTA
MG_0025	1A	13.3852	148	chr1A	15438866	15439013	A000=CGCGGCCAGTCCGGTGTTGGTCAGGTTGTTGCCGATCAGCTGGAGGTCTCGGAGCTCAGGCATGCTGCTTGCGATCCCGAGCGCTCCCGTGTCATCATCCATGCCCTCAAAGGCCGCGAACCCCCTTTGGAGGATCGTCCAGCGCTCG; A001=CGCGGCCAGTCCGGTGTTGGTCAGGTTGTTGCCAATCAGCTGGAGGTCTCGGAGCTCAGGCATGCTGCTTGCGATCCCGAGCGCTCCCGTGTCATCATCCATGCCCTCAAAGGCCGCGAACCCCCTTTGGAGGATCGTCCAGCGCTCG
MG_0026	1A	13.8728	175	chr1A	20181456	20181282	A000=CAAACAACTTGCCTTCTCCGAATGGGTATGGCCAACTGATGTGCACATCCTTTGACCTACCAATTAAACGTTTCACCCACCACTTCATCTTTGACTCCTCCGACTTGTTGTCATCATCCCGAATCCATTTCTCACACTTGAGTTGAGCATCAACTGAAAGATCAAACCAGGTCAA; A002=CAAACAACTTGCCTTCTCCGAATGGGTATGGCCAACTGATGTGCACATCCTTTGACCTACCAATTAAACGTTTTACCCACCACTTCATCTTTGACTCCTCCGACTTGTTGTCATCATCCCGAATCCATTTCTCACACTTGAGTTGAGCATCAACTGAAAGATCAAACCAGGTCAA
MG_0027	1A	13.8728	144	chr1A	20092903	20092760	A000=CTAAGGTAGCAATCAGCATCGAGCAAATCTCTTCTTGCCTCTCCTTCGTATGCAACAGTTCCCTTCAGATAGAAATATGAACTGTCATATATGTAGTAGAATTATTATACCATGCAACCAACCGAAACCATTTGTAATACGCAG; A001=CTAAGGTAGCAATCAGCATCGAGCAAATCTCTTCTTGCCTTTCCTTCGTATGCAACAGTTCCCTTCAGATAGAAATATGAACTGTCATATATGTAGTAGAATTATTATACCATGCAACCAACCGAAACCATTTGTAATACGCAG
MG_0028	1A	14.1985	179	chr1A	18486547	18486725	A000=TGGCTCATTGCCTTGCTGGTGATCCTTTCCAGCAACCTTCTCGTCCAAGACATCCTTCAGCCCTTCCTGGTAGGTCTCCACATAGTTCTTCACTGCACTTGTGTAGGTAGAGGCGCGTGTCATGTATATGCGCCGCAGCGCAGGCTTCAGGGTCTCCGCCCCGCCCTTTGCTGCCACTG; A001=TGGCTCATTGCCTTGCTGGTGATCCTTTCCAGCAACCTTCTCGTCCAAGACATCCTTCAGCCCTTCCTGGTAGGTCTCCACATAGTTCTTCACTGCACTCGTGTAGGTAGAGGCGCGTGTCATGTATATGCGCCGCAGCGCAGGCTTCAGGGTCTCCGCCCCGCCCTTTGCTGCCACTG
MG_0029	1A	14.8543	166	chr1A	20094534	20094369	A001=TTTTTGGGTGGGCAAGAGGACAATGCGGGGCGACGGTAATGCACTAGCCTTCATTTCTTGATTCCCACTCACCATTTACAACACTGCTACCAGGAAGATATTTCTGAGGCATCCAAAGGACATGTTTTGTCTTGTGTCATGCGCTCATTTGCTGACCATAGATTCA; A002=TTTTTGGGTGGGCAAGAGGACAATGCGGGGCGACGGTGATGCACTAGCCTTCATTTCTTGATTCCCACTAACCATTTACAACACTGCTACCAGGAAGATATTTCTGAGGCATCCAAAGGACATGTTTTGTCTTGTGTCATGTGCTCATTTGCTGACCATAGATTCA
MG_0030	1A	27.4101	179	chr1A	23966938	23966760	A000=CCTGATGGTTTATTGTACTTGCTTCAGAAAGAGACAAGCTTGCGGATCCCATGTATAAGCTTGAACACCAGGGAGAGGATATTCGGAAGAAGAAAGAAGAGGAGCCTGTTTTAGTTCGGCTTCAACGCCTCTCTGATAGCCGTCATTCTGATGATTATTCCCTGAACAGAACCCTCCGC; A001=CCTGATGGTTTATTGTACTTGCTTCAGAAAGAGACAAGCTTGCGGATCCCATGTATAAGCTTGAACACCAGGGAGAGGATATTCGGAAGAAGAAAGAAGAGGAGCCTGTTTTAGTTAGGCTTCAACGCCTCTCTGATAGCCGTCATTCTGATGATTATTCCCTGAACAGAACCCTCCGC
MG_0031	1A	28.0659	164	chr1A	24321453	24321290	A001=TGATTGAATCTAATTTTGAAAAAATGTTTGGTGCAGATATTGTTTGCTCCCCTAAAGATACAAGTGCTCAGCTGGGGCAACTACAAACAAGACTCTTCTCTGTCTCACAAAGACTTGTTGAATGTCCACAGGAACTACGATTTCCGCGCAATCATGGCGAACTC; A003=TGATTGAATCTAATTTTGAAAAAATGTTTGGTGCAGATATTGTTTGCTCCCCTAAAGATACAAGTGCTCAGCTGGGGCAACTACAAACAAGACTCTTCCCTGTCTCACAAAGACTTGTTGAATGTCCACAGGAACTACGATTTCCGCGCAATCATGGCAAACTC
MG_0032	1A	28.2282	154	chr1A	24247449	24247296	A000=ACCTTGCTGCGGGTTCTCTCTTGGCCAAGAAGACGTTGCCCTGAAATCTCTTGACGTCCTGGACAATGTCGGCGTCCACCGCGTAGTTGCTCCGCTTCGTCTTGCCGCCCAGATTGAGATTGGTGGCATGCGCGGCGAACTTGCCGCCTCCATT; A001=ACCTTGCTGCGGGTTCTCTCTTGGCCAAGAAGACGTTGCCCTGAAATCTCTTGACGTCCTGGACAATGTCTGCGTCCACCGCGTAGTTGCTCCGCTTCGTCTTGCCGCCCAGATTGAGATTGGTGGCATGCGCGGCGAACTTGCCGCCTCCATT
MG_0033	1A	29.0507	181	chr1A	25541371	25541191	A001=TTTGTATGTGCAGCACAAAGTTTAACTCACCTTGGTAATAGAATGGCTGTGCCTGAGAGGAATACATGTGTTGTGGATACACAACATTATGTTCCCCACCTATGTTGGATGTGCCAGCCTGGGCTTTTGCGCCACTTGGTAGATTGATAACACTTGAATCAAGTGAAATAGTGGGTTTAAC; A002=TTTGTATGTGCAGCACAAAGTTTAACTCACCTTGGTAATAGAATGGCTGTGCCTGAGAGGAATACATGTGTTGTGGATACACAACATTATGTTCCCCACCTATGTTGGATGTGCCAGCCTGGGCTTGTCCGTCACTTGGTAGATTGATAACACTTGAATCAAGTGACATAGTGGGTTTAAC
MG_0034	1A	29.7065	151	chr1A	26958913	26958763	A001=ACTTTTAACCTTGAACCCGGCTATTTGCTGTCCTGCTCATGTCGTATTAGCAATGTACTTCCAGACTCTGGTCATATTCATACTTGCTATCTCATACAAAGTTCCCTGTTTCCAAGAAATTGCCATTTAATTTTGTTATTGCTTGTCCTTG; A002=ACTTTTAACCTTGAACCCGGCTATTTGCTGTCCTGCTCATGTCGTATTAGCAATGTACTTCCAGACTATGGTCATATTCATACTTGCTATCTCATACAAAGTTCCCTGTTTCCAAGAAATTGCCATTTAATTTTGTTATTGCTTGTCCTTG
MG_0035	1A	30.3622	164	chr1A	25708794	25708631	A000=GCAGTCCCGATCACTCTTGCTCATCAACAAACTAATGGGCCTTCAGCTAAGCCTTTCAGAGCTCCCCAGGTTGATGATTCGGAGCGAAGGCATGACTCTACAATCTGTTCTCTCTCAGTCAATTTGTTAGGGTGCCTGTCATTCGCCACGGACATGAAAAATTC; A001=GCAGTCCCGATCACTCTTGCTCATCAACAAACTAATGGGCCTTCAGCTAAGCCTTTCAGAGCTCCCCAGGTTGATGATTCGGAGTGAAGGCATGACTCTACAATCTGTTCTCTCTCAGTCAATTTGTTAGGGTGCCTGTCATTCGCCACGGACATGAAAAATTC
MG_0036	1A	30.3622	143	chr1A	24944476	24944334	A000=TCGGGTCATCATATGGAAAGAAGGGAGTAAGCCCGATGAGTGGGCACAGGCACACACTTTCAATGAGCACAAGTCTTCTGTCAATTCCATTGCTTGGGCGCCTCACGAGCTCGGCCTATGCTTGGCTTGCGGTTCATCTGATG; A001=TCGGGTCATCATATGGAAAGAAGGGAGTAAGCCCGATGAGTGGGCACAGGCACACACTTTCAATGAGCACAAGCCTTCTGTCAATTCCATTGCTTGGGCGCCTCACGAGCTCGGCCTATGCTTGGCTTGCGGTTCATCTGATG
MG_0037	1A	30.688	175	chr1A	27260936	27260762	A000=GAGGCAAACAATTTCACCAAATTTAAGGATAGATTGCATTCAGCAGTTCTCAGACCAGCTCGGCCAGCCACAAACACTCACTCGATATAACCGATGGCGACCTGACAGTAACATTGTGTTCTGCCAGGGGCAACTAAGATAGATTATCATAGGTGATCCATTAAAACCACCAGCA; A002=GAGGCAAACAATTTCACCAAATTTAAGGATCGATTGCATTCAGCAGTTCTCAGACCAGCTCGGCCAGCCACAAACACTCACTCGATATAACCGATGGCGACCTGACAGTAACATTGTGTTCTGCCAGGGGCAACTAAGATAGATTATCATAGGTGATCCATTAAAACCACCAGCA
MG_0038	1A	32.0172	167	chr1A	28626970	28626804	A001=CGAAACAGCCACAGCTCCAGTGCCGAGGAGGATAGATAGGTAGATAGATCTGTGCATTTACATACACGAGGGCATGGGGCACCACCATGCACACAATGTTTCCTGCTCACTGCTCTTTGCTCGTGCCGAGGGCCAGGGATTTCAGTTCTGGCATCAGCCTCTCTTCT; A003=CGAAACAGCCACAGCTCCAGTGCCGAGGAGGATGGATAGGTAGATAGATCTGTGCATTTACATACACGAGGGCATGGGGCACCACCATGCACACAATGTTTGCTGCTCACTGCTCTTTGCTCGTGCCGAGGGCCAGGGATTTCAGTTCTGGCATCAGCCTCTCTTCT
MG_0039	1A	32.1795	180	chr1A	28361342	28361163	A000=TCCTGATACCTGGAACGAGCTTGTGTACGCCGTCTTCATGAAAAGGCAAACGATGGTGGACCAAAATGTTTCCCTTGCTGCTTCCAGAACGCTGAACACAAGTTGACTAAAATTCTATGGGTAGGCTACCCGATGCTCGCCCGGTGAAGCTTTGTATCTGAGGTTGGTTGGTGATCCTCC; A002=TCCTGATACCTGGAACGAGCTTGTGTACGCCGTCTTCATGAAAAGGCAAACGATGGTGGACCAAAATGTTTCCCTTGCTGCTTCCAGAACGCTGAACACAAGTTGACTAAAATTCTGTGGGTAGGCTACCCGATGCTCGCCCGGTGAAGCTTTGTATCTGAGGTTGGTTGGTGATCCTCC
MG_0040	1A	33.002	148	chr1A	28757990	28757843	A000=TGGGCATTGATCTCACTGGAGACGGCCACACACTTGTCAGCTACTCGCAGCTCTCAAACTGGGGCCAGTGCTCTACCTGGGACAACTTCACAGCCGCGCCCTTCACTGCTGGAGCTAGAACTTTCACCTTCGACGACAACCCCTGCGA; A001=TGGGCATTGATCTCACTGGAGACGGCCACACACTTGTCAGCTACTCGCAGCTCTCAAACTGGGGCCAGTGCTCTACCTGGGACAACTTCACCGCCGCGCCCTTCACTGCTGGAGCTAGAACTTTCACCTTCGACGACAACCCCTGCGA
MG_0041	1A	35.3766	160	chr1A	31779122	31779281	A001=TGCCAGGTTATTTAATTTATTGGTTTTATGCTCGTCATATTTGTTAATTGCGGAAGGGACTGATGGAGTGTTTTCTTAATTTTCAGGAGATGCCTCGTTATGATGATCGTTATGGAAACGCACGCTTGTATGTTGGTAGATTGTCCTCCCGTACTCGTTC; A002=TGCCAGGTTATTTAATTTATTGGTTTTATGCTTGTCATATTTGTTAATTGCGGAAGGGACTGATGGAGTATTTTCTTAATTTTCAGGAGATGCCTCGTTATGATGATCGTTATGGAAACGCACGCTTGTATGTTGGTAGATTGTCCTCCCGTACTCGTTC
MG_0042	1A	35.7024	164	chr1A	30797083	30796920	A000=TTTCTGATGTTGTGGAACAGCATCACCTGCAAGCACTTCAGAAGGCAATGATCATTCAGTGGCTTTGCTTCACACCGCCATCCTCAATTCCAGGCTTTGAGATGATCACAGGGAAACTTCTGATACGGGCATTGATGCATAGGTAACTATATCTAATTTGTTCT; A001=TTTCTGATGTTGTGGAACAGCATCACCTGCAAGCACTTCAGAAGGCAATGATCATTCAGTGGCTTTGCTTCACACCACCATCCTCAATTCCAGGCTTTGAGATGATCACAGGGAAACTTCTGATACGGGCATTGATGCATAGGTAACTATATCTAATTTGTTCT
MG_0043	1A	37.0316	154	chr1A	33228380	33228533	A000=ATATGATATGTGTGCAGAAGAAAATTAGAGTAGGTTTTACCATTTGGTGGCGAAAATTGAGATGCAATTTCAACAGGTTATTTGCACTCCTCCTTGAGAAGCACCGGCTGAGCAGGAATGACACCTGCCACGCCTTGGCCTTACAGGCGAGGTT; A002=ATATGATATGTGTGCAGAAGAAAATTAGAGTAGGTTTTACCATTTGGTGGCGAAAATTGAGATGCAATTTCAACAGGTTATTTGCACTCCTCCTTGAGAAGCACCGGCTGAGCAGGAATGGCACCTGCCACGCCTTGGCCTTACAGGCGAGGTT
MG_0044	1A	37.3573	156	chr1A	33372430	33372585	A000=AGTATGCACTGGATTGATGTACATTTATATGTGTAGTGTGTGCTTGATTGATATCCATTTATATATGTGTGGTATGCGCTGCATCTTCAATAATATGCCAAGTTCCATCTCAGGATACGAGTAGTGGTTTATAAAATCTGTTGTATCAAACGTGTA; A001=AGTATGCACTGGATTGATGTACATTTATATGTGTAGTGTGTGCTGGATTGATATCCATTTATATATGTGTGGTATGCGCCGCATCTTCAATAATATGCCAAGTTCCATCTCAGGATACGAGTAGTGGTTTATAAAATCTGTTGTATCAAACGTGTA
MG_0045	1A	37.8475	162	chr1A	32893122	32893283	A000=AGGAGAAGCTACTGTACACAGAATCAGCGGTTGTTGAAGCTAACAGGGCTGTGCAGGATGTAAAGGCCGAGAAAGAGGGTCTTCAGGAGCAGCTAATGCACTCGGAATCAGCGGTCGCTGAAGCCAACAAGGCTATGCAGGAGGTAAAGGCTGAGAAAGAGG; A001=AGGAGAAGCTACTGTACACAGAATCAGCGGTTGTTGAAGCTAACAGGGCTGTGCAGGATGTAAAGGCCAAGAAAGAGGGTCTTCAGGAGCAGCTAATGCACTCGGAATCAGCGGTCGCTGAAGCCAACAAGGCTATGCAGGAGGTAAAGGCTGAGAAAGAGG
MG_0046	1A	38.1733	170	chr1A	33372346	33372515	A000=CGTATATGAGTAGTGGTTTATCTTGATGTAAAGAGTCCCAAGTTCTCTTGTATCAAACCTCATTGTTTCTCAGGTTGTATGTGTAGTATGCACTGGATTGATGTACATTTATATGTGTAGTGTGTGCTTGATTGATATCCATTTATATATGTGTGGTATGCGCTGCATCT; A001=CGTATATGAGTAGTGGTTTATCTTGATGTAAAGAGTCCCAAGTTCTCTTGTATCAAACCTCATTGTTTCTCAGGTCGTATGTGTAGTATGCACTGGATTGATGTACATTTATATGTGTAGTGTGTGCTGGATTGATATCCATTTATATATGTGTGGTATGCGCCGCATCT
MG_0047	1A	40.0198	163	chr1A	38731224	38731062	A000=TAGAGAGGCCGTGACCAACTTCGAGCCGAGCACCTATGATGCGGAGCTGCTCAATGAAGTTGCTGCTGAAGGTAACAACATGATAAGAAAGTTGATTGTTTTTATTTTTAACCTTGTCATGTCTGTATCTGTAATTTGGCAAAATTCTGCGTTGGCGATTAGC; A001=TAGAGAGGCCGTGACCAACTTCGAGCCGAGCACCTATGACGCGGAGCTGCTCAATGAAGTTGCTGCTGAAGGTAACAACATGATAAGAAAGTTGATTGTTTTTATTTTTAACCTTGTCATGTCTGTATCTGTAATTTGGCAAAATTCTGCGTTGGCGATTAGC
MG_0048	1A	40.51	178	chr1A	38729608	38729431	A000=TAAACTTCAAGAGTATCTTCACATGTGTCATTTTCTTATTTTATTTTTCCTGGAAAGCAAGTTCAACTGGAGTACATATCTACCTCACCTTTATGTCGATCAAAGCGATAGGAATTAGACTGATTCTACAAAAGAAACAAAGAACAATCCAATTTCTGCCAATTTTGTTGAATTTATC; A001=TAAACTTCAAGAGTATCTTCACATGTGTCATTTTCTTATTTTATTTTTCCTGGAAAGCAAGTTCAACTGGAGTACATATCTACCTCACCTTTATGGCGATCAAAGCGATAGGAATTAGACTGATTCTACAAAAGAAACAAAGAACAATCCAATTTCTGCCAATTTTGTTGAATTTATC
MG_0049	1A	40.51	174	chr1A	38731933	38731760	A000=CTGACTCTGTTGTTGTTGTTGTTTGGTGGATGTTCTGGATCAGATGAAGGGCCTGTCCAAGGAGGAGTTCGTGCACGTGCTGCGGCGGCAGAGTACCGGCTTCTCGCGGGGCAGCTCCAAGTACAGAGGCGTCACCCTGCACAAGTGCGGCCGGTGGGAGGCGCGCATGGGCCA; A001=CTGACTCTGTTGTTGTTGTTGTTTGGTGGATGTTCTGGATCAGATGAAGGGCCTGTCCAAGGAGGAGTTCGTGCACGTGCTGCGGCGGCAGAGCACCGGCTTCTCGCGGGGCAGCTCCAAGTACAGAGGCGTCACCCTGCACAAGTGCGGCCGGTGGGAGGCGCGCATGGGCCA
MG_0050	1A	40.8357	155	chr1A	38367254	38367100	A000=GCCAGGCGCCAGAAGGAGCCCAAAGAGGTTCTCTGCTGCTGCTCGGAATTCCTCCTCCTAGCTCTGTTCTGCCATTATTCCCTTTTCATAGCTCGGTCTTCTGGCTGTCATAATTGCAGGGCGATTCGGAGAGGAAGAGAGCAAAGGCGCTGGAG; A001=GCCAGGCGCCAGAAGGAGCCCAAAGAGGTTCTCTGCTGCTGCTCGGAATTCCTCCTCCTAGCTCTGTTCTGCCATTATTCCCTTTTCATAGCTTTGGATCATGGTCTTCTGGCTGTCATAATTGCAGGGCGATTCGGAGAGGAAGAGAGCAAAGGCGCTGGAG
MG_0051	1A	41.8259	158	chr1A	39407795	39407638	A000=AGAGAAATGGAGGACAGCTTCTGGCTCAGGAGAGTCATTGGAGTCATCTCCCCTATAGCCTGCGCATTTGTATGTGAGGCAAGAATGCTTCCCTTTACAGGAGTCATATGCTCTTCAGGCTGGATATTTTGATGCGCAGCCAGAATGTTCTCCTTTAG; A001=AGAGAAATGGAGGACAGCTTCTGGCTCAGGAGAGTCATTGGAGTCATCTCCCCTATAGCCTGCGCATTTGTATGTGAGGCCAGAATGCTTCCCTTTACAGGAGTCATATGCTCTTCAGGCTGGATATTTTGATGCGCAGCCAGAATGTTCTCCTTTAG
MG_0052	1A	42.6484	165	chr1A	41901235	41901071	A000=AGAGAGGACACACACACACAGAGAGAGAGACGTACGGCTCGTCATCGTCACAGTCGAGGTTGAAGCGGCGGTCGCCGCCTCCGTTCTCGTCAACGTAGTGCGCTGAGATCGTGGTCTTCTCCCCCGGCGGTGAGCCCGCGGCCGGGTACTGGACGGTCATGGTCA; A005=AACACACACACACACAGAGAGAGACGTACGGCTCGTCATCGTCACAGTCGAGGTTGAAGCGGCGGTCGCTGCCTCCGTTCTCGTCAACGTAGTGCGCTGAGATCGTGGTCTTCTCCCCCGGCGGTGAGCCCACGGCCGGGTACTGGACGGTCATGGTCAGTGTGT
MG_0053	1A	43.4708	162	chr1A	46239730	46239569	A000=GAATTCTCAAAATAAAGGACATTGGAGTTGACCCGACGATGCACTCCACGACGAGCTTGTTGAGGAAGAGGTCGTCAGTAAGGCGGTGCTCCCTGAGGCCTTGAAAGTGTAGCGAACAGCAGAGCAGCAGTGAGCAGGCCTCCATCTCATCGCCCTGGCGAG; A004=GAATTCTCAAAATAAAGGACATTGGAGTTGACCCGACGATGCACTCCACGACGAGCTTGTTAAGGAAGAGGTCGTCAGTAAGGCGGTGCTCCCTGAGGCCTTGAAAGTGTAGCGAACAGCAGAGCAGCAGTGAGCAGGCCTCCATCTCATCGCCCTGGCAAG
MG_0054	1A	43.6332	168	chr1A	46236315	46236148	A000=TAATTTTCTGATGCTCCACCCATTGTGAATCTCGAGACTCGTGCTAAAGCTATGAAACCGATAGGGGCTTACCAGGGGACAAACGGGCAATGTCTTCAATTCTCTTAGCAGCATGAACATTCTTCGAATACAACGTCTGTTCTGGGTGCTTGCATCGTGGCTCCACCA; A006=TAATTTTCCGATGCTCCACCCATTGTGAATCTCGAGACTCGTGCTAAAGCTATGAAACCGATAGGGGCTTACCAGGGGACAAACGGGCAATGTATTCAATTCTCTTGGCAGCATGAACATTCTTCGAATACAACGTCTGTTCTGGGTGCTTGCATCGTGGCTCCACCA
MG_0055	1A	44.1234	177	chr1A	48773443	48773619	A000=CAAGACTAATGCAAACTCCATGGTTAGTCACATCGCGGGAAAGAGCTCAATCCTCGGCGCCTTGCCCGTTGATGTCATCGCCAATGCATACGGCATCTCTAGGACAGAAGCTCGAAGCCTCAAATTTAGTAGGGAAGAGGAGCTGGGAGTATTCGCTCCTAAATTCAGTCAAAGTAT; A006=CAAGACTAATGCAAACTCCATGGTTAATCACATCGCGGGAAAGAGCTCAATCCTCGGCGCCTTGCCTGTTGATGTCATCGCCAATGCATACGGCATCTCTAGGACAGAAGCTCGAAGCCTCAAATTTAGCAGGGAAGAGGAGCTGGGAGTATTCGCTCCTAAATTCAGTCAAAGTAT
MG_0056	1A	44.4491	167	chr1A	48588492	48588658	A000=CCCATTGGCTTTCGGTGGTGACGATCCTTCTTTGCAACTTTTTCTTCCAAGTCAGCCTTCTTCTGCTTCCCTTCAGGAAGAACCAAGTGAGCGTGTAAATGCATCAAATGGGGTTCAGTCTGATGATTGGATCTCTCTTACGCTCGCAGCTGGTGGAGGTGGTAATG; A001=CCCATTGGCTTTCGGTGGTGACGATCCTTCTTTGCAACTTTTTCTTCCAAGTCAGCCTTCTTCTGCTCCCCTTCAGGAAGAACCAAGTGAGCGTGTAAATGCATCAAATGGGGTTCAGTCTGATGATTGGATCTCTCTTACGCTCGCAGCTGGTGGAGGTGGTAATG
MG_0057	1A	45.4393	173	chr1A	49995222	49995394	A001=CTGGCGTCGTCTCTCCTCCTCCCGGATCCCGGTCGAGATCTCATCCACCGCCAGGTCGCACCCTGCTTCCTCAGGGTGCAGCCTTGTGGTCACGAGGTGACGTCGCCGTCTTCGCGTCAACTGGAATCACATCTGGCGTCGACAAGCTTACTGTTTCCTCCGGCCTGATCTGG; A004=CTGGCGTCGTCTCTCCTCCTCCCGGATCCCGGTCGAGATCTCATCCACCGCCAGGTCGCACCCTGCTTCCTCAGGGTGCAGCCTTGTGGTCACGAGGTGAGGTCGCCGTCTTCGCGTCAAGTGGAATCACATCTGGCGTCGACAAGCTTACTGTTTCCTCCGGCCTGATCTGG
MG_0058	1A	48.5361	148	chr1A	95852286	95852139	A000=TCTAGAACCAAGAGTGATCAATGGAATACAGAACAGCGAGTACAAGAACCTATTCAACCATGAGAATATATATTTGTCTGAGCATGGTGGTGGTGCCGGAAACAATTGGGCTAGTGGATATCATCAGGTGCGATTGCATCTCTGTGTC; A001=TCTAGAACCAAGAGTGATCAATGGAATACAGAACAGCGAGTACAAGAACCTATTCAACCACGAGAATATATATTTGTCTGAGCATGGTGGTGGTGCCGGAAACAATTGGGCTAGTGGATATCATCAGGTGCGATTGCATCTCTGTGTC
MG_0059	1A	48.6979	168	chr1A	91162747	91162580	A000=AATAGATGCTCACAAACAGAAGCTATCAACATCCACAGGCAAAAATGTACCACAAAAGTAACTTACAAAAACAGATGCCGCGCAAGCAAGAACAACCAGAATAGGTGGTGCTGTTAAATCCGGCCTAATTCTGTACAGAGAAAACAAGTGCAGAGCCAATGGACATTT; A001=AATAGATGCTCACAAACAGAAGCTATCAACATCCACAGGCAAAAATGTACCACAAAAGTAACTTACAAAAACAGATGCCGCGCAAGCAAGAACAACCAGAATCGGTGGTGCTGTTAAATCCGGCCTAATTCTGTACAGAGAAAACAAGTGCAGAGCCAATGGACATTT
MG_0060	1A	48.6979	158	chr1A	62615725	62615882	A000=CCTCAAGGTCCTTCTGGAGAAGACCTAGCTGCTCGCCAAGCTTGTTAACTCGAAGCTCGTGCTCTTTCAACGAGCGATCCTTCTCATTCAGCTCTTTCAGCAATGACAAGCACTGCGCCTGAGCCGACATGGCTGATGCAGCACTGGCTTCTGCTGTA; A001=CCTCAAGGTCCTTCTGGAGAAGACCTAGCTGCTCGCCAAGCTTGTTAACTCGAAGCTCGTGCTCTTTCAGCGAGCGATCCTTCTCATTCAGCTCTTTCAGCAATGACAAGCACTGCGCCTGAGCCGACATGGCTGATGCAGCACTGGCTTCTGCTGTA
MG_0061	1A	48.6979	180	chr1A	64693080	64693259	A000=CCTCTGAATCAAGCGAGAGTGAGTGTGAGGAAGAGCAATCCATGAAAATGAGCTGTGTTGCCACCACATCGATGCCTGCAGTTGACCAAGGAATGGCGATGCCAATGTCAGTGCCCCAAATTGCTGCATCTAACATCGCAACAGCTCCGGCAATGGATTTTGACAAGGCTGCGATGAAGG; A001=CCTCTGAATCAAGCGAGAGTGAGTGTGAGGAAGAGCAATCCATGAAAATGAGCTGCGTTGCCACCACATCGATGCCTGCAGTTGACCAAGGAATGGCGATGCCAATGTCAGTGCCCCAAATTGCTGCATCTAACATCGCAACAGCTCCGGCAATGGATTTTGACAAGGCTGCGATGAAGG
MG_0062	1A	48.8602	148	chr1A	94120934	94120787	A000=TTACTTCTTGCGCCATTATTTGGCAACGTACTGCTGCGGTGTCCAGAGATGACACCATTAGTATGTGTCAGTTGTATTGGTGACGCTGAGCACAAAACTGTGAATCTACTCCCTTTTGCTCTAGACTGTGTATGTCTCTCCAACCGTA; A001=TTACTTCTTGCGCCATTATTTGGCAACGTACTGCTGCGGTGTCCAGAGATGACATCATTAGTATGTGTCAGTTGTATTGGTGACGCTGAGCACAAAACTGTGAATCTACTCCCTTTTGCTCTAGACTGTGTATGTCTCTCCAACCGTA
MG_0063	1A	48.8602	163	chr1A	92570790	92570628	A000=TAGTGACTCGGCCTTATTGGCGGCATGGTGGCGAGGAGAGCAGTGTTTGTGCTGTGCATGAGGGTATTGTTAGGGAGGCAAAAGCTGATACAGTACTAGTACATACAGACAATAGGCACTGCGGCGAGATCCTGTGAAGAGTCGGTGAGCTGCAGGTGTAATT; A001=TAGTGACTCGGCCTTATTGGCGGCATGGTGGCGAGGAGAGCAGTGTTTGTGCTGTGCATGAGGGTATTGTTAGGGAGGCAAAAGCTGATACAGTACTGGTACATACAGACAATAGGCACTGCGGCGAGATCCTGTGAAGAGTCGGTGAGCTGCAGGTGTAATT
MG_0064	1A	49.0226	161	chr1A	86647404	86647564	A000=ACATTTTCCACAGTTCCACTAGCAACCACCTGGTCCTCTGCATTTTGTGCCTTCTCATTGCTTTCGGTAAGCGGAACATCCACGCTTGAAGGAGCAAGCTTCACCAAACTCTCCGACCTAATGTCATCGATAACCTGGTATGGATCGTTTGAATTCTTTAT; A001=ACATTTTCCACAGTTCCACTAGCAACCACCTGGTTCTCTGCATTTTGTGCCTTCTCATTGCTTTCGGTAAGCGGAACATCCACGCTTGAAGGAGCAAGCTTCACCAAACTCTCCGACCTAATGTCATCGATAACCTGGTATGGATCGTTTGAATTCTTTAT
MG_0065	1A	49.0226	150	chr1A	73313074	73312925	A001=CGTTGCTTTTGTAAATTTGTTTGCAGTTGATCAGGTGGTGTCAGTGACAAAGTCATATGTAACTATACAAGTTTTTTTGTTGTTGTTGAGAGAATTGTAACTATGTAAGTTAATAATGCATGTGCATTCTGTTGCCATACAGAAGTAAAT; A002=CGTTGCTTTTGTAAATTTGTTTGCAGTTGATCAAGTGGTGTCAGTGACAAAGTCATATGTAACTATACAAGTTTTTTTGTTGTTGTTGAGAGAATTGTAACTATGTAAGTTAATAATGCATGTGCATTCTGTTGCCATACAGAAGTAAAT
MG_0066	1A	49.3483	164	chr1A	76031016	76031179	A000=GCAGGAACTTAACATACAGCGGCCACCTACACCAACTAGAGGACGGCCGCATTCTGCTGGTGACAGGAACTCTCTTGCTTACATATGATACATAGCCGACCCCCTCCATCTTGACCCTGTATGTTTCTCGTCAGAAATTTCTTCGCCAGTTGCAAGGTACATAC; A002=GCAGGAACTTAACATACAGCGGCCACCTACACCAACTAGAGGACGGCCGCATTCTGCTGGTGACAGGAACTCTCTTGCTTACATATGATACATAGCCGCCCCCCTCCATCTTGACCCTGTATGTTTCTCGTCAGAAATTTCTTCGCCAGTTGCAAGGTACATAC
MG_0067	1A	49.674	142	chr1A	120010963	120010822	A000=AAGAGTTTGAAATCTTGTAGCAACAGTTATTGAGCTTAGTCAGGTAACTTCATTCAAAGGAGGCCAAAAGTTTCCCCGCTGTCCGTCGCGAAACCGAGCTCTGGTATCTTGGGAGGAAGGACCCAGGATCAGATTCAGATCC; A001=AAGAGTTTGAAATCTTGTAGCAACAGTTATTGAGCTTAGTCAGGTAACTTCATTCAAAGGAGGCCAAAAGTTTCCCCGCTGTCCGTCGCGAAACCGAGCTCTGGTATCTTGGGAGGAAGGCCCCAGGATCAGATTCAGATCC
MG_0068	1A	49.674	176	chr1A	108760805	108760630	A000=TGAAGCAGACCCGCTCGACGAGGTGGCTGAAAGACGGTGCCCACGGGCGGTTTGTGCCCGTATCGAAGAGTTGATACCATAGCAGTGTAAATGTATGATGTGGTACAGCCCATGCCTGTTTTATGCCCATCCTCGAGTTCTAGCTCGGTTGTGATTAAAATCTGTAAGTTGTAGGG; A001=TGAAGCAGACCCGCTCGACGAGGTGGCTGAAAGACGGTGCCCACGGGCGGTTTGTGCCCGTATCGAAGAGTTGATACCATAGCAGTGTAAATGTATGGTGTGGTACAGGCCATGCCTGTTTTATGCCCATCCTCGAGTTCTAGCTCGGTTGTGATTAAAATCTGTAAGTTGTAGGG
MG_0069	1A	49.674	144	chr1A	132785492	132785635	A000=AATTACTGAATTCTTTGGAAAAGAACCAAGGAGAACTATGAATGCAAGTGAATGTGTTGCCCGGGGATGTGCTCTCCAATGTGCTATTCTTAGCCCGACGTTCAAAGTGCGGGAGTTTCAGGTATTCACTTGCTTGCATATGTT; A001=AATTACTGAATTCTTTGGAAAAGAACCAAGGAGAACTATGAATGCAAGTGAATGTGTTGCCCGGGGATGTGCTCTCCAGTGTGCTATTCTTAGCCCGACGTTCAAAGTGCGGGAGTTTCAGGTATTCACTTGCTTGCATATGTT
MG_0070	1A	49.674	150	chr1A	104937503	104937354	A000=TGTGCCCTTTGCTAGAAGCTTCCACCCATGTGGAATGAAAGGCAGATGAGCTGTTATCTTGTAAAACTGCCGGTAGATATCAGAATGGTTCACAATAGCTTGCTCTACTTTGCAAGTCCAAATTGATGGTAGTCTAGCAATCTAGTTTCT; A001=TGTGCCCTTTGCTAGAAGCTTCCACCCATGTGGAATGAAAGGCAGATGAGCTGTTATCTTGTAAAACTGCCGGTAGATATTAGAATGGTTCACAATAGCTTGCTCTACTTTGCAAGTCCAAATTGATGGTAGTCTAGCAATCTAGTTTCT
MG_0071	1A	49.8364	161	chr1A	118290474	118290314	A000=TCAGGGTGAGGACCTCCGGCGCAGATGAGATCTGGATCTGGTGGAGGATGATGCGGATGGGGCCTTCGTGCCTCTTGATGACTGCCACCACGCCCTCCTTGTCGTAGACGTGGGAGGCGAGCAGGGAGTCGAGGGAGTCGGCCTGACCGAAGCTGGCCGGG; A001=TCAGGGTGAGGACCTCCGGCGCAGATGAGATCTGGATCTGGTGGAGGATGATGCGGATGGGGCCTTCGTGCCTCTTGATGACTGCCACCACGCCATCCTTGTCGTAGACGTGGGAGGCGAGCAGGGAGTCGAGGGAGTCGGCCTGACCGAAGCTGGCCGGG
MG_0072	1A	49.9987	144	chr1A	103316479	103316336	A000=TCTAAATGTTGGATGTCTTTGAGCTGCTGTTTTGATACACGACTGCTGAAGTGCTCATCTTTTGATTTAAGTTTTGTTAATGTGGTCTGAAGCTAATATATGGAAGTTTTGGCTTCAATTGTGTGGCTGCAATCCATATATTTG; A001=TCTAAATGTTGGATGTCTTTGAGCTGCTGTTTTGATACACGACTGCTGAAGTGCTCATCTTTTGATTTAAGTTTTGTTAATGTGGTCTGAAGCTAATATATGAAAGTTTTGGCTTCAATTGTGTGGCTGCAATCCATATATTTG
MG_0073	1A	49.9987	147	chr1A	182176320	182176174	A000=GCCCGGGTTATGGGAGCAGGTGACACCGCGGGCAGTGATCGTCTCGGTGGTGCTCTCAATCGTCTTCTCCTTTGTGATCCTGAAGATCCACATGTCGACCGGCGTGGTACCTGGTATGAACATGGCAGTCAGCGTCCTCAGCTTCGC; A001=GCCCGGGTTATGGGAGCAGGTGACACCGCGGGCAGTGATCGTCTCGGTGGTGCTCTCAATCGTCTTCTCCTTCGTGATCCTGAAGATCCACATGTCGACCGGCGTGGTACCTGGTATGAACATGGCAGTCAGCGTCCTCAGCTTCGC
MG_0074	1A	50.161	145	chr1A	124886689	124886545	A000=CCCGGTTGCATTTACTGCATCTTTTAGTCTCATGTGCGGTTTAGCATGTCGCTGCTGCTAGGATTTCATTTGGTTCCCTTGCCCAGGGTGATGGCGAATCCATCACACGAGGCATAGAAGATCCCTCTGAATATACTGCCGAGGT; A001=CCCGGTTGCATTTACTGCATCTTTTAGTCTCATGTGCGGTTTAGCATGTCGCTGCTGCTAGGATTTCATTTGGTTCCCTTGCCCAGGGTGATGGCGAATCCATCACACGAGGCATCGAAGATCCCTCTGAATATACTGCCGAGGT
MG_0075	1A	50.3234	167	chr1A	216415230	216415064	A000=AGCAGCCCAATCTGGAGGGAACCTGTATACCCAACCTTTGTAGCTGAGGCGAGCAACGTCCAGCGATGAAAATGGTTGTGCTGTCTGTCTGGCTTGTTATTTATCCACTGACATGTCCTCTTTGTTTCGATAGTCCAGTGAGAGTCCCAGTGCGGTACTACCTTGAG; A001=AGCAGCCCAATCTGGAGGGAACCTGTATACCCAACCTTTGTAGCTGAGGCGAGCAACGTCCAGCGATGAAAATGGTTGTGCTGTCTGGCTGGCTTGTTATTTATCCACTGACATGTCCTCTTTGTTTCGATAGTCCAGTGAGAGTCCCAGTGCGGTACTACCTTGAG
MG_0076	1A	50.3234	181	chr1A	165175799	165175619	A000=AATGTGTAATCCAATTTTCAGATACACTGCTGGTATTGTTCCGCGATCTGTTTACACATCAGGGAAGTCCTCGTCTGCTGCTGGATTGACAGCAACTGTTGCGAAAGAACCTGAGACCGGTGAATTTTGTATTGAGGTAATCTGAATAGCAACCCAATCCATTTCTATCATTACCACAAAG; A001=AATGTGTAATCCAATTTTCAGATACACTGCTGGTATTGTTCCGCGATCTGTTTACACATCAGGGAAGTCCTCGTCTGCTGCTGGATTGACAGCAACTGTTGCAAAAGAACCTGAGACCGGTGAATTTTGTATTGAGGTAATCTGAATAGCAACCCAATCCATTTCTATCATTACCACAAAG
MG_0077	1A	50.3234	170	chr1A	294858539	294858370	A000=CTTGATCCAGATTGTTTTCATGCAAAGCCTGTCATGTTTGCCTCCTAATGACCACATCCACTAAGTCAGCTCTATCTCTCTACTACTGCAACTAACTAACTGTGATGATCTTCTCCAGGTTTTTTGGCTGGATACTGAGATGGCACCATTGTGCTGCTGAAGTTAAACCC; A001=CTTGATCCAGATTGTTTTCATGCAAAGCCTGTCATGTTTGCCTCCTAATGACCACATCCACTAAGTCAGCTCTCTCTCTCTACTACTGCAACTAACTAACTGTGATGATCTTCTCCAGGTTTTTTGGCTGGATACTGAGATGGCACCATTGTGCTGCTGAAGTTAAACCC
MG_0078	1A	50.3234	162	chr1A	228530306	228530145	A000=AGTTCAGAGAAAAGCTTCAGCCTAGGCCATGCAGTGTCGTGAGAGGAGTAGCAACATGGGCGCAAGAACAGCAGCAGTAAGGACGTGGGAAGTGGGAGCGGCAACAGTTTTGGGGAGAAGAAGAAGGAGCAGCAGCAGCGTGGAGGGTTCAACAGGGGCAGC; A002=AGTTCAGAGAAAAGCTTCAGCCTAGGCCATGCAGTGTCGTGAGAGGAGTAGCAACATGGGCGCAAGAATAGCAGCAGTAAGGACGTGGGAAGTGGGAGCGGCAACAGTTTTGGGGAGAAGAAGAAGGAGCAGCAGCAGCGTGGAGGGTTCAACAGGGGCAGC
MG_0079	1A	50.3234	179	chr1A	224809968	224809790	A000=TGGAACCAATTCCAGATGAATAGCCATTTGAAAAGTTAGGGCCTCCAGCAATTGAGAATGATGATGACGTGGTAGGTTCCTGTGGAAGTAATGCTAATTCATTGCTGGTAGATCTTGTACAATGATCGGAAGACCACATATCATCTGCACTAACCTCCAAGAGAATCTGTAAGCATAAA; A001=TGGAACCAATTCCAGATGAATAGCCATTTGAAAAGTTAGGGCCTCCAGCAATTGAGAATGATGATGACGTGGTAGGTTCCTGTGGAAGTAATGCTAATTCATTGCTGGTAGATCTTGTACAATGATCGGAAGACCAGATATCATCTGCACTAACCTCCAAGAGAATCTGTAAGCATAAA
MG_0080	1A	50.3234	161	chr1A	348717509	348717349	A000=AAAGTCGTAATAGCATTTGGAGTTTCGTGGGAACCAGATGGGTGTTGTGCTACCAAAGAAAATGCCTTTTCTTTGTAATGACCATTTCATACCATATATGGTTATCAGTACAGGCGTGTCCTTGCCCTATGGAAAGCTGGTAGTCACCAGCCAGTTGATGC; A001=AAAGTCGTAATAGCATTTGGAGTTTCGTGGGAACCAGATGGGTGTTGTGCTACCAAAGAAAATGCTTTTGCTTTGTAATGACCATTTCATACCATATATGGTTATCAGTACAGGCGTGTCCTTGCCCTATGGAAAGCTGGTAGTCACCAGCCAGTTGATGC
MG_0081	1A	50.3234	174	chr1A	167149384	167149557	A000=TACGTAGCGTGGCAACTTTAGCACATATTCAGGATTACTGGTATTCTACAGCATATTCTATGATCAATGACAATAACACTGGTTGCACTACAACGTGCGAAACAGCAGACAGATTACATATGATCATGTGAACCAACAGTTAAAGCTCAGTTCTATACTGGCCACAAGAATCAT; A001=TACGTAGCGTGGCAACTTTAGCACATATTCAGGATTACTGGTATTCTACAGCATATTCTATGATCAATGACAATAACACTGGTTGCACTACAACGTGCGAAACAGCAGACAGATTACATATGATCATGTGAACCAACAGTTAAAGCTCAGTTCTGTACTGGCCACAAGAATCAT
MG_0082	1A	50.5181	148	chr1A	301197632	301197779	A001=ATGCTTGGATTTTCAAAACAAGTGCAAAATGTTTTTCTGCTATCCTCCACATAGATTCAAATACCAGTCAAAAGAAAATGTTCTTTTTTGTTAAGTTAGTATTGGGTATTAAACATATTGACTGCACGCCTTAACACCCATGTTGAAG; A002=ATGCTTGGATTTTCAAAACAAGTGCAAAATGTTTTTCTGCTATCCTCCACATAGATTCAAATACCATTCAAAAGAAAATGTTCTTTTTTGTTAAGTTAGTATTGGGTATTAAACATATTGACTGCACGCCTTAACACCCATGTTGAAG
MG_0083	1A	50.8438	177	chr1A	166321804	166321980	A000=ACACCAGAAAATCAAATTAACCTTTATCGTTGGCTGTTGCTTTGCTTGTTTCAGCACTTTGAAGATCTCGTTGCTGGCCACTTCCGTGAGCGCGGCCGTGCCATTCTGGCTGCATGCAAATATTACATGGAGGGTAACAAAGTTGGGTCCGTAGTTCCTGACGAGGACGACGAGGAC; A001=ACACCAGAAAATCAAATTAACCTTTATCGTTGGCTGTTGCTTTGCTTGTTTCAGCACTTTGAAGATCTCGTTGCCGGCCACTTCCGTGAGCGCGGCCGTGCCATTCTGGCTGCATGCAAATATTACATGGAGGGTAACAAAGTTGGGTCCGTAGTTCCTGACGAGGACGACGAGGAC
MG_0084	1A	51.1696	170	chr1A	188224245	188224414	A000=AACATCACTTGTAATATGACCATTGTATACCTGTGCATAAGCATTTCCTTTATCATATTCCTTGACACCATAATTGTATGTCAACTCCAGTACAGCATGTTTGTCTTCAGGGCCATATCCCATCATAGCAATGGTATACTAAAGAAAGAGTACAATTCGAATTTTAAAGA; A001=AACATCACTTGTAATATGACCATTGTATACCTGTGCATAAGCATTTCCTTTATAATATTCCTTGACACCATAATTGTATGTCAACTCCAGTACAGCATGTTTGTCTTCAGGGCCATATCCCATCATAGCAATGGTATACTAAAGAAAGAGTACAATTCGAATTTTAAAGA
MG_0085	1A	51.1696	157	chr1A	343681362	343681206	A000=TTATCGTGCGAATTCGCGGTCCCTGCCCCCAAATGTCGATTAACGACGCTGTCGTGACCTGGAAGATCTAAATGGGCAGAAGGCTTATGAGTTGCACCACATGGTGGCAAGATTTCGCTGATCATTGCGTGGCGGTGCTCCTGTGGGAGAGAAGATT; A001=TTATCGTGCGAATTCGCGGTCCCTGCCCCCAAATGTCGATTAACGACGCTGTCGTGACCTGGAAGATCTAAATGGGCAGAAGGCTTATGAGTTGCACCGCATGGTGGCAAGATTTCGCTGATCATTGCGTGGCGGTGCTCCTGTGGGAGAGAAGATT
MG_0086	1A	51.1696	152	chr1A	255898853	255899004	A000=TCTATCTGCTCCCCTGCTAGAGATAAATAATTTTGTGCGTAAACAAATTACATAACTGGAGTAAAGTAAGTACAACGTACAAACTACAAATTCTTATAAAGAGAACATAACTAACCAGCATACTGTTATTAGTGTTTATAAAAGACAACAGT; A001=TCTATCTGCTCCCCTGCTAGAGATAAATAATTTTGTGAGTAAACAAATTACATAACTGGAGTAAAGTAAGTACAACGTACAAACTACAAATTCTTATAAAGAGAACATAACTAACCAGCATACTGTTATTAGTGTTTATAAAAGACAACAGT
MG_0087	1A	51.1696	169	chr1A	292078399	292078231	A000=GGTGTAGACGCGCCGGCATTTTACACGCCGGCGCTAGTCCTAGAGAGGTTTGTGAGTGCTGCTGCGGAGTCCAGTGTTTTGGGCTGGATGAGTATGTATGTGATTCGTGGAGGGCGAGTTGTATAGTTCTTCCACTGGGGGGCTGCTTCTTTTCTAGGCCACCCATGAA; A001=GGTGTAGACGCGCCGGCATTTTACACGCCGGCGCTAGTCCTAGAGAGGTTTGTGAGTGATGCTGCGGAGTCCAGTGTTTTGGGCTGGATGAGTATGTATGTGATTCGTGGAGGGCGAGTTGTATAGTTCTTCCACTGGGGGGCTGCTTCTTTTCTAGGCCACCCATGAA
MG_0088	1A	51.1696	148	chr1A	138228757	138228904	A000=CTTGCGACGGAGAATGACCATGGCGTGATGAGCTGCTCCTCGGTGGCCCTGTCCTCGCCGTAGACGTCCTCGACACCGCCGCCCGCCATCTCCTCAAACTCTCAGCTCTGGCGAACGCACGGACGGAAGAAGCGCGATGCGTAGCGCA; A001=CTTGCGACGGAGAATGACCATGGCGTGATGAGCTGCTCCTCGGTGGCCCTGTCCTCGCCGTAGACGTCCTCGACACCGCCGCCCGCCATCTCCTCAAGCTCTCAGCTCTGGCGAACGCACGGACGGAAGAAGCGCGATGCGTAGCGCA
MG_0089	1A	51.1696	159	chr1A	274785511	274785669	A000=TCTGCTTCTCGATCTCCAAGGTTTCCCGTGTAAAGTGATGGCGTGGCGGAACTCATGAAAGAAGTGGAGGTAGGAAACCTGTCACTCGGAGTGATCTGTTCAGATGTTGGCTTCAAACGTGGTGTGAGCTGGTACGTGGAAAGGGCCTTCTATGGCTAT; A001=TCTGCTTCTCGATCTCCAAGGTTTCCCGTGTAAAGTGATGGCGTGGCGGAACTCATGAAAGAAGTGGAGGTAGGAAACCTGTCACTCGGAGTGATCTGTTCAGATGTTGGTTTCAAACGTGGTGTGAGCTGGTACGTGGAAAGGGCCTTCTATGGCTAT
MG_0090	1A	51.3319	180	chr1A	135968820	135968999	A000=AGATACATCTCCATTTCTTGACTGGTATGTACAAGGCACAAGCAGAATTGCCCCAGCCAGATCTTGTTTGCTAGACAGCAAGACCTGCAACAAGGTCTTGGGTACAGTAATCTTACAAGCACCATTCTGTGAGGTGTGTTCTAGTTGGAAATCTGACTCTCACTTGCTACACTTGTGTAA; A001=AGATACATCTCCATTTCTTGACTGGTATGTACAAGGCACAAGCAGAATTGCCCCAGCCAGATCTTGTTTGCTAGACAGCAAGACCTGCAACAAGGTCTTGGGTACAGTAATCTTACAAGCACCATTTTGTGAGGTGTGTTCTAGTTGGAAATCTGACTCTCACTTGCTACACTTGTGTAA
MG_0091	1A	51.4942	165	chr1A	207683477	207683641	A000=CTGGAAACTCCTTGTACAAGAAATTCCTCGCAAAAGTATCAACAGAATTCATTCTAAAACATTCACTAAGCATTGTTTTTGAAGATGATTCTCTGCGTAACACGCTATCCAAATTATCAGAATCTTCATAATGCACAAGATGCATATTTGGCAAATGGACCTGTA; A001=CTGGAAACTCCTTGTACAAGAAATTCCTCGCAAAAGTATCAATAGAATTCATTCTAAAACATTCACTAAGCTTTGTTTTTGAAGATGATTCTCTGCGTAACACGCTATCCAAATTATCAGAATCTTCATAATGCACAAGATGCATATTTGGCAAATGGACCTGTA
MG_0092	1A	51.4942	181	chr1D	160902724	160902544	A001=GCACTGGCCGCCAAAGAAGCAGCAGCAGCAGCTGTTCCATTGCCTTCCCAGGGTAAAACCATCAGCATTGACAGTACTACCGGGAACTCAAATAAGGCATGCTGCAATACTTGAAATGTAGACATCATACCATAGAGAATCGGGAGCGGGAATCAGCAGCAGAGCAGCTTAGTTGAACTGG; A004=GCACTGGCCGCCAAAGAAGCAGCAGCAGCAGCTGTTCCATTGCCTTCCCAGGGTAAAACCATCAGCATTGACAGTACTACCGGGAACTCAAAGAAGGCATGCTGCAATACTTGAAATGTAGACATCATACCGTAGAGAATCGGGAGCGGGAATCAGCAGCAGAGCAGCTTAGTTGAACTGG
MG_0093	1A	51.4942	171	chr1A	249053305	249053475	A000=AGAGAGGAAGTCTGCGCCGAGAAGATGCTGTTGAGAACTTTCTGACGGATGAGAGTTCTAGTGACGATAATCATAGTATTGAAATTCAACTGCCAAATGGAGGTAAATTGTTATTTACTGATGCATTTTCCCTTTTGTTCTTCTGTGCAGAATTTGCACCTGGTTTGAACT; A001=AGAGAGGAAGTCTGCGCCGAGAAGATGCTGTTGAGAACTTTCTGACGGATGAGAGTTCTAGTGACGATAATCATAATATTGAAATTCAACTGCCAAATGGAGGTAAATTGTTATTTACTGATGCATTTTCCCTTTTGTTCTTCTGTGCAGAATTTGCACCTGGTTTGAACT
MG_0094	1A	51.6566	155	chr1A	223938244	223938090	A000=GATCCTTCACGACGTTATCCAAATTGTTGGTTCTTGAACAGGCCATCTCAGCTTGCACAGTTTGGCTATACCGTGTTGTTCAGAGTGGTGTATGAATAGGAGGTCTTTTTACCTTAATGCTCATCTTATCTGCTGTCTTCTGAACAACTCCATGC; A001=GATCCTTCACGACGTTATCCAAATTGTTGGTTCTTGAACAGGCCATCTCAGCTTGCACGGTTTGGCTATACCGTGTTGTTCAGAGTGGTGTATGAATAGGAGGTCTTTTTACCTTAATGCTCATCTTATCTGCTGTCTTCTGAACAACTCCATGC
MG_0095	1A	51.6566	174	chr1A	244180002	244180175	A000=CTCTCAACTATATATTGCAAAAAGGGTTGTAATAGTCTCCGGCTTGGCTGGTTTTACCTTGAACAAAATTGCGATTTAGAAAAGCAGCATGGGTTTTCTGAAGAAGCTCTTGTACCTGGTCAACAGTCCCATTGCCTGATCGGAGTGAGGGAGAAATGCAGGTAAGAAGAATGA; A002=CTCTCAACTATATATTGCAAAAAGGGTTGTAATAGTCTCCGGCTTGGCTGGTTTTACCTTGAACAAAATTGCGATTTAGAAAAGCAGCATGGGTTTTCTGAAGAAGCTCTTGTACCCGGTCAACAGTCCCATTGCCTGATCGGAGTGAGGGAGAAATGCAGGTAAGAAGAATGA
MG_0096	1A	51.8189	172	chr1A	124011536	124011365	A000=CGTACCAATCTTGAGTGCCGCTGGCGGCTGCGGCTGCGAAGCCTCGACGGCGATGGCGTCCTCGGCCTCCAAGGCCATGAGGGAGTCGACCATATCGTCGAGCTGCTGGTGCTGGTGGTACCAGTGGTCGCGAAACCAGGCGGTGGACTTGACGAGGTCCCACCACTGCGGT; A001=CGTACCAATCTTGAGTGCCGCTGGCGGCTGCGGCTGCGAAGCCTCAACGGCGATGGCGTCCTCGGCCTCCAAGGCCATGAGGGAGTCGACCATATCGTCGAGCTGCTGGTGCTGGTGGTACCAGTGGTCGCGAAACCAGGCGGTGGACTTGACGAGGTCCCACCACTGCGGT
MG_0097	1A	51.9813	160	chr1A	101670483	101670324	A000=GGATTACAGTCGACATCATCGTCGGAATCTTCGCCGTCCATACAACCTTCGGCCTGCACATTTGCATAACATGTGGCCGGGAAACCACTGGCATGAACATATCTAATGCCACGGTGATAGCTCTTGTCACCATATGGGAAAAGTATAGGATATTGTAAAG; A001=GGATTACAGTCGACATCATCGTCGGAATCTTCGCCGTCTATACAACCTTCGGCCTGCACATTTGCATAACATGTGGCCGGGAAACCACTGGCATGAACATATCTAATGCCACGGTGATAGCTCTTGTCACCATATGGGAAAAGTATAGGATATTGTAAAG
MG_0098	1A	51.9813	173	chr1A	107481551	107481379	A000=CCCACCCGCTGATCTCCTCGGCTGAGTAATCTTTGCCGTCCTTCCCAAAGTCTGCTCGCAGGTTTGCAAATTCAGAATCAGGATCCAGCTGCTGCTGCTGCTCAGGCTTCATGGGAGATTTTGGGGAGTCGACGTGCGCGGCTTTGGGGGTAACAGGTGCTTGGATAGGCGAA; A001=CCCACCCGCTGATCTCCTCGGCTGAGTAATCTTTGCCGTCCTTCCCAAAGTCTGCTCGCAGGTTTGCAAATTCAGAATCAGGATCCAGCTGATGCTGCTGCTCAGGCTTCATGGGAGATTTTGGGGAGTCGACGTGCGCGGCTTTGGGGGTAACAGGTGCTTGGATAGGCGAA
MG_0099	1A	51.9813	177	chr1A	113860256	113860432	A000=ATTGAAACCAAGACTCAGATTGAGGAGCCCAATGGAGATGCCATTGAGTACTCCGAATCCCATGACAGTTCTCGAATCAAAAGCCTTGTGCTCGAAAAACTTCATCCATAGTGCCACATGAAGGGAGCAGAAAGTGACCAGGAGATGCCAGCTCGTCAAGGTGGTAGCTGCAAAACA; A001=ATTGAAACCAAGACTCAGATTGAGGAGCCCAATGGAGATGCCATTGAGTACTCCGAATCCCATGACAGTTCTCGAATCAAAAGCCTTGTGCTCAAAAAACTTCATCCATAGTGCCACATGAAGGGAGCAGAAAGTGACCAGGAGATGCCAGCTCGTCAAGGTGGTAGCTGCAAAACA
MG_0100	1A	52.1436	155	chr1A	157831887	157831733	A000=GATGTGCACGTGATGTCTATGTTGTTAATAAAAGGTTGGAACTTTTTAATGCTTTTAGAGGTCATTTGTAGGCTCAGGTGCACCAGGTACACCACAATCCTAGGTGCACAAGACACACTGTTGTATATACATGACTGTTTGTAGGTCTTTATACA; A001=GATGTGCACGTGATGTCTATGTTGTTAATAAAAGGTTGGAACTTTTTAATGCTTTTAGAGGTCATTTGTAGGCTCAGGTGCACCAGGTACACCACAATCCTAGGTGCACAAGACACACTATTGTATATACATGACTGTTTGTAGGTCTTTATACA
MG_0101	1A	52.4693	154	chr1A	236721090	236721243	A000=GCTCTTTTCCAGCAATGGAAAGAAATAGCATCATTTTGTGCAGACGCAATTTAATCCATTGAGCTGGTTGGCAGTAAATGTGCACATTTTGTGATGTGTGTTTTGGCTGCTTGGAGAAGGCGCCGTCTATGTAGAAGGTTGCTTCGTTTGAGTC; A001=GCTCTTTTCCAGCAATGGAAAGAAATAGCATCATTTTGTGCAGACGCAATTTAATCCATTGAGCTGGTTGGCAGTAAATGTGCACATTTTGTGATGTGTGTTTTGGCTGCTTGGAGAAGGCGCTGTCTATGTAGAAGGTTGCTTCGTTTGAGTC
MG_0102	1A	52.4693	134	chr1A	315059225	315059358	A000=CCCAGTAGTGATGCAGACCACGATGGTTCCTGGGAAAGAGAGCAAGGTTTCAAGCATAAGTGATCACTCATACATCTATGCACTAAGGGAAAATGCTACTGCTGCAATAGTGAAGTTTTAAGGAATCAGCCATC; A001=CCCAGTAGTGATGCAGACCACGATGGTTCCTGGGAAAGAGAGCAAGGTTTCAAGCATAAGTGATCGCTCATACATCTATGCACTAAGGGAAAATGCTACTGCTGCAATAGTGAAGTTTTAAGGAATCAGCCATC
MG_0103	1A	52.4693	155	chr1A	140370782	140370936	A000=CTTCATTCTACAGTACAAGTAGACAAGAGGGATGCATACCTGCTTATTACAATTCTCAGCCCGTGTGGACAACGGCGGAAAATTTTGACATCCTTGCTTATCTTCCTCTTGAGCCACTGGCAGAGCTGCGCTGGGTTCGCCTTCCCTGCCACGGC; A001=CTTCATTCTACAGTACAAGTAGACAAGAGGGATGCATACCTGCTTATTACAATTCTCAGCCCGTGTGGACAACGGCGGAAAATCTTGACATCCTTGCTTATCTTCCTCTTGAGCCACTGGCAGAGCTGCGCTGGGTTCGCCTTCCCTGCCACGGC
MG_0104	1A	52.4693	181	chr1A	304040609	304040789	A000=AGTAGACCTGGATGCTTGGAAGTAGAGCCGGGTCAACCGTCATTTTGTCAGGCTCAATGTTAGACAACAATTCACTAGAAGCTTGCCAGGGTTCAGGTAGCAGGGTTGATGGATTTATCAGCGCAGACTCTATTCCCTTGCCTAGCATATCCAGAAGCAATCTTGCTTGCATGTCCAACAC; A001=AGTAGACCTGGATGCTTGGAAGTAGAGCCGGGTCAACCGTCATTTTGTCAGGCTCAATGTTAGACAACAATTCACTAGAAGCTTGCCAGGGTTCAGGTAGCAAGGTTGATGGATTTATCAGCGCAGACTCTATTCCCTTGCCTAGCATATCCAGAAGCAATCTTGCTTGCATGTCCAACAC
MG_0105	1A	52.6317	161	chr1A	370095170	370095330	A000=ATCAGTATGTGTCCTTTATGTTGCATAGGTCTTGATGGCACAGAAGATTGCAAAGGAGAAAGGTTATTCTGATGTTCTCTACTTGGATGCTGTTGAGAAAAAGTATCTTGAAGAAGTATCTTCATGTAATATTTTTGTTGTGAAGGTAAGACATCGCTGTC; A001=ATCAGTATGTGTCCTTTATGTTGCATAGGTCTTGATGGCACAGAAGATTGCAAAGGAGAAAGGTTATACTGATGTTCTCTACTTGGATGCTGTTGAGAAAAGGTATCTTGAAGAAGTATCTTCATGTAATATTTTTGTTGTGAAGGTAAGACATCGCTGTC
MG_0106	1A	52.794	180	chr1A	168742375	168742554	A000=GCGAACATGGTTAGGAGTGGCTTCTGCTGGGCTCGGGCTGAGCTCCATCACGGTGTATCCCTGACGTGTCGACGGCGCCCTAATGGCGCATCGAGGGCGGCGGCGTTGGAGAGGAGGGACGGGGAGGAGACGAGGCGGAGGGGCCGCAGGCTTGACGGGGAAGGTTGGCGGCTAGGGATT; A001=GCGAACATGGTTAGGAGTGGCTTCTGCTGGGCTCGGGCTGAGCTCCATCACGGTGTATCCCTGACGTGTCGATGGCGCCCTAATGGCGCATCGAGGGCGGCGGCGTTGGAGAGGAGGGACGGGGAGGAGACGAGGCGGAGGGGCCGCAGGCTTGACGGGGAAGGTTGGCGGCTAGGGATT
MG_0107	1A	52.9563	160	chr1A	189322794	189322953	A000=ATAAACTAGGATATTTTATTTACCATGTATTATTTGTCACTGAGTAATGATCTGGGGTTGTGTGTGTAGGGAGGGTGAATCAGATCTAGGAGCACATCGACTACGAAGTTTGCCGACACGCAAGTACCGCATGTGTGTCTACTCGTCCAACCTGGTAATC; A001=ATAAACCAGGATATTTTATTTACCATGTATTATTTGTCACTGAGTAATGATCTGGGGTTGTGTGTGTAGGGAGGGTGAATCAGATCTAGGAGCACATCGACTACGAAGTTTGCCGACACGCAAGTATCGTATGTGTGTCTACTCGTCCAACCTGGTAATC
MG_0108	1A	53.1187	152	chr1A	133416273	133416424	A000=AGATGGATATGCCGTGAAATCATCACTTAAAGCTGAAGATGGATTGCTGTATCCTCTTGAAAAAGGCTTTTTCTTTTTGCCAAAGCCCCCGACACTCATTCTGCATGAGGAGGTCTGCTTTCTACATTTCTGACATGCCTAATTGTTCTTCA; A001=AGATGGATATGCCGTGAAATCATCACTTAAAGCTGAAGATGGATTGCTGTATCCTCTTGAAAAAGGCTTTTTCTTTTTGCCAAAGCCCCCGACACTCATTCTGCACGAGGAGGTCTGCTTTCTACATTTCTGACATGCCTAATTGTTCTTCA
MG_0109	1A	53.1187	181	chr1A	238653508	238653688	A000=CGCCGGAGTTGCAATGGAGCTTGCTGGAGTTACGCCGGAGTTGCAATGAAGCTTTGCAGGAGCTGTCAGTGCTGCGTTGAAGCCTGCCGGATCTGCAATGGAGCTCGTTGGACGCTATCGGCGCTGCGTTGGAGCGGTGGAGCTCTGCCATAGGTGCAATGGCGCTGCTGCGTTGAGCTGC; A001=CGCCGGAGTTGCAATGGAGCTTGCTGGAGTTACGCCGGAGTTGCAATGAAGCTTTGCAGGAGCTGTCAGTGCTGCGTTGAAGCCTGCCGGGTCTGCAATGGAGCTCGTTGGACGCTATCGGCGCTGCGTTGGAGCGGTGGAGCTCTGCCATAGGTGCAATGGCGCTGCTGCGTTGAGCTGC
MG_0110	1A	53.1187	166	chr1A	155697548	155697383	A000=GACCCCCATAATGATATGTAAGTTGGCAGGGATGGTAAAAGAGACGCATCAAAGGCACGCGAGCAAGTCGTAAAAAGAATCGTTGGGTTACTCTTACTCAACCCTGAGTGGGTATGAACAGTACATCACTCAATTAGCTCTTTGAATTACATAGCAAACGGCGGTG; A001=GACCTCCATAATGATATGTAAGTTGGCAGGGATGGTAAAAGAGACGCATCAAAGGCACGCGAGCAAGTCGTAAAAAGAATCGTTGGGTTACTCTTACTCAACCCTGAGTGGGTATGAACAGTACATCGCTCAATTAGCTCTTTGAATTACATAGCAAACGGCGGTG
MG_0111	1A	53.281	174	chr1A	264213736	264213909	A000=GACGGTCATGTTCTTATGACAAGTCGTAACTCCCAACCATGTATACACTTTTATTTATTCAACCATCCATTTATTTATTCATTCACTAGAGCAACAAGCACGATATAATGCTCCAGGCCACAGTAGTACGTACTCTTAAGTGAGGCGCCGGCCGGCCGGGTGGGTCTCACGCCT; A001=GACGGTCATGTTCTTATGACAAGTCGTAACTCCCAACCATGTATACACTTTTATTTATTCAACCATCTATTTATTTATTCATTCACTGGAGCAACAAGCACGATATAATGCTCCAGGCCACAGTAGTACGTACTCTTAAGTGAGGCGCCGGCCGGCCGGGTGGGTCTCAGGCCT
MG_0112	1A	53.281	179	chr1A	150894996	150894818	A000=GAAGACATGAAAGTATCAAACAGGAAAAAGAACACAACAAAAATAACAGCTTGATTTCCATCTTCCACTTTTGATCAGGGTATTATCACAAGTACGGAGAATCCATGTGTTGGCCATCCCTCTCATCACCAAGCATCATCATTGGATCTAGACCAAGATCGGGGCGTGGAAACAGTAAT; A001=GAAGACATGAAAGTATCAAACAGGAAAAAGAACACAACAAAAATAACAGCTTGATTTCCATCTTCCACTTTTGATCAGGGTATTATCACAAGTACGGAGAATCCATGTGTTGACCATCCCTCTCATCACCAAGCATCATCATTGGATCTAGACCAAGATCGGGGCGTGGAAACAGTAAT
MG_0113	1A	53.281	173	chr1A	301864233	301864405	A000=AGCAGGCGTCGTGGAAGAGATCGTCTCAGCGCCGAGCTCGCCATCTTGCTCAGTGCCTCGTCGCCGGCGCCGCAACCCGTCACCAGAGAAGCGAAGGCAGGGATTTGGGGGTTTGGGGCTGCTTTTTCCGTTTCAGACCCCGTAGCTGGCTACCTGGGCCGGCCCGGCCCGAC; A001=AGCAGGCGTCGTGGAAGAGATCGTCTCAGCGCCGAGCTCGCCATCTCGCTCAGTGCCTCGTCGCCGGCGCCGCAACCCGTCACCAGAGAAGCGAAGGCAGGGATTTGGGGGTTTGGGGCTGCTTTTTCCGTTTCAGACCCCGTAGCTGGCTACCTGGGCCGGCCCGGCCCGAC
MG_0114	1A	53.281	156	chr1A	345108296	345108141	A000=CCCGCTGGTCCCCTGATGGCGGCCCATTGGCGGCGTACACACGTACAGTGGTCCCTCCACAGATTCAACGACTTCTATAGTTTAGTTATGATAAATTTTTAAACACAAGAATAATGGCTTACGCACTTGTATACCTAACCCCTCTTCCATAGTCCA; A002=CCCGCTGGTCCCCTGATGGCGGCCCATTGGCGGCATACACACGTACAGTGGTCCCTCCACAGATTCAACAACTTCTATAGTTTAGTTATGATAAATTTTTAAACACAAGAATAATGGCTTACGCACTTGTATACCTAACCCCTCTTCCATAGTCCA
MG_0115	1A	53.281	158	chr1A	309401478	309401635	A000=CAAAGGGGAGGCACATGCACACCCCGCTACCCCAGTAATATCCAGCACTCCAGTGACGGACTAACAATAACAGCGCACCAGCACTATATCCCCATGTCCAACGTGCTGGTACAGATTACATACTGTATGACACAGATTTATTGCCACCACAAGGGGGT; A001=CAAAGGGGAGGCACATGCACACCCCGCTACCCCAGTAATATCCAGCACTCCAGTGACGAACTAACAATAACAGCGCACCAGCACTATATCCCCATGTCCAACGTGCTGGTACAGATTACATACTGTATGACACAGATTTATTGCCACCACAAGGGGGT
MG_0116	1A	53.281	145	chr1A	148959418	148959274	A000=CTGCTAGATTTTCCAAGAAAGATTGTTGCAGTGTAAGAAATTATGCGGTTTCATGTTGTACATATTATTGCTTCTCTGAATCCGTTGGTCCAAAGTGGAATAAGAAAGAATATGTGGCTCTATTCTGTCTTCCCAATCCTGTTCA; A001=CTGCTAGATTTTCCAAGAAAGATTGTTGCAGTGTAAGAAATTATGCGGTTTCATGTTGTACATATTATTGCTTCTCTGAATCCGTTGGTCCAAAGTGGAATAAGAAAGAATATGGGGCTCTATTCTGTCTTCCCAATCCTGTTCA
MG_0117	1A	53.6068	174	chr1A	127075756	127075583	A000=CGCATTCGTCTCATGAAAAGCTCTGAGGTCGTCAATCTAGGTACACATAACTCCTATGACCTTGTTTTTCAGACTAGTGGAACTTATTGTTTTTGTTGTAGATCAACTCAATATTACTGGATAAATCTGGCTGCTCTCTTCTACCTGCAGCACCAAGAGCTGGTCGGTGAGGCA; A001=CGCATTCGTCTCATGAAAAGCTCTGAGGTCGTCAATCTAGGTACACATAACTCCTCTGACCTTGTTTTTCAGACTAGTGGAACTTATTGTTTTTGTTGTAGATCAACTCAATATTACTGGATAAATCTGGCTGCTCTCTTCTACCTGCAGCACCAAGAGCTGGTCGGTGAGGCA
MG_0118	1A	53.7691	165	chr1A	82084042	82084206	A000=GATTTCAGGTAGTGTTCACCATTGAAGTCAAACGCCACATACTCAGAAAGCTTGGTGAAGAGAGTTGATACATCCTCATCGCTTTCCATCTGGTGCACTGTAATCCCTTTCTGAGCAAGAAGAGCCACATCAGCTGACGTACTAGCAAGCTGGGACATGAGCACA; A001=GATTTCAGGTAGTGTTCACCATTGAAGTCAAACGCCACATACTCAGAAAGCTTGGTGAAGAGAGTTGATACATCCTCATCGCTTTCCATCTGGTGCACTATAATCCCTTTCTGAGCAAGAAGAGCCACATCAGCTGACGTACTAGCAAGCTGGGACATGAGCACA
MG_0119	1A	54.2593	180	chr1A	311806296	311806475	A000=AACCAACAGGATATCATTAGGTACATCCAATATGGATGAGGGCACTAATGGGGATGCCAATTGAATCAGCCTGCACATGTAATCATCTGTAGATAAGGCACCAACTTGCGTCCAAAATTGAGCATCTTGACATGCCTCCTTCTGTAGCACCTCCTCAGTCTGAACAAGCAAGTCTTCACT; A001=AACCAACAGGATATCATTAGGTACATCCAATATGGATGAGGGCACTAATGGGGATGTCAATTGAATCAGCCTGCACATGTAATCATCTGTAGATAAGGCACCAACTTGCGTCCAAAATTGAGCATCTTGACATGCCTCCTTCTGTAGCACCTCCTCAGTCTGAACAAGCAAGTCTTCACT
MG_0120	1A	54.2593	157	chr1A	315835151	315835307	A000=TCTATCCTGGTCTCTATCCCGGCCATGATCCTTGTGCCTATCCCTATCACGCCGGTCACGCCCACGGTCTCTCTCCTGGTCCCGTTCTCGGTCCCTATCACGAGTTCTCTCACGATCTCTATGGTGGTGCCTATCTTCCCTTGGATCACGATCACGG; A001=TCTATCCTGGTCTCTATCCCGGCCATGATCCCTGTGCCTATCCCTATCACGCCGGTCACGCCCACGGTCTCTCTCCTGGTCCCGTTCTCGGTCCCTATCACGAGTTCTCTCACGATCTCTATGGTGGTGCCTATCTTCCCTTGGATCACGATCACGG
MG_0121	1A	54.4216	170	chr1A	343682128	343681959	A000=GCTGAACACAAAGAAGTTTGGTGATATTGCATTTCGAGACAAGGATTTCAAGACTGCAATTGACTACTATTCAAAGGTAACATCACTTAAATTATCTGTTCTTATTTTTAACTAGGATATCCAAGTTCATGAATTTTGCAATGTCAATATGCTGCTGCTTCATGATTGTT; A003=GCTGAACACAAAGAAGTTTGGTGATATTGCATTTCGAGATAAGGATTTCAAGACTGCAATTGACTACTATTCAAAGGTAACATCACTTAAATTCTCTGTTCTTATTTTTAACTAGGATATCCAAGTTCATGAATTTTGCAATGTCAATATGCTGCTGCTTCATGATTGTT
MG_0122	1A	54.4216	151	chr1A	203324318	203324468	A000=ATTTCCATACATCAACATTATCTTTTGGAGATAAAATAGCCGTATGGCTATTACATGAGACCATGTCAGAAGACCCTGCTGCTATGGAAGCAAAGTGATTCATGAAATCTGCGGTGAAAACAGAGATAAGATACTACAATTACAGCAGCAT; A001=ATTTCCATACATCAACATTATCTTTTGGAGATAAAATAGCCGTATGGCTATTACATGAGACCATGTCAGAAGACCCTGCTGCTATGGAAGCAAAATGATTCATGAAATCTGCGGTGAAAACAGAGATAAGATACTACAATTACAGCAGCAT
MG_0123	1A	54.584	153	chr1A	264983056	264983208	A000=GGAATCAATCCAGGCATCCGGCTTGACGTGCGCCATCATTGCTCGCTGCCCTGCACAGACGCCGAGGCATCGGACGATGACCGCGACGACGTGTTCTTCGCTAGCACAAGTGCATCCGCCGAGTCACCTGACGACGGCCACAACGACGAGCTC; A002=GGAATCAATCCAGGCATCCGGCTTGACGTGCGCCATCATTGCTCGCTGCCCTGCACAGATGCCGAGGCATCGGACGATGACCGCGACGACGTGCTCTTCGCCAGCACAAGTGCATCCGCCGAGTCACCTGACGACGGCCACAACGACGAGCTC
MG_0124	1A	55.0742	161	chr1A	298117272	298117432	A000=ACATGTGTGCCTTCTCGGATCAGCTTCACAATGTTATCGCGCATGCCTTTCCACCTACTCGTGCTGTGGACAAAACCACCAATGAAACCCTTATGAACATTGAAGTGGTGGCGAATAATATGAAGGACAGAAGCCACCATTTGGAGAAAAAACTATACAAG; A001=ACATGTGTGCCTTCTCGGATCAGCTTCACAATGTTATCGCGCATGCCTTTCCACCTACTCGTGCTGTGGACAAAACCACCAATGAAACCCTTATGAACATTGAAGTGGTGGCGAATAATCTGAAGGACAGAAGCCACCATTTGGAGAAAAAACTATACAAG
MG_0125	1A	55.3999	168	chr1A	276322645	276322812	A000=AGCTGCGCATAGAGAAAAGCAGAGGAAAGGAGGCGCACTGGGTCCTGTGGCGGCACGAAGCGAAGGTGCGTCACAATTTCCCAGGTAGCATTGTATCTGGCACGACTACCAGTAGACAAAGAAACAAATTGTATGAAATATGTACAAGTAGAACTAACAAAACTATTC; A002=AGCTGCGCATAGAGAAAAGCAGAGGAAAGGAGGCGCACTGGGTCCTGTGGCGGCACGAAGCGAAGGTGCGTCACAATTTCCCAGGTAGCATCGTATCTGGCACGACTACCAGTAGACAAAGAAACAAATTGTATGAAATATGTACAAGTAGAACTAACAAAACTATTC
MG_0126	1A	55.7257	160	chr1A	347919112	347918953	A000=ATGTCTAAAATAAAGGTTACTTCGGGAAGTAGGGCTAAAGGAGAGGAGACATGTGAATTGAGGATATTTAGCCAGGACACCCTCAGTCGCCTGTCTCTCTGTTTCATCCATTATCTTCATTGCATACATATCAGTCTTTATGTCACTATATGTTCTCACT; A006=ATGTCTAAAATAAAGGTTACTTCGGGAAGTAGGGCTAAAGGAGAGGAGACATGTGAATTGAGGATATTTAGCCAGGACACCCTCAGTCGCTTGTCTCTCTGTTTCATCCATTATCTTCATTGCATACGTATCAGTCTTTATGTCACTATATGTTCTCACT
MG_0127	1A	56.1161	178	chr1A	369502315	369502492	A000=TTATTTCTCTATACGATTGTTGCTTCCACTATAGTTTTTCTCACTGAAATGAATTTGAATTAGGTCACTTTAGTACCAAGGTAAAAATTTATTTGTTCTTGAGAAGAGCCAAAATCCTAGGTGATCGTTAGATATTATTGATAATTATCAATTAATAATTATATGCTTGACTGTTTGT; A001=TTATTTCTCTATACGATTGTTGCTTCCACTATAGTTTTTCTCACTGAAATGAATTTGAATTAGGTCACTTCAGTACCAAGGTAAAAATTTATTTGTTCTTGAGAAGAGCCAAAATCCTAGGTGATCGTTAGATATTATTGATAATTATCAATTAATAATTATATGCTTGACTGTTTGT
MG_0128	1A	56.4419	166	chr1A	208209565	208209730	A000=ATTGCAATCCCAGAAAGAAACCATCCAGCTGCAGCCTTGTTGAAGTCTGGTTATATCAACAGACCAAATGTTTCCTGCACAATTGCAGAACACTGAGGACCTGGGGCAGCCTTTTTCTACTGTAATCTGAACCACCCAACAGAGCGCATCTGACGATCTGATTGTA; A001=ATTGCAATCCCAGAAAGAAACCATCCAGCTGCAGCCTTGTTGAAGTCTGGTTATATCAACAGACCAAATGTGTCCTGCACAATTGCAGAACACTGAGGACCTGGGGCAGCCTTTTTCTACTGTAATCTGAACCACCCAACAGAGCGCATCTGACGATCTGATTGTA
MG_0129	1A	57.0976	176	chr1A	394853029	394852854	A000=CGGGAAGAGCAAGGAACGCCTCGGCTCCTTGCTCCGACACATACACATCAAAACACGGAACACCGGGGTGGGTTTCAAACGTCGGGCGCCTTCGGGGAGCCCTCATGAGTCTTTGGCGTGTCCGAAGCCTTCTTCGCCTTGTGCGTCTCCACTGCAGCCTTGAAATCTTCCCGGAT; A001=CGGGAAGAGCAAGGAACGCCTCGGCTCCTTGCTCCGACACATACACATCAAAACACGGAACACCGGGGTGGGTTTCAAACGTCGGGCGCCTTCGGGGCGCCCTCATGAGTCTTTGGCGTGTCCGAAGCCTTCTTCGCCTTGTGCGTCTCCACTGCAGCCTTGAAATCTTCCCGGAT
MG_0130	1A	58.0879	178	chr1A	394852967	394852790	A000=CCGGGGTGGGTTTCAAACGTCGGGCGCCTTCGGGGAGCCCTCATGAGTCTTTGGCGTGTCCGAAGCCTTCTTCGCCTTGTGCGTCTCCACTGCAGCCTTGAAATCTTCCCGGATGCCGGTATCCTTGAACTTCAGAGCAAATGTGGTGAGCCCGCTCGGTGATTCGCCGATGCTGTTG; A001=CCGGGGTGGGTTTCAAACGTCGGGCGCCTTCGGGGCGCCCTCATGAGTCTTTGGCGTGTCCGAAGCCTTCTTCGCCTTGTGCGTCTCCACTGCAGCCTTGAAATCTTCCCGGATGCCGGTATCCTTGAACTTCAGAGCAAATGTGGTGAGCCCGCTCGGTGATTCGCCGATGCTGTTG
MG_0131	1A	58.7437	175	chr1A	394260267	394260093	A000=CAGACTTGTTGTCTGGCAGCCCTGATGGGCATGGATACTTCAATGGATCACGCGGGTCATATTCGTCTGCTTCATTGGAAAGGTCAGGAAGCTTTCGTGAAGGTGGTGATAGTTATGCGACGTTCCCAGTATCAAGCTCAACAAGATCACCAGCAATTGACTCTGCTACCTTGCT; A001=CAGACTTGTTGTCTGGCAGCCCTGATGGGCATGGATACTTCAATGGATCACGCGGGTCATATTCATCTGCTTCATTGGAAAGGTCAGGAAGCTTTCGTGAAGGTGGTGATAGTTATGCGACGTTCCCAGTATCAAGCTCAACAAGATCACCAGCAATTGACTCTGCTACCTTGCT
MG_0132	1A	59.5661	150	chr1A	397773660	397773511	A000=GCATAACTGTTTGATGAATTCAAATAATAAGCACTCATGGAATTTTATGAACTAACCTTTCAGGTATGCCCCATCTGTGCTACAAGGGTTGGGGTGGACTTGATAGGCCACTTGACAATGCAGCATGGAAGTTACTTCAAGATATCCTTT; A001=GCATAACTGTTTGATGAATTCAAATAATAAGCACTCATGGAATTTTATGAACTAACCTTTCAGGTATGCCCAATCTGTGCTACAAGGGTTGGGGTGGACTTGATAGGCCACTTGACAATGCAGCATGGAAGTTACTTCAAGATATCCTTT
MG_0133	1A	59.5661	180	chr1A	432979221	432979400	A000=GAGAGATGAACTCCTTTATCTTCAAGTTTCTCCATCAGTTCTTCAGAAATCCATTCTCGTGGGAGCCTCTCAAGAAAATCTCGCAGTGTCCAACCTCTGAAATTAATATTCAAACTTGAGAACATATGCTGTGAAAAGTTTGCATAACACAAACTAACCCATGGTACCATTGTCTTCACA; A001=GAGAGATGAACTCCTTTATCTTCAAGTTTCTCCATCAGTTCTTCAGAAATCCATTCTCGTGGGAGCCTCTCAAGAAAATCTCGTAGTGTCCAACCTCTGAAATTAATATTCAAACTTGAGAACATATGCTGTGAAAAGTTTGCATAACACAAACTAACCCATGGTACCATTGTCTTCACA
MG_0134	1A	59.8918	150	chr1A	441235931	441236080	A000=TGTGGGCAGGGCTCATGGTTGCGCACTCCGGTGGCCTGGCCTTAGTGCCTTAGCGAAGAAGTTGCGGAGCTCAGGGATGACGCGCTGGATTAGCTGAGAGAAACTGCATTTGCAAGATGACCAGTTAGATGGATTTGGATTTTTCGTTGC; A001=TGTGGGCAGGGCTCATGGTTGCGCACTCCGGTGGCCTGGCCTTAGTGCCTTAGCAAAGAAGTTGCGGAGCTCAGGGATGACGCGCTGGATTAGCTGAGAGAAACTGCATTTGCAAGATGACCAGTTAGATGGATTTGGATTTTTCGTTGC
MG_0135	1A	60.382	170	chr1A	432635141	432634972	A000=GTATAAAGAAAGCATGGGCGAAGATAAGATTGTATTCTGTGGCAGCGAACTGTTCTACGTGCCCCGACAGTTTGTTGAGGACTTTGGTGATCTTGTGGGTCTCGTTGGCAATTTGGATCTGCATCATAAGATTGCGGTCCCCATGTTCTTCTTGGCGATGGACTCGCCTC; A001=GTATAAAGAAAGCATGGGCGAAGATAAGATTGTATTCTGTGGCAGCGAACTGTTCTACGTGCCCCGACAGTTTGTTGAGGACTTTGGTGATCTTGTGGGCCTCGTTGGCAATTTGGATCTGCATCATAAGATTGCGGTCCCCATGTTCTTCTTGGCGATGGACTCGCCTC
MG_0136	1A	60.7078	176	chr1A	424803820	424803995	A001=CAACTACGTCGCCGTTTGAATCCAATCTGATCCTAAGTTGAGCAGGGAGGGCCAGGGGCACGCAGGCGGCAGGGGAGCGGATGGCAGCGGTGCAAGGGCTAATCCCACGCACACGCTAATCACGGGAGAGCGCCACGACCTACGAAACTACGGACGTGGCCATCTGGCCATTAATGA; A002=CAACTACGTCGCCGTTTGAATCCAATCTGATCCTAAGTTGAGCAGGGAGGGCCAGGGGCACGCAGGTGGCAGGGGAGCGGATGGCAGCGGTGCAAGGGCTAATCCCACGCACACGCTAATCACGGGAGAGCGCCACGACCTACGAAACTACGGACGTGGCCATCTGGCCATTAATGA
MG_0137	1A	61.198	161	chr1A	461047707	461047867	A000=GCGCCTATAAATAGAGGTGCTACTAACTCTGGCCAACAACAACGATTACAACATAGTATTCCACTCACAACCTAAAGAGATAAGTGAGAGATATTTGCTCGAAAACCTTAAAATCAACCATGAAGAACACCAAGCTCGTGGCGATCCTTGTCCTCCAGGCC; A001=GCGCCTATAAATAGAGGTGCTACTAACTCTGGCCAACAACAACGATTACAACATAGTATTCCACTCACAACCTAAAGAGATAAGTGGGAGATATTTGCTCGAAAACCTTAAAATCAACCATGAAGAACACCAAGCTCGTGGCGATCCTTGTCCTCCAGGCC
MG_0138	1A	61.6882	148	chr1A	452020299	452020446	A000=ACTCAGACCTCCGCAAGCTCGCCGTCAACCTGATCCCCTTCCCGCGCCTCCACTTCTTCATGGTGGGCTTTGCGCCGCTCACATCTCGTGGGTCGCAGATGTACCGCTCCCTCACTGTCCCTGAGCTCACACAGCAGATGTGGGACTC; A001=ACTCAGACCTCCGCAAGCTCGCCGTCAACCTGATCCCCTTCCCGCGCCTCCACTTCTTCATGGTGGGCTTTGTGCCGCTCACATCTCGTGGGTCGCAGATGTACCGCTCCCTCACTGTCCCTGAGCTCACACAGCAGATGTGGGACTC
MG_0139	1A	62.5106	158	chr1A	436422982	436423139	A000=GTCTACCAGACCACAATCACATCACCAGAACTACTTCTGGACAACACCTATTCCACTCCATTCCATTACATTCCAAGTACGAATCAGATGCTCAGAGCTACTACATGGAAAAACAAACAAATTTATTCAGAACATTCCATGGCGCTCTCAAGATGATC; A001=GTCTACCAGACCACAATCACATCACCAGAACTACTTCTGGACAACACCTATTCCACTTCATTCCATTACATTCCAAGTACGAATCAGATGCTCAGAGCTACTACATGGAAAAACAAACAAATTTATTCAGAACATTCCATGGCGCTCTCAAGATGATC
MG_0140	1A	64.3571	181	chr1A	471488431	471488611	A000=GTGTCTTCAGGGGCCTCAAACTCGTGCTCTTCTCCGTCCGGGCCTATGAGCTTCACCTTGTGCACGGCCGTGGCAGACACCCTGAACGTGTTTGACATCCTTAGGCCTGACAAGTTTGGTGTTTGCTTGGTGTAACCAACGAAGGAAGCGCTCCTGATCGCCGGAGCAACGGCCCGGGAAC; A001=GTGTCTTCAGGGGCCTCAAACTCGTGCTCTTCTCCGTCCGGGCCTATGAGCTTCACCTTGTGCACGGCCGTGGCAGACACCCTGAACTTGTTTGACATCCTTAGGCCTGACAAGTTTGGTGTTTGCTTGGTGTAACCAACGAAGGAAGCGCTCCTGATCGCCGGAGCAACGGCCCGGGAAC
MG_0141	1A	64.5195	182	chr1A	473630863	473631044	A001=TCATGGAGCTGATGCCTTTGCTGAATCCGAGTTCCGCCCAGCTGCTGCCGCGTTGCGTGATCTGGGCACTTTGCTTGCTGCGACGTGCAGATGTTGGCATAGAGGCCTTGGTGCCCCGGTTTCCCTCTCAAATCCCCGCACACAGACAAATCCTGCATCACAGCATCACACTCTCTTGTCAG; A002=TCATGGAGCTGATGCCTTTGCTGAATCCGAGTTCCGCCCAGCTGCTGCCGCGTTGCGTGATCTGGGCACTTTGCTTGCTGCGACGTGCAGATGTTGGCATAGAGGCCTTGGTGCCCCGGTTTCCCTCTCGAATCCCCGCACACAGACAAATCCTGCATCACAGCATCACACTCTCTTGTCAG
MG_0142	1A	64.6818	163	chr1A	473034554	473034716	A000=ATGAATGAATGAAAACAAGTAACGTACAATCAGGTGATTCGTCCATATATTCACTGTAAACTCTCGAGCCGTGGTATGTATTTGCGTGAGAAGACTCGGTTTTCTGCCGTGGAAGTTGACAACTGTTTCGCTGAGAATGTTATGTTAACCCGATCTTCCATGA; A001=ATGAATGAATGAAAACAAGTAACGTACAATCAGGTGATTCGTCCATATATTCACTGTAAACTCTCGAGCCTTGGTATGTCTTTGCGTGAGAAGACTCGGTTTTCTGCCGTGGAAGTTGACAACTGTTTCGCTGAGAATGTTATGTTAACCCGATCTTCCATGA
MG_0143	1A	64.8441	161	chr1A	477019157	477019317	A000=ACATGTAGTTGAGGGCATGGGGCCAAGAATTGCATTGTTGAGAGGAAACTTTTTCTACTGGAAAGATGGAACGAGCACAGAGATGTCGAAGTACTTGAAGGATCATACCAGCAATTATACAGGAGCAGCTAAAGTGAAAACACGTTAGGTCGAGGTCATAC; A001=ACATGTAGTTGAGGGCATGGGGCCAAGAATTGCATTGTTGAGAGGAAACTTTTTCTACTGGAAAGATGGAATGAGCACAGAGATGTCGAAGTACTTGAAGGATCATACCAGCAATTATACAGGAGCAGCTAAAGTGAAAACACGTTAGGTCGAGGTCATAC
MG_0144	1A	64.8441	175	chr1A	479827815	479827641	A000=AAAACCAGTCGATCAATTAATTTGTGTACAAACCATCTTATTGTGGTGGATCGGTGGATCAATTTGTATGAGCTTGGAGGCTTCGGCTCTCCGGTGTTATAATAAAAACAAACCAGCAATTCTAGGAGTGAGAGTACTAGTGTGCCGATACTATAAGCAGTATGTTTGTTGGTCC; A001=AAAACCAGTCGATCAATTAATTTGTGTACAAACCATCTTATTGTGGTGGATCAATTTGTATGAGCTTGGAGGCTTCGGCTCTCCGGTGTTATAATAAAAACAAACCAGCAATTCTAGGAGTGAGAGTACTAGTGTGCCGATACTATAAGCAGTATGTTTGTTGGTCC
MG_0145	1A	65.1699	166	chr1A	480831370	480831205	A000=TGATTGTTAGAAAGTACATGATTTTTGATACATAAATTTCGATAGGGAGCTTAAGAAACAGCGGGAGCTGTCTGCCGCCACCAAAGAGGAAGAGAAGAAGAAGAGGGAGGAGGCAAAGGCCGCGGCAGCGGCTCGTGTGCAAGCCAAACTTGACGCCAAGAAGGGC; A001=TGATTGTTAGAAAGTACATGATTTTTGATACATAAATTTCGATAGGGAGCTTAAGAAACAGCGGGAGCTGGCTGCCGCCACCAAAGAGGAAGAGAAGAAGAAGAGGGAGGAGGCAAAGGCCGCAGCAGCGGCTCGTGTGCAAGCCAAACTTGACGCCAAGAAGGGC
MG_0146	1A	65.3322	160	chr1D	381031771	381031612	A001=TGACCCCGTAACAGCTAAGCCAGTTGGACGTGAATCAACCTTGGTAAAAGAGGCTCAGTCCTTTGGTTCTCTTTGTTATCAGATACCTAAGCTAGAAGATATCGACCTTGTTCGTTCCCCGGTTTTGTCAAGACATCATGGATCAGAACACGGTGTGGAT; A003=TGACCCCGTAACAGCTAAGCCAGATGGACGTGAATCAACCTTGGTAAAAGAGGCTCAGTCCTTTGGTTCTCTTTGTTATCAGATACCTAAGCTAGAAGATATTGACCTTGTTCGTTCCCCAGTTTTGTCAAGACATCATGGATCAGAACACGGTGTGGAT
MG_0147	1A	65.8224	179	chr1A	488070313	488070135	A000=CATTGCAGTAAACTTCAAAGGCACCAGAACTTTGTAGGAAAGACTGGGCAAAATTGCCAATTAGCCAAATTGTCGCCATGGTTCCAAATCTATTGGCACGCAACAAGTAAAACAATGGAGGTGGAGTAATGCCAAGTCTGGGGAAAATCTGGTCACCAGCCATTATTGTTGCAATGGCT; A002=CATTGCAGTAAACTTCAAAGGCACCAGAACTTTGTAGGAAAGACTGGGCAAAATTGCCAATTAGCCAAATTGTCGCCATGGTTCCAAATCTATTGGCACGCAACGAGTAAAACAATGGAGGTGGAGTAATGCCAAGTCTGGGGAAAATCTGGTCACCAGCCATTATTGTTGCAATGGCT
MG_0148	1A	65.8224	151	chr1A	485357506	485357356	A000=GGAAAAGCCGCACCAACCGAAGTTCCGCAACAGCTCCGCTTTATGGTTACACCAATACCCTAGATGATTGATGAAGCTTATGTGAAAGGGCCCAAATATATGCTATAGCCTTAGCTAACCTAACAGCGGTGCGATGCTAGGGTCAGACAGA; A001=GGAAAAGCCGCACCAACCGAAGTTCCGCAACAGCTCCGCTTTATGGTTACACCAATACCCTAGATGATTGATGAAGCTTATGTGAAAGGGCCCAAATATATGCTACAGCCTTAGCTAACCTAACAGCGGTGCGATGCTAGGGTCAGACAGA
MG_0149	1A	66.1482	169	chr1A	483923178	483923010	A000=GTGGATTACAATTATCTCATTTGCTTGAGCCACTTTGCAGCACTCTAAGATTAGTTGATTTACCGTGTAAGTTGCGGTATTAGTTCCAAGGGTGTGATTCAGTGATTCTGGTTACAATGCTATAAAGAATAAACAGCTCACTCCAATGCAAGTACTTAACCATATTAAC; A001=GTGGATTACAATTATCTCATTTGCTTGAGCCACTTTGCAGCACTCTAAGATTAGTTGATTTACCGTGTAAGTTGTGGTATTAGTTCCAAGGGTGTGATTCAGTGATTCTGGTTACAATGCTATAAAGAATAAACAGCTCACTCCAATGCAAGTACTTAACCATATTAAC
MG_0150	1A	66.1482	150	chr1A	484332113	484331964	A000=CAGGTCTGATGTCTTGGGCCAGGTCATGCCTTTAGTTGGACGAGATTGGAGTCAGTCTGGTGTTGCTCGACTCTTTTCTGCAATAAAGGTGTGATACACAATTTTGAGATTTTGTTTCAGGATTTTATATTTGGATGAGATTGTACCCAG; A001=CAGGTCTGATGTCTTGGGCCAGGTCATGCCTTTAGTCGGACGAGATTGGAGTCAGTCTGGTGTTGCTCGACTCTTTTCTGCAATAAAGGTGTGATACACAATTTTGAGATTTTGTTTCAGGATTTTATATTTGGATGAGATTGTACCCAG
MG_0151	1A	67.6486	163	chr1A	493820072	493819910	A000=TCTGGAACAATGGCAAGGGCGTTGTTTGCATGAGAAACAAAAGAGCTTTGCTGTTGCATAGGACTGGGACTTGGGGTTGGAGATGGCACATGTTGCATCAGTGGAGAAGCATAAGGTGTTGAAGGAGCCGGGTAAGGTGTTGAGGCAACAGAAGCAACAGGAG; A001=TCTGGAACAATGGCAAGGGCGTTGTTTGCATGAGAAACAAAAGAGCTTTGCTGTTGCATAGGACTGGGATTTGGGGTTGGAGATGGCACATGTTGCATCAGTGGAGAAGCATAAGGTGTTGAAGGAGCCGGGTAAGGTGTTGAGGCAACAGCAGCAACAGGAG
MG_0152	1A	67.811	145	chr1A	495447461	495447317	A000=GGTATTACAGCCAAAACAGCGCAATTTGTACCACTAGTTCATGGATCAGCTCGTAAACAAAATTACTAGTGGAACACTATTGTACAAACCGTACTAATACAAGCAAGCCTTTGATATTCCAGGATAAGGGTCACCTTGTCAAGCA; A001=GGTATTACAGCCAAAACAGCGCAATTTGTACCACTAGTTCGTGGATCAGCTCGTAAACAAAATTACTAGTGGAACACTATTGTACAAACCGTACTAATACAAGCAAGCCTTTGATATTCCAGGATAAGGGTCACCTTGTCAAGCA
MG_0153	1A	69.6574	164	chr1A	498141864	498141701	A000=AACTGCCGCTTCATGGACTGTGGAAGGTGTCTACACGAGCTAAATGGCATCAGAATCAGCCCATGTCAAACTGAAAAAATACTAAGAATGGTCATGCAACCCGTTATTTTGGTAAGCTTCCACCGTCGGAACCTAGAACTGGAACTGCATCTCCTTGGTGTAGC; A001=AACTGCCGCTTCATGGACTGTGGAAGGTGTCTACACGAGCTAAATGGCATCAGAATCAGCCCATGTCAAACTGAAAAAATACTAAGAATGGTCATGCGACCCGTTATTTTGGTAAGCTTCCACCGTCGAAACCTAGAACTGGAACTGCATCTCCTTGGTGTAGC
MG_0154	1A	69.6574	144	chr1A	500980441	500980298	A000=CTGGGCCCACATCCGGCTTCATCGATAGAGTGTCAGGGAGCACCGGGCCTGCCCATTGGACACCCTTGTGGTTTGGCCGGAAGTAGCCGAGCTCACGCCGGACTGCACTGACGCTCTTGCCGGTGGGGTGTGCTGCCGCATATA; A001=CTGGGCCCACATCCGGCTTCATCGGTAGAGTGTCAGGGAGCACCGGGCCTGCCCATTGGACACCCTTGTGGTTTGGCCGGAAGTAGCCGAGCTCACGCCGGACTGCACTGACGCTCTTGCCGGTGGGGTGTGCTGCCGCATATA
MG_0155	1A	69.9832	157	chr1A	508527931	508527775	A000=TGCCTTAAGTCTTCAATATAGAGTAGAACCGGCTGGCGGTTCGGGCATTTATCGGAGGCGGCTTCAGCTTAGAAGCCGTGGATCTTGATGAGCTCCTTCTTCGCAATTCCAGCCTAGCAGAGGAGAAAGGGGACAAGTGATTATGCACAGAAACATT; A001=TGCCTTAAGTCTTCAATATAGAGTAGAACCGGCTGGCGGTTCGGGCATTTATCGGAGGCGGCTTCGGCTTAGAAGCCGTGGATCTTGATGAGCTCCTTCTTCGCAATCCCAGCCTAGCAGAGGAGAAAGGGGACAAGTGATTATGCACAGAAACATT
MG_0156	1A	69.9832	145	chr1A	505338306	505338162	A000=TGATAAAGAAGACGATGAAAGGATTGTTCATCTATGTCGCAAGAGGAGGAGGATTGATCTAGAGGCTACCGAGTTCGTTCTTTATTCTTCCTCTAGTGAGCATCTGCAACGTGATGATCCTCGTGATGATGGCGACGATGATAAT; A001=TGATAAAGAAGACGATGAAAGGATTGTTCATCTATGTCGCAAGAAGAGGAGGATTGATCTAGAGGCTACCGAGTTCGTTCTTTATTCTTCCTCTAGTGAGCATCTGCAACGTGATGATCCTCGTGATGATGGCGACGATGATAAT
MG_0157	1A	70.1455	162	chr1A	505672089	505671928	A000=CGCTAGGTCCGTAACATTCTCTTCAAGCTGAGTAACATGTGATATAGCATCATCAGAAGCCATTGTGGTTGCCTTTTCTTGCCATTTCAAAAGCAAAAGTTCCTTCAGCATGTATGCTTCAGCTTCATTTTTTGCATTCTATAGGAAGAAAGCACCATCAGT; A001=CGCTAGGTCCGTAACATTCTCTTCAAGCTGAGTAACATGTGATGTAGCATCATCAGAAGCCATTGTGGTTGCCTTTTCTTGCCATTTCAAAAGCAAAAGTTCCTTCAGCATGTATGCTTCAGCTTCATTTTTTGCATTCTATAGGAAGAAAGCACCATCAGT
MG_0158	1A	70.4712	182	chr1A	503312542	503312361	A000=CTGCAAAGCTGAAGCTTTGCGCGGTCCCAGACCAGCAACAAACTGCAAAGTGGAAAAATGCCACTCATGGCTAGCAGCAAGATTAACATCAAAACCAATCTGATTTGTTGCATCGACCATTACTTGCTCGACAACTTCATACTTCTCATCAGGAGTAAGGAACTGTTCAAGCGGGTGTAGTT; A001=CTGCAAAGCTGAAGCTTTGCGCGGTCCCAGACCAGCAACAAACTGCAAAGTGGAAAAATGCCACTCATGGCTAGCAGCAAGATTAACATCAAAACCAATCTGATTTGTTGCATCGACCATTACTTGCTCAACAACTTCATACTTCTCATCAGGAGTAAGGAACTGTTCAAGCGGGTGTAGTT
MG_0159	1A	73.5514	153	chr1A	515553461	515553309	A001=CAAAAAAGAATAACTTTGCTTCAGAACTACCTGATGCAGCATCCTCCCATTTTGCCCCAGTGTTACAGGAAGACTCTTTCGCCTTCGTATTCCAGCCATCATTGTTCTCAGCACCTGCAGCCTTGCTTGACCAAGCATCAGTTTGTTGTTCTT; A002=CAAAAAAGAATAACTTTGCTTCAGAACTACCTGATGCAGCATCCTCCCATTTTGCCCCAGTGTTACAGGAAGACTCTTCCGCCTTCGTATTCCAGCAATCATTGTTCTCAGCACCTGCAGCCTTGCTTGACCAAGCATCAGTTTGTTGTTCTT
MG_0160	1A	73.5514	163	chr1A	513893974	513894136	A000=CCCATCTCGGGCCATCTCCATCATCACAGACGAGGCCAACCACAGGAACCAACCTGGTGGCTCCATTCTCTTTGATCCTGGTTGAGTGCGTTTGCACCAGTGTTTGTACAGCAAAGGTTGTTCCTCATGGTGTAGGCATCCAGTGTCTACCTTTTGTCTTCCC; A001=CCCATCTCGGGCCATCTCCATCATCACAGACGAGGCCACCCACAGGAACCAACCTGGTGGCTCCATTCTCTTTGATCCTGGTTGAGTGCGTTTGCACCAGTGTTTGTACAGCAAAGGTTGTTCCTCATGGTGTAGGCATCCAGTGTCTACCTTTTGTCTTCCC
MG_0161	1A	73.8771	153	chr1A	514136567	514136719	A000=TCACTTGAACAAATGGAAGAGTATGAGGTGGGAAAAAAAACCCATGACTTTCTCTTGCATAGAAGATACTTGGTAGTTCTCGATGATGTGTGGGAAACCAACACATGGGACCAAATAAACAGAAAGGTCAAAGCCTTTCCAAATGCAAGTAAT; A004=TCACTTGAACAAATGGAAGAGTATGAGGTGGGAAAGAAAACCCATGACTTTCTCTTGCATAGAAGATACTTGGTAGTTCTCGATGATGTGTGGGAAACCAACACATGGGACCAAATAAACAGAAAGGTCAAAGCCTTTCCAAATGCAAGTAAT
MG_0162	1A	73.8771	181	chr1A	514692123	514691943	A000=CAAAACCTCCTACATAACCTCCTACATACATGCACATCAACTTCTATTTACCACACGCAAATGCACGTTAAAAGATTAAAAACTGGCGAAGTAACGAATCAACAAGCCATCTGGTCCCTGAATGCATCTAACTCCTCGAATACAGGCAGCCGCCTCGACCTGAACGGTGTCCACTCATTCA; A001=CAAAACCTCCTACATAACCTCCTACATACATGCACATCAACTTCTATTTACCACACGCAAATGTTAAAAGATTAAAAACTGGCGAAGTAACGAATCAACAAGCCATCTGGTCCCTGAATGCATCTAACTCCTCGAATACAGGCAGCCGCCTCGACCTGAACGGTGTCCACTCATTCA
MG_0163	1A	74.3673	173	chr1A	514552946	514553118	A000=GATGGAAACGAGGATGTTGATATTAGCATGTGTGCACATAAGATAAATGGGGGGAAAGAAAAGCAAACCTGCAGTATCCCATAATCCGAGGTTGACGGTGCTCCCGTCAACCACGACGTTAGCGCTGAAGTTGTCGAAGACTGTTGGGACATAGTCCTGTAATGTAATGCAGA; A001=GATGGAAACGAGGATGTTGATATTAGCATGTGTGCACATAAGATAAATGGGGGGAAAGAAAAGCAAACCTGCAGTATCCCATAATCCGAGGTTGACGGTGCTCCCATCAACCACGACGTTAGCGCTGAAGTTGTCGAAGACTGTTGGGACATAGTCCTGTAATGTAATGCAGA
MG_0164	1A	74.6931	158	chr1A	514137478	514137635	A000=TATGCTCTTTGCAAAACTAAAATGCAGGACAAGGTGGTCCATCTTCATCTAATACCATGATATCATATCATTCTTCTGTCCAAAACTTGAATGGCGATCTAATTTGCCATGAAAGCATATCTAATTCAGCACGAACACTTATTGTCTTTAGAATTCCT; A001=TATGCTCTTTGCAAAACTAAAATGCAGGACAAGGTGGTCCATCTTCATCTAATACCATGATATCATATCGTTCTTCTGTCCAAAACTTGAATGGCGATCTAATTTGCCATGAAAGCATATCTAATTCAGCACGAACACTTATTGTCTTTAGAATTCCT
MG_0165	1A	75.3489	166	chr1A	516378403	516378238	A000=AGCTACTACTTCCTCCGGTCCAAATTACTAAAACCACGACGAGTAATTTGAAACGAAGAGAGTAGTAGCCACAAGCGCGCCGTCTCGTATCATTCAGAAGAGGTATTTGGATAGCACGTATTTGGGCCCAGCCCGGCGGTCCCCTTGCCAGTGCTGCATGTGCACC; A002=AGCTACTACTCCCTCCGGTCCAAATTATTAAAACCACGACGAGTAATTTGAAACGAAGAGAGTAGTAGCCACAAGCGCGCCGTCTCGTATCATTCAGAAGAGGTACTTGGATAGCACGTATTTGGGCCCAGCCCGGCGGTCCCCTTGCCAGTGCTGCATGTGCACC
MG_0166	1A	75.3489	163	chr1A	516373386	516373224	A001=TACAAGCTGAGTGAAAACGGACCATCTGTGCTGTGTAACCAATATCTGACTCAACCCATCATAGGCTAACCTGACACGTACTATCATAGATAGAATTATACAATACAGTACCAGCTGCGTGATTCACCAATACGCACTACGATCCTGGAGTTCTGGACACCAC; A002=TACAAGCTGAGTGAAAACGGACCATCTGTGCTGTGTAACCAATATCTGACTCAACCCATCATAGGCTAACCTGACACGTACTATCATAGATAGAATTATACAATACAGTACCAGCTGCGTGATTCACCAGTACGCACTACGATCCTGGAGTTCTGGACATCAC
MG_0167	1A	78.8146	150	chr1A	520412990	520413139	A001=AGCCGTAACCAAACATATATACAAATCGAGCATCTAGGAAAGGCTGGGTAGTCAAACACCGAAACGTGGCAGCTGAGCTGAAATCACCGATATGAGCTACGGTCGTGACTACTACTCAGAAGCTATAAGCAGATGTAACCAAATCTACAG; A002=ATCCGTAACCAAACATATATACAAATCGAGCATCTAGGAAAGGCTGGGTAGTCAAACACCGAAACGTGGCAGCCGAGCTGAAATCACAGATATGAGCTACGGTCGTGACTACTACTCAGAAGCTATAAGCAGATGTAACCAAATCTACAG
MG_0168	1A	78.9769	178	chr1A	520412894	520413071	A001=CTGAAACACAGAAAACAATTCACTCAAAGACAGGCTCAGAGATAAGAGCATATATACACAACTAAAAGATTTATTAACATGCAAATAGGTAAATGCAGCCGTAACCAAACATATATACAAATCGAGCATCTAGGAAAGGCTGGGTAGTCAAACACCGAAACGTGGCAGCTGAGCTGAA; A002=CTGAAACACAGAAAACAATTCACTCAAAGACAGGCTCAGAGATAAAAGCATATATACACAACTAAAAGATTTATTAACATGCAAATAGGTAAATGCATCCGTAACCAAACATATATACAAATCGAGCATCTAGGAAAGGCTGGGTAGTCAAACACCGAAACGTGGCAGCCGAGCTGAA
MG_0169	1A	81.5302	155	chr1A	521339629	521339783	A000=GATAGTATTAGCAGAGCCTACAGTATACTAACTCTTTTTGCTCCTAAATTCAGGCTCACACGAGAATGCGGCAGACAGTAAATTACTGACCTTATCAGGGTGAGTCTGGCTGTAGGCGAGGGCCAAGGTGCTTCCCCATGAACCGCCGAACACCT; A001=GATAGTATTAGCAGAGCCTACAGTATACTAACTCTTTTTGCTCCTAAATTCAGGCTCACACGAGAATGCAGCAGACAGTAAATTACTGACCTTATCAGGGTGAGTCTGGCTGTAGGCGAGGGCCAAGGTGCTTCCCCATGAACCGCCGAACACCT
MG_0170	1A	81.6925	155	chr1A	522500994	522501148	A000=TCTATGGGTTTGTATGACCATATTTGACGTTTTTGAGTCAATAAAGCTTCTATTAGTGCCTCAAAAAATAAAGCTCCTATTAACATGAAAAAAGTACCTCTACACAAAATGATTATTATGACCTTTTTTGCAGGAAAAATGATTATTATGACTAA; A001=TCTATGGGTTTGTATGACCATATTTGACGTTTTTGAGTCAATAAAGCTTCTATTAGTGCCTCAAAAAATAAAGCTCCTATTAACATGAAAAAAGTACCTCTACACAAAATGATTATTATGACCTTTTTTTGCAGGAAAAATGATTATTATGACTAA
MG_0171	1A	82.1827	169	chr1A	530233229	530233397	A000=GATGAGCAGATTGCTCGTACATTGGATGGATCCACAGCAAAGATGCATTTCTTAATCAAGGAGTCTTCGTTTAACCGGAGGCTCAGTACAAGGGCTCTCTGTTGTTGGTTTTCTGCAAGAGCCTCCTCCACTTTCTGTACAAACACGAAGCACAGGAATTTGTTATGGA; A001=GATGAGCAGATTGCTCGTACATTGGATGGATCCACAGCAAAGATGCATTTCTTAATCAAGGAGTCTTCGTTTAACCGGAGGCTCAGTACAAGGGCTCTCTGTTGTTGGTTTTCTGCAAGAGCTTCCTCCACTTTCTGTACAAACACGAAGCACAGGAATTTGTTATGGA
MG_0172	1A	82.3451	160	chr1A	527177721	527177880	A000=GAAGGCATGGTGTGCCTCTAAAGGGAACATCCCATACTTTGAGACTTCTGCCAAGGATGGAATCAACGTGGAGGAAGCTTTCCAATGTATAGTAAAGAACGCTCTGAAGAACGAGCCAGAGGAAGAACTGTAAGCACAATATCTCTTACTCTCTTTATTA; A001=GAAGGCATGGTGTGCCTCTAAAGGGAACATCCCATACTTTGAGACTTCTGCCAAGGATGGAATCAATGTGGAGGAAGCTTTCCAATGTATAGTAAAGAACGCTCTGAAGAACGAGCCAGAGGAAGAACTGTAAGCACAATATCTCTTACTCTCTTTATTA
MG_0173	1A	82.5074	148	chr1A	530236386	530236533	A000=CCAACCACCACCATGTCAAGATCCCGGTGGTAATCACAGGCTGTCAACTTAGCCGGCGCCTGCATGAAGAAGTTCTTCTTCTGCAACTCCCACTTTGCCAAATGAAGTGGAGTGGTGCTGGGCTCTTCCAGTTCTCCCAAGCTCTTCC; A001=CCAACCACCACCATGTCAAGATCCCGGTGGTAATCACAGGCTGTTAACTTAGCCGGCGCCTGCATGAAGAAGTTCTTCTTCTGCAACTCCCACTTTGCCAAATGAAGTGGAGTGGTGCTGGGCTCTTCCAGTTCTCCCGAGCTCTTCC
MG_0174	1A	82.6697	145	chr1A	530177061	530177205	A000=CATTGAGGCCAACGCCCCTACCCGAAGCGCTCGGTAAATGAAGGAGCAGCTGCATCCTTGGCGGTTTTGATCACCGAGGGAGCAAGCAAACAGTGTATTCCCACACGAGAATTCAATTCATAGGTATGTATGTATGTATGTATGT; A001=CATTGAGGCCAACGCCCCTACCCGAAGCGCTCGGTAAATGAAGGAGCAGCTGCATCCTTGGCGGTTTTGATCACCGAGGGAGCAAGCAAACAGTGTATTCCCACACGATAATTCAATTCATAGGTATGTATGTATGTATGTATGT
MG_0175	1A	82.6697	168	chr1A	530213500	530213667	A000=CCAGCTAAAAACACAAAGAAAAAATAGTTGATATAATAACACAAATGCTGCAGACAATATTACTTTGCAAAGAACATACCTAGCTCTTGAAGATTAACATCTGGAGAAAGGAAAGAGCTCTCCCTCATCTTGCTTGTATGAATTTGAAGAATTTGCAAACGACCATTC; A001=CCAGCTAAAAACACAAAGAAAAAATAGTTGATATAATAACACAAATGCTGCAGACAATATTACTTTGCAAAGAACATACCTAGCTCTTGAAGATTAACATCTGGAGAAAGGAAAGAACTCTCCCTCATCTTGCTTGTATGAATTTGAAGAATTTGCAAACGACCATTC
MG_0176	1A	83.16	165	chr1D	433252697	433252861	A002=CTATTTCTGTAGGTTGACAGGATTCTGTACTCGTCCGTAGTCTACCCACATAACTACGGTTTCGTACCACGGACGCTGTGTGAAGATGGAGATCCAATTGACGTCTTGGTCCTGATGCAGGTGAGTTTTGCATTACTGATTTCAAGTTTAAGCAACTCACAAGGT; A004=CTATTTCTGTAGGTTGACAGGATTCTGTACTCGTCCGTAGTCTACCCACATAACTACGGTTTCGTACCACGGACGCTGTGTGAAGATGGAGATCCAATTGACGTCTTGGTCCTGATGCAGGTGAGTTTTGCATTACTGATTTCAAGTTTATGCAACTCACAAGGT
MG_0177	1A	84.4892	182	chr1A	532742049	532741868	A000=ACAGGACAACCCACCATCCTTGAATCTACGGAGGTCATCCATATCGTCCAATGGGCACGACTTCACCTTTCGGGAGGCAACATTGAGGAGGTGGTGGACGGCCGAATGCAAGGCGACTTCAATGTGAATGGCATGTGGAAGGCCGTGGACCTAGCGCTGAAGTGCACCGAGCATGACCCCGC; A002=ACAGGACAACCCACCATCCTTGAATCTACGGAGGTCATCCATATCGTCCAATGGGCACGACTTCACCTTTCGGGAGGCAACATCGAGGAGGTGGTGGACGGCCGAATGCAAGGCGACTTCAATGTGTATGGCATGTGGAAGGCCGTGGACCTAGCGCTGAAGTGCACCGAGCATGACCCCGC
MG_0178	1A	84.8149	167	chr1A	532090114	532090280	A000=GTCATCAGGCCTCTTAAAATGTTCATCTTCTTCTTCCCCGTTTCTGCTCTTCTTCTCCTCGTCCTTCCGCGGGAGCTCTGCTTGTTTGCAGGCGCATTAGTCTGCGAATGATTCATGGGAAGAACTTCTGTGTTCGTGTAAGGGTTGAGATAGATGTTGTGATGTAA; A001=GTCATCAGGCCTCTTAAAATGTTCATCTTCTTCTTCCCCGTTTCTGCTCTTCTTCTCCTCGTCCTTCCGCGGGAGCTCTGCTTGTTTGCAGGCGCATTAGTCTGCGAATGATTCATGGGAGGAACTTCTGTGTTCGTGTAAGGGTTGAGATAGATGTTGTGATGTAA
MG_0179	1A	85.6374	166	chr1A	532921566	532921401	A000=TGAGAATGGGTCGCTGCCACTGGCCATGTAAAACTCAGGATCCATGCTGCCACCTTTGCAGCGCACACTCTCGAGCTTGAGGCACTCTTGCAGCTGTACCACCACCTCGGTCATTGTGGGCCGTTGCGCCGGTGTTTGCTCAGTACACTTGAGAGCAATGCCCGCT; A001=TGAGAATGGGTCGCTGCCACTGGCCATGTAAAACTCAGGATCCGTGCTGCCACCTTTGCAGCGCACACTCTCGAGCTCGAGGCACTCTTGCAGCTGTACCACCACCTCGGTCATTGTGGGCCGTTGCGCCGGTGTTTGCTCAGTACACTTGAGAGCAATGCCCGCT
MG_0180	1A	85.7997	167	chr1A	533140486	533140320	A000=TCTTCATCATGTCGAGGAAGGTCTCCTCCTCGTACTCGATGTCGTTGGACATGCGGAGCCGGGCCACGCCTTCCAGGATCTCCTCCGTTTTCAGCAGCCCGGCGCCAATGGCGGCCAGCCAGCAGCAGAGCAGGACGTAGAAGGGGTCTCCCACCTGCGCACGCACG; A001=TCTTCATCATGTCGAGGAAGGTCTCCTCCTCGTACTCGATGTCGTTGGACATGCGGAGCCGGGCCACGCCTTCCAGGATCTCCTCCGTTTTCAGCAGCCCGGCACCAATGGCGGCCAGCCAGCAGCAGAGCAGGACGTAGAAGGGGTCTCCCACCTGCGCACGCACG
MG_0181	1A	86.2899	177	chr1A	533447494	533447318	A000=ACAGTACAGTTTGATTCTTTTCTTCTCTTTGTATGTAAAGTTTAGGCTGGTAGTGATTGGGTCCGGATTGAGGACATGAATGGACTACATTAGAGCTTGTGTTGTTTCTTGTGCCACCATAGGATAACATGCATTCTTTTTCATGGGGCTGTGTGATGTTGAGACCGTTGCTCGTTT; A001=ACAGTACAGTTTGATTCTTTTCTTCTCTTTGTATGTAAAGTTTAGGCTGGTAGTGATTGGGTCCGGATTGAGGACATGAATGGACTACATTCGAGCTTGTGTTGTTTCTTGTGCCACCATAGGATAACATGCATTCTTTTTCATGGGGCTGTGTGATGTTGAGACCGTTGCTCGTTT
MG_0182	1A	86.4522	179	chr1A	533254441	533254263	A000=GTGCTTGATCATGTGGAGAGCTTCGAATGCTTCAAGAACTCGGCGAGCGCCATCCGCGACGGCCCGCCGTCTGCCATCGCTTCAGCGGCCTTCTCCTTGGCCAGTGCCAGCCTCTCCCTCAGCTTCTCCCCTTCCTCTGACTCCATGACCAGCCTCACCTTCCTCTCCACCTCCTCAGC; A001=GTGCTTGATCATGTGGAGAGCTTCGAATGCTTCAAGAACTCGGCGAGCGCCATCCGCGACGGCCCGCCGTCTGCCAGCGCTTCAGCGGCCTTCTCCTTGGCCAGTGCCAGCCTCTCCCTCAGCTTCTCCCCTTCCTCTGACTCCATGACCAGCCTCACCTTCCTCTCCACCTCCTCAGC
MG_0183	1A	86.6146	168	chr1A	533447746	533447579	A000=CCGGCCAGGGCAGCCCCTCTGTAAAATCTCCTATATGCGGATGCGGAGTCGACACAAAGACGCTGATCTCCTGAATATGGTTTATGGTTTTGACTACATGCTGGGTGATGTGATGTAGGACAATAGGGAAGGCCACCAGAGGCACAAGGCTAAGTAACTGTGTATATT; A001=CCGGCCAGGGCAGCCCCTCTGTAAAATCTCCTATATGCGGATGCGGAGTCGACACAAAGATGCTGATCTCCTGAATATGGTTTATGGTTTTGACTACATGCTGGGTGATGTGATGTAGGACAATAGGGAAGGCCACCAGAGGCACAAGGCTAAGTAACTGTGTATATT
MG_0184	1A	87.1048	159	chr1A	533902990	533902832	A001=TGAAGATTCTTTGACCAGGAAGTGCCGTATGACACTGTAAACAACAGCTGTTTCTTACCGCTGCAGGTGTCCTCCTTTGGCTATAACCTTTGTGGTTTGGGCAGGGCTGGAATGTCCATTTGCACCTGGTTTGGTTCTGCTGTGTGCATGATTTTAAAT; A002=TTTAGATTCTTTGACCAGGAAGTGCCGTATGACACTGTAAACAACAGCTGTTTCTTACCACTGCAGGTGTCCTCCTTTGGCTATAACCTTTGTGGTTTGGGCAGGGCTGGAATGTCCATTTGCACCTGGTTTGGTTCTGCTGTGTGCATGATTTTAAAT
MG_0185	1A	87.2671	178	chr1A	533902265	533902088	A000=CACCCATAGAATCTGAGCACCAATGTGTATTATTATGTTATTTTACTCTTTGTTTTCCTTTCTACGACTCCCATATTATGTGAGAGCTAATGCTTTTACCCAGCTGAGCCATCAGTTCTTGCGTGGTGCCCTGTTCATTATCTATATAATGTTCGGAGACCGTAGCAATAGATGATCA; A001=CACCCATAGAATCTGAGCACCAATGTGTATTATTATGTTATTTTACTCTTTGTTTTCCTTTCTACGACTCCCATATTATGTGAGAGCTAATGCTTTTACCCAGCTGAGCCACCAGTTCTTGCGTGGTGCCCTGTTCATTATCTATATAATGTTCGGAGACCGTAGCAATAGATGATCA
MG_0186	1A	88.5964	159	chr1A	534241354	534241512	A000=CTCAGCGGCGGCATGTTATCTTGGAGATTTCACTGAAATGCACCTTCCACACAAGACGAGTCTTGATAGGGCTCGCGATCTTCGAGTCCTTATCTTCAATTCTGAGAGCTGCAGCGAAATGACACAATGTCGCTCAGCAAGGATGAGAAAGTAAAGCTG; A001=CTCAGCGGCGGCATGTTATCTTGGAGATTTCACTGAAATGCACCTTCCACACAAGACGAGTCTTGATAGGGCTCGTGATCTTCGAGTCCTTATCTTCAATGCTGAGAGCTGCAGCGAAATGACACAATGTCGCTCAGCAAGGATGAGAAAGTAAAGCTG
MG_0187	1A	89.5866	170	chr1A	535064263	535064432	A000=CTCCACCAGTGTCGTCGAGGTCTTCTCCCGCATTGACCACAAGTTTGACCTCATGTACGCCAAGCGTGCCTTCGTCCACTGGTACGTCGGTGAGGGCATGGAGGAGGGAGAGTTCTCTGAGGCCCGTGAGGATCTTGCTGCCCTGGAGAAGGACTATGAAGAAGTTGGTG; A001=CTCCACCAGTGTCGTCGAGGTCTTCTCCCGCATTGACCACAAGTTTGACCTCATGTACGCCAAGCGTGCCTTCGTCCACTGGTACGTGGGTGAGGGCATGGAGGAGGGAGAGTTCTCTGAGGCCCGTGAGGATCTTGCTGCCCTGGAGAAGGACTATGAAGAAGTTGGTG
MG_0188	1A	91.6079	171	chr1A	536614163	536614333	A000=GATTACATACATTATGGACAATCTCCTCGACGGCGCTATCGGAGAGACATAGGTCGGACTCATCAAGAAGCGCCACCACCATCTCCCGGAGCTGTGCAGGCAATGTGTTGATTATATAAATTTTTAGAATTCAGAAATAACGCGTCGACATTACAATAAAGTGCGCCATGT; A001=GATTACATACATTATGGACAATCTCCTCGACGGCGCTATCGGAGAGACATAGGTCGGACTCATCAAGAAGCGCCACCACCATCTCCCGGAGCTGTGCAGGCAATGTGTTGATTATATAAACTTTTAGAATTCAGAAATAACGCGTCGACATTACAATAAAGTGCGCCATGT
MG_0189	1A	92.4303	165	chr1A	536963469	536963633	A000=GAAGCGTTCTTCTACCAATTTGACTTTTTGCTGCAAAATATCAACAAGAGAACAAGAGAACTTTGAAATATTTGCTGCTTGCAGTGAGGCCTCTAATTTGTCAAGCCTATCCTGCAGATCATGATTGTGGTCCAATATCACAGCAGCATGCTCTACTTGGTTTGC; A003=GAAGCATTCTTCTACCAATTTGACTTTTTGCTGCAAAATATCAACAAGAGAACAAGAGAACTTTGAAATATTTGCTGCTTGCAGTGAGGCCTCTAATTTGTCAAGCCTATCCTGCAGATCATGATTGTGGTCCAATATCACAGCAGCATGCTCTACTTGGTTTGC
MG_0190	1A	92.9205	158	chr1A	537082452	537082609	A000=ATATTTCTGATGAGCTACCCTCGCATGTACCAGCAACCCTATGGGGCATATTTATTTGTGGACAAGTATATGTTTTGCCGCCAAATGGAGAGGGAACAAGCCATCAGCTTCTTGCTACAAGCTGAGCCTCCAGGGAATGGAAATGTGGGCGTCCTTCC; A001=ATATTTCTGATGAGCTACCCTCGCATGTACCAGCAACCCTATGGGGCATATTTATTTGTGGACAAGTATATGTTTGGCCGCCAAATGGAGAGGGAACAAGCCATCAGCTTCTTGCTACAAGCTGAGCCTCCAGGGAATGGAAATGTGGGCGTCCTTCC
MG_0191	1A	92.9205	158	chr1A	537538157	537538314	A000=AAGACTGTTGCCACTAAAAACACGGTAACATTCAGCTGCTACCCTATGCTATCCTTCGTAGAATCACTGAACCACACCTGTTGCTGCAAGCACTCAAGAGTCAAGAGTCAAGACATCAGGAGCGAAGACCTGGCAATCATACACAACTTAAAACAGTC; A001=AAGACTGTTGCCACTAAAAACACGGTAACATTCAGCTGCTACCCTATGCTATCCTTCGTAGAATCACTGAACCACACCTGTTGCTGCAAGCACTCAAGAGTCAAGAGTCAAGATATCAGGAGCGAAGACCTGGCAATCATACACAACTTAAAACAGTC
MG_0192	1A	93.0829	163	chr1A	537974226	537974388	A000=ATGAGATGAACAGGTGAGCCATGTGCTGTGCCTGCCCGTAGGCCAAATTGCTCGGTAGTTGTTGAGACGTGCGGTAACCGTAAGGTAGTTGTTCATGCAACAAGTTCTCCGTGGCCAAAGATGGAATCGGGGAAGATGTACTACCTGGACAACAAAGTTGCGC; A005=ATGAGATGAACAGGTGAGCCATGTGCTGTGCCTGCCTGTAGGCCAAATTGCTCGGTAGTTGTTGAGACGTGCGGTAACCGTAAGGTAGTTGTTCATGAAACAAGTTCTCCGTGGCCAAAGATGGAATCGGGGAAGATGTACTACCTGGACAACAAAGTTGCGC
MG_0193	1A	93.0829	175	chr1A	539762755	539762929	A000=ATATCGCAAACCATTTCTGCGAGATGGCTGCGGACTACCATTCAGAAGAGCCTCACGTACTGGACTACACAAAATATCCAGGTATGTTGCATGGCGGTTATTTGTCGAAGCTACTGCTTTTTGCGCACTGTTAATTTCCATCTTTAGATACTTTGATCAACTTACACTGTCTATT; A001=ATATCGCAAACCATTTCTGCGAGATGGCTGCGGACTACCATTCAGAAGAGCCTCACATACTGGACTACACAAAATATCCAGGTATGTTGCATGGCGGTTATTTGTCGAAGCTACTGCTTTTTGCGCACTGTTAATTTCCATCTTTAGATACTTTGATCAACTTACACTGTCTATT
MG_0194	1A	93.0829	149	chr1A	539702621	539702769	A000=GATGGAGAAAAAAAGGTGGAACCACAAGATAGAACCTTCACAAACCTCCTCACTTCTCACTGTCAACCACACCGAGCTCTGCATCGATGGCATTGTGTGCGGTCTCGAGGTCTTCATCAAGGAAAATGTCCCAGTGCCCATCCCAGCGG; A002=GATGGAGAAAAAAAGGTGGAAGCACAAGATAGAACCTTCACAAACCTCCTCGCTTCTCACTGTCAACCACACCGAGCTCTGCATCGATGGCATTGCGTGCGGTCTCGAGGTCTTCATCAAGGAGAATGTCCCAGTGCCCATCCCAGCGG
MG_0195	1A	93.5731	153	chr1A	539762244	539762396	A000=AGTTCCGTTTGGATAGCCTGGAGAAGGAGATCAATGCATTGGAGAGTGAATTTTCGGGGGAAGACCAGTGCATAGGATTTTGCCACAATGATCTCCAGTATGGCAATATCATGATTGATGAAGAGACCAAAGCACTGACCATCATTGTAAGTT; A001=AGTTCCGTTTGGATAGCCTGGAGAAGGAGATCAATGCATTGGAGAGTGAATTTTCGGGGGAAGACCAGTGCATAGGGTTTTGCCACAATGATCTCCAGTATGGCAATATCATGATTGATGAAGAGACCAAAGCACTGACCATCATTGTAAGTT
MG_0196	1A	93.7354	163	chr1A	539899899	539900061	A000=CAGTAGGATGACAGCACAACAGGTGAAATGAAACACCTTGCAACACTGAACAACCTAAAATAGATTCATAGAAGTAGAGAAACATCAGTCACTACTCTTGCCACCATATTGACATATTAGAAATCAGACTTCCAGGGCAACATTGGGATGTGAGGCATGAAAA; A001=CAGTAGGATGACAGCACAACAGGTGAAATGAAACACCTTGCAACACTGAACAACCTAAAATAGATTCATAGAAGTAGAGAAACATCAGTCACTACTCTTGCCACCATATTGACATATTCGAAATCACACTTCCAGGGCAACATTGGGATGTGAGGCATGAAAA
MG_0197	1A	94.2256	171	chr1A	540056585	540056755	A000=GACACCAAGGCCATTGAGAAGAGCCCCAAGTTTGGGCTGGCCCTGTCACTCAAGCCCTGATTTGGGATTCGCGGGTGCGTTAGGATGCTAGCATTTCGGTACCATCAGCTCTTGGTCCAGCGAACAAAGCTTTGGACAGACGGAACTTGTAATGCCCAACTTTGGTGATGC; A001=GACACCAAGGCCATTGAGAAGAGCCCCAAGTTCGGGCTGGCCCTGTCACTCAAGCCCTGATTTGGGATTCGCGGGTGCGTTAGGATGCTAGCATTTCGGTACTATCAGCTCTTGGTCCAGCGAACAAAGCTTTGGACAGACAGAACTTGTAATGCCCAACTTTGGTGATGC
MG_0198	1A	98.6385	163	chr1A	544202667	544202829	A000=GTTTATGCAAGAGGCAGGCAGGGTGAGGGAGGTGTGACTGACCTTTACCAAGCAATAGAAAGAGTTCTCATCTGATGCCCAAACTCGCCATGCCAATATGTACTCCCTTGGTGTTAAAAGAGGGAACTTCTTAACCGTACGCCCTATCTCAATTCCGCTATTT; A001=GTTTATGCAAGAGGCAGGCAGGGTGAGGGAGGTGTGACTAACCTTTACCAAGCAATAGAAAGAGTTCTCATCTGATGCCCAAACTCGCCATGCCAATATGTACTCCCTTGGTGTTAAAAGAGGGAACTTCTTAACCGTACGCCCTATCTCAATTCCGCTATTT
MG_0199	1A	98.8008	146	chr1A	544365092	544365237	A000=TACTGAAAATAGATACACTACACTTCAATAGAAGATATATTTAGATGCTTACCTTCTGTACGAAACTCTCTGTGTTGTTGCATCCTTTCAGAAGTATCTCGATTATCTTGAGCTGTCAAGACCAGATCAATGGCAGGTTTAAGTTT; A001=TACTGAAAATAGATACACTACACTTCAATAGAAGATATATTTAGATGCTTACCTTCTGTACGAAACTCTCTGTGTTGTTGCATCCTTTCAGAAGTATCTCAATTATCTTGAGCTGTCAAGACCAGATCAATGGCAGGTTTAAGTTT
MG_0200	1A	99.4566	177	chr1A	545334507	545334683	A000=TATAAGACGCTGGAGACAAGTGGTGCAAAGGAATCATGAATCACCTGGACGTAGTAGGCCTTCTTGATGTCGGAGGGGGAGGCGTCGACGCTGACCCCCAGGGTTTCGTAGTAGGCGGTCTCCTTCACCATGGCCGCCGCAACCGGATCTCGCCCACCCGCCCGCGGCTACAGACAC; A001=TATAAGACGCTGGAGACAAGTGGTGCAAAGGAATCATGAATCACCTGGACGTAGTAGGCTTTCTTGATGTCGGAGGGGGAGGCGTCGACGCTGACCCCCAGGGTTTCGTAGTAGGCGGTCTCCTTCACCATGGCCGCCGCAACCGGATCTCGCCCACCCGCCCGCGGCTACAGACAC
MG_0201	1A	99.6189	178	chr1A	545528760	545528937	A001=AACGTCAGCTGGCAGTGGGGAACACGGAATCCCGAGCATCAACGGCGCGATTCGTCTCGCGTAGGTGGAAGATGCTGAGCCGAGGAGCCTACGTAGGTGCATGGTTGTATTTCCTGAACACCCTCTCCTGGTTCTCCCTCCACCACTCCTCGGCCTGCTGCTCGGCGAATCTCCTCTT; A002=AACGTCAGCTGGCAGTGGGGAACACGGAATCCCGAGCATCAACGGCGCGATTCGTCTCGCGTAGGTGGAAGATGCTGAGCCGAGGAGCCTAGGTAGGTGCATGGTTGTATTTCCTGAACACCCTCTCCTGGTTCTCCCTCCACCACTCCTCGGCCTGCTGCTCGGCGAATCTCCTCTT
MG_0202	1A	101.64	149	chr1A	545891294	545891442	A000=AGGAAGAACGACATGTACAATGCTCTAGCCAAGACCGATTCGAAACGGATCAAGAGATAACTTTAGCGGCTCGGCCTTTCTGATGGTTCATGGTATTTCTGTAGAAAATAGGGCCATGTTCTCCCTTGTGTGAAGACATGTTGTATATA; A002=AGGAAGAACGACATGTACAATGCTCTAGCCAAGACCGATTCGAAACGGATCAAGAGATAACTTTAGCGGCTCGGCCTTTCTGATGGTTCATGGTATTTCTGTAGAAAATAAGGCCATGTTCTCCCTTGTGTGAAGACATGTTGTATATA
MG_0203	1A	101.966	156	chr1A	546044345	546044500	A000=TCGATGCAGACAAAACATGTAGAGATAATAACCAATAAACACCTTAGCGCCGGATTTACTCAACAAACTAGCAGGCAGACTCCGCAATCGGACAAGAATACAGCCAGGAATTCATGAACAAGTCTAGTTTATGCCTGACTATGAAATAGAGGGTAG; A002=TCGATGCAGACAAAACATGTAGAGATAATAACCAATAAACACCTTAGCGCCGGATTTACTCAACAAACTAGCAGGCAGAATCCGCAATCGGACAAGAATACAGCCAGGAATTCATGAACAAGTCTAGTTTATGCCTGACTATGAAATAGAGGGTAG
MG_0204	1A	102.292	167	chr1A	547255592	547255426	A000=AGAGGGAGAGACCAATAAATTACTCAACGATGAAAGAAGCCAGGTAATTACCTGTGAGATTTGACCACACGACAATGTCAGCAATTGATAGGCCATAACCGACCAAAAAGGTTCGAGTTGCCAAGTATCCATCAAGAAATGAGCAAGCGGCTTCAAATTCAGAGCCT; A001=AGAGGGAGAGACCAATAAATTACTCAACGATGAAAGAAGCCAGGTAATTACCTGTGAGATTTGACCACACGACAATGTCAGCAATTGATAGGCCATAACCAACCAAAAAGGTTCGAGTTGCCAAGTATCCATCAAGAAATGAGCAAGCGGCTTCAAATTCAGAGCCT
MG_0205	1A	105.572	178	chr1A	548564142	548563965	A000=CACCAAACATAAATTTAGATCACTTACTTACATGCGCGAATTGCGCCTTGCTCATCAGACCAGACCAAACCAGACCAGGTGTGTGCTGTACCATGTGCTTCTTGGATTAGACTACTTACATAGGCGAACTTCGCCATGCACACCACTGCACTTCTTGTCGCGCAATTTCTGAACTACT; A001=CACCAAACATAAATTTAGATCACTTACTTACATGCGCGAATTGCGCCTTGCTCATCAGACCAGACCAAACCAGACCAGGTGTGTGATGTACCATGTGCTTCTTGGATTAGACTACTTACATAGGCGAACTTCGCCATGCACACCACTGCACTTCTTGTCGCGCAATTTCTGAACTACT
MG_0206	1A	106.395	153	chr1A	549313676	549313828	A000=GTTCATGCTACAGTGCAACTCAAATAAGTTCAGATGGTCTTCAGAATTGCAGATGGTGGTCAAGCTTACATGAAGTGTGGCCACTGGGGAAGCTCTTGTGCCCTTCTTTGATGATTTTTGCGTCTCCGTGGCATATGACTTGTCGAGTGACCG; A001=GTTCATGCTACAGTGCAACTCAAATAAGTTCAGATGGTCTTCAGAATTGCAGATGGTGGTCAAGCTTACATGAAGTGTGGCCACTGGGGAAGCTCTTGTGCCCTTCTTTGATGACTTTTGCGTCTCCGTGGCATATGACTTGTCGAGTGACCG
MG_0207	1A	106.395	176	chr1A	549420669	549420844	A000=ACGATGAACTTGCTCCTTTCGATTCAGTCCCCATGTCACATCGGCATCGGCTCTTCACAAGTTAACATGAACTTATTGCAATTTTTCAGGAAGAGTTTGAAGCAAGCGAAGAGATAGGGAGGCTGAGCTGCGGCCACGGCTACCATGTGCACTGCATCAAGCAGTGGCTCTCCCGG; A001=ACGATGAACTTGCTCCTTTCGATTCAGTCCCCATGTCACATCGGCATCGACTCTTCACAAGTTAACATGAACTTATTGCAATTTTTCAGGAAGAGTTTGAAGCAAGCGAAGAGATAGGGAGGCTGAGCTGCGGCCACGGCTACCATGTGCACTGCATCAAGCAGTGGCTCTCCCGG
MG_0208	1A	106.395	165	chr1A	549420602	549420766	A000=ACCTGGCGTTCGACCGCAAGCATTTCTCAACAGAGATGGAGCGGAGCTGCAGCATTTGTCAAGTATGACGATGAACTTGCTCCTTTCGATTCAGTCCCCATGTCACATCGGCATCGGCTCTTCACAAGTTAACATGAACTTATTGCAATTTTTCAGGAAGAGTTT; A001=ACCTGGCATTCGACCGCAAGCATTTCTCAACAGAGACGGAGCGGAGCTGCAGCATTTGTCAAGTATGACGATGAACTTGCTCCTTTCGATTCAGTCCCCATGTCACATCGGCATCGACTCTTCACAAGTTAACATGAACTTATTGCAATTTTTCAGGAAGAGTTT
MG_0209	1A	107.385	149	chr1A	550342741	550342889	A000=TGCAGAAGAAGAAAATGCCACGAGAATTATAAACATATATGTTTGACACGATAAGTGTTGAACCACTGAATATTTATGCTCCTGTTGCAACGCATGGGGAATTACCTAGTCAATAATAACAAGTATGTAGCATGTATGTTGGTTTCAAG; A001=TGCAGAAGAAGAAAATGCCACGAGAATTATAAACATATATGTTTGACACGATAAGTGTTGAACCACTGAATATTTATGCTCCTGTTGCAACGCATGGGGAATTACCTAGTCAATAATAACAAGTACGTAGCATGTATGTTGGTTTCAAG
MG_0210	1A	109.406	147	chr1D	459030770	459030624	A001=GACGAGAGGGTAAAAGAACATTTTGATGTCAGGATGTGGGCGTGCATCTCACGCAGACTTGATGTCGAACGTCATACACGGGAGATTATTGAGTCTGTGGTGGAGGGCGAATGCCCACGTCTTGGTAATCTTGATCCTCTCCAGTGC; A002=GACGAGAGGGTAAAAGAACATTTTGATGTCAGGATGTGGGTGTGCATCTCACGCAGGCTTGATGTCGAACGTCATACACGGGAGATTATTGAGTCTGTGGTGGAGGGCGAATGCCCACGTCTTGGTAATCTTGATCCTCTCCAGTGC
MG_0211	1A	109.896	159	chr1A	551533662	551533820	A001=CGTTAATACAATATTAAGAGATTATTGGTGGCTGTTTGAATTGGAGATGCTAGTGCAGTGATGTTTTGTTGTAGTGTTTTGAATGGCAAATGATGTTTCATCCAATCATTCGGCGTTTAATGGTTGATGAGGGTTGGCAATCAGGAAATGTAAAGCCTC; A002=CGTTAATACAATATTAAGAGATTATTGGTGGCTGTTTGAATTGGAGATGCTAGTGCAGTGATGTTTTGTTGTAGAGTTTTGAATGGCAAATGATGTTTCATCCAATCATTCGGCGTTTAATGGTTGATGAGGGTTGGCAATCCGGAAATGTAAAGCCTC
MG_0212	1A	110.719	180	chr1A	551609838	551610017	A000=AGGTTTTCCTCACTTGGATGTCGACTGAAGCTGGGAAACCATCCTATCACAACATGACGTGCCGGCCATCTCCGAGGCACACACAGCGCGAGTGGGCAAGGCGTGGCTGGGAACGTAGGGGTCTCAGCAGTGGCGGAGCTACAAACAAATTGCTGGGCGGGCCAAGCTAAAGAACAAAAA; A001=AGGTTTTCCTCACTTGGATGTCGACTGAAGCTGGGAAACCATCCTATCAAAAAATGACGTGCCGGCCATCTCCGAGGCACACACAGCGCGAGTGGGCAAGGCGTGGCTGGGAACGTAGGGGTCTCAGCAGTGGCGGAGCTACAAACAAATTGCTGGGCGGGCCAAGCTAAAGAACAAAAA
MG_0213	1A	117.992	148	chr1A	558490005	558489858	A000=ATACCAGCGAGACCATGCTGGGAGCAGGACGATGACGCATCGGCACACAGCTTTGTACGTGCACGCGATGGAGCTGGTTCGGCTGGGCAACGCATCAATAGAGGCATACGAGAAAGGCATGAAGATAATTAGGGATGGGATTGTTGCG; A001=ATACCAGCGAGACCATGCTGGGAGCAGGACGATGACGCATCGGCACACAGCTTTGTACGTGCACGCGATGGAGCTGGTTCGGCTGGGCAACGCATCAATAGAGGCATATGAGAAAGGCATGAAGATAATTAGGGATGGGATTGTTGCG
MG_0214	1A	123.999	174	chr1A	564302590	564302417	A000=AGATGGAATATAGGTGGAAATAATATTAACTGGCAGCAAATAAGCATTGTCATACCTGCTCGAAAGAAGTGTTAAGCGAGTCATTGCAGCGAAGGACTTTTAGTCCTGTCACTTTAAAAATTGCATGCCCCAAGTATGATCCCACACAATCACGGTCAGTGACCACAAAAAAAT; A001=AGATGGAATATAGGTGGAAATAATATTAACTGGCAGCAAATAAGCATTGTCATACCTGCTCGGAAGAAGTGTTAAGCGAGTCATTGCAGCGAAGGACTTTTAGTCCTGTCACTTTAAAAATTGCATGCCCCAAGTATGATCCCACACAATCACGGTCAGTGACCACAAAAAAAT
MG_0215	1A	124.161	165	chr1A	564749784	564749620	A000=CATTGCTACATGCTACTGCGAGATTGATCTCGCTGAAAACAGAAAGGTCTCAGCCAGTATGTATTGGAGTGGGCAAGACTTTGGCCGGCGCAAACCTTCGGAAGGTGATTCAGATCTTCTGTGGTCTCAGTACATGATTGCTAGGACATTGTCGCAGTACTGTGC; A002=CATTGCTACATGCTACTGCGAGATTGATCTCGCTGAAAACAGAGAGGTCTCAGCCAGTATGTATTGGAGTGGGCAAGACTTTGGCCGGCGCAAACCTTCGGAAGGTGATTCAGATCTTCTGTGGTCTCAGTACATGATTGCTAGGACATTGTCGCAGTACTGCGC
MG_0216	1A	124.161	165	chr1A	564392720	564392556	A000=CAATGATTGCCGAGGTGAGGAGCATTGCGGAGGCTCTGGGGACGAAGGCTTCGAGGAATGTGTCCGAGGACCCGAGAAGAGTTCACAATTAGTATTACTATTCTAGGTCGACACGGCTTTTCTCTGGACAAACTCGAGAATTCAGTAAGGAATCAGGAGATGCAG; A001=CAATGATTGCCGAGGTGAGGAGCATTGCGGAGGCTCTGGGGACGAAGGCTTCGAGGAATGTGTCCGAGGACCTGAGAAGAGTTCACAATTAGTATTACTATTCTAGGTCGACACGGCTTTTCTCTGGACAAACTCGAGAATTCAGTAAGGAATCAGGAGATGCAG
MG_0217	1A	125.491	147	chr1A	568013311	568013165	A000=GCCGTAGTCGAAGACGGTGTGGTAGGGGCCCATGAAAACGTCTCCCAGGATCCTGCAGTTGAGAGATGTATGTATCAGCGCCAGAAGCAGAAGTCAAGCGTCAACAAGGTAAATGGAGAACTTGTTTATAGCATGCCGGGGATTTCA; A001=GCCGTAGTCGAAGACGGTGTGGTAGGGGCCCATGAAGACGTCTCCCAGGATCCTGCAGTTGAGAGATGTATGTATCAGCGCCAGAAGCAGAGGTCAAGCGTCAACAAGGTAAATGGAGAACTTGTTTATAGCATGCCGGGGATTTCA
MG_0218	1A	125.816	175	chr1A	566640271	566640097	A000=GCCACACAGGGACCTGGCCAAATTCCCCTTCTTCCTTTGCCCAAATCCCTAGCTGCCCATCGCCCTCGCCTTGCTTGCACGGTTGCCACCCTCGCCAGTCACGCGTGCCCGGACCACCCTCACTGCCGCCCGGTCCTGCCCAACTCGGTCATCGGGTGCCTCAGCCTCAGCCACC; A003=GCCACACAGGGACCTGGCCAAATTCCCCTTCTTCCTTTGCCCAAATCCCTAGCTGCCCATCGCCCTCGCCTTGCTTGCACGGTTGCCACCCTCGCCAGTCACACGTGCCCGGACCACCCTCACTGCCGCCCGGTCCTGCCCAACTCGGTCATCGGGTGCCTCAGCCTCAGCCACC
MG_0219	1A	125.816	181	chr1A	568025677	568025497	A000=GCGTTCGCAAGCTGCGACACCACCTCTATGCCAGAGTATAACCTCAATCTGCCGTCCATCTCGGTTCCTGATTTGAGGAGTGCGATCACCGTCTCGAGGACGGTAACCAACGTTGGCGAGCTCCATTCTGTGTACCACGTCGCAGTCCAGAGCCCGACTGGAGTCAAGATGGAGGTTTTCC; A002=GCGTTCGCAAGCTGCGACACCACCTCTATGCCAGAGTATAACCTCAATCTGCCGTCCATCTCGGTTCCCGATTTGAGGAGTGCGATCACCGTCTCGAGGACGGTAACCAACGTTGGCGAGCTCCATTCTGTGTACCACGTCGCAGTCCAGAGCCCGACTGGAGTCAAGATGGAGGTTTTCC
MG_0220	1A	126.142	150	chrUn	1486407	1486556	A001=CCTGGCATAACGACCAAAAGACAGTGAGGATTCCAATTGTGACACGACTTACAATTGAAGAATTCTACTGAGTTGTTGCATAATAAAATAAAAATATCATTTCCACACTCAACAATAAAAAGCAGACATGCATGGCAGTGATGAGGAAAA; A002=CCTGGCATAACGACCAAAAGACAGTGAGGATTCCAATTGTGACACGACTTACAATTGAAGAATTCTACTGAGTTGTTGCATAATAAAATAAAAATATCATTTCCACACTTAACAATAAAAAGCAGACATGCATGGCAGTGATGAGGAAAA
MG_0221	1A	126.142	150	chr1A	568110883	568110734	A001=CAGGTCTTCCATTTCCTGTAGAAGTTGGTCATCATCGTTGACCTTGGTCTCCACCAGAGTACCATCAGCCTTAGGTGTCACTTGGGAAGATGACGACAATGCTTTCCTTATGCGTATGCGCCACCTAACATAATATATATCAGTTTCATG; A002=CAGGTCTTCCATTTCCTGTAGAAGTTGGTCATCATCGTTGACCTTGGTCTCCACCACAGTACCATCAGCCTTAGGTGTCACTTGGGAAGATGATGACAATGCTTTCCTTATGCGTATGCGCCACCTAACATAATATATATCAGTTTCATC
MG_0222	1A	126.468	175	chr1A	569450714	569450540	A000=AGGAAGGCTTGAGGGCGAAAATGTCAGTGGGATCACCAATCAGCACATAAACAAAAGAGGAGCTCGTGCTGCGGCAAGCAACCGGTAAGTATGGACTATTGTTCCTGACCTCCTGCGAGCAATTCACAAAGGTAGCAAACATAACTGAGCGAGGGGCCAGTTCATACATGTACTC; A001=AGGAAGGCTTGAGGGCGAAAATGTCAGTGGGATCACCAATCAGCACATAAACAAAAGAGGAGCTCGTGCTGCGGCAAGCAACCGGTAAGTATGGACTATTGTTCCTGACCTCCTGCGAGCAATTCACAAAGGTAGCAAACATAACTGAGCGAGGAGCCAGTTCATACATGTACTC
MG_0223	1A	127.29	143	chr1A	571291645	571291503	A000=CAACCTCTTGCATATACTGTCTTCACAGTTTTAGTTTATATGGCACCACACGTTCAGAGGTCTCAAAAGGTTTTTAGAAAGGTTGGCATGAAGCGCAACGCCCCTATATTACAACACTGCTCAATAAAATTACAGTGAAAACA; A001=CAACCTCTTGCATATACTGTCTTCACAGTTTTAGTTTATATGGCACCACACGTTCAGAGGTCTCAAAAGGTTTTTATAAAGGTTGGCATGAAGCGCAACGCCCCTATATTACAACACTGCTCAATAAAATTACAGTGAAAACA
MG_0224	1A	127.453	145	chr1A	570426307	570426163	A000=AGTCTCAAGGACGCTTGTATGCATGGAAGATAGATAATTCTCATCACTGCCAACTCTATATTTGGGTCCTTGAGGATTATGGTACTGGAAAGTGGACCCTACAACACACTATTAATGTCTTGGAGCTGTTCGGAAGGAATCACCG; A002=AGTCTCAAGGACGCTTGTATGCATGGAAGATAGATAATTCTCATCACTGCCAACTCTATATTTGGGTCCTTGAGGATTATGGTACTGCAAAGTGGACCCTACAACACACCATTAATGTTTTGGAGCTGTTCGGAAGGAATGGCCG
MG_0225	1A	127.615	151	chr1A	571788180	571788030	A000=ATCCCTGAGAACCTTTTCCTGGTGCATCTAGTGATGACATTGTACTGTAGTGAGTGTACATTTCTGTTGCTCAACTAGCTTATGAAGCCCCTGATGCTGTAATAAACTGCACAGACTGGCTTTGTGCATGTGCTGATCCATAATACTACTC; A001=ATCCCTGAGAACCTTTTCCTGGTGCATCTAGTGATGATATTGTACTGTAGTGAGTGTACATTTCTGTTGCTCAACTAGCTTATGAAGCCCCTGATGCTGTAATAAACTGCACAGACTGGCTTTGTGCATGTGCTGATCCATAATACTACTC
MG_0226	1A	127.941	171	chr1A	573060857	573060687	A000=GGCTGGGCGAGCTGTCGGCCTTGGAGAAGGAGGGGCTGGAGAGCCTCAAGGGCGAGCTGCTGTCTTCCATCGAGAAGGGTGTCAAGTTCGCGCAGGAGAGCTAGGCGGCGACCTTCTCAGCCTATATCGAACGGTTCACACTTGAACTCATGCAATTTTTGTTCGGCCGCT; A001=GGCTGGGCGAGCTGTCGGCCTTGGAGAAGGAGGGGCTGGAGAGCCTCAAGGGCGAGCTGCTGTCTTCCATCGAGAAGGGTGTCAAGTTCGCGCAGGAGAGCTAGGTGTCAAGTTCGAACGGTTCACACTTGAACTCATGCAATTTTTGTTCGGCCGCT
MG_0227	1A	132.808	176	chr1A	579198550	579198725	A000=GAAGAGGCGGCGGCGGCGGATCGAGTCGGCGGGAAGGATGGCGGCGCTCCTGCAGGCATGGAGGAGGCTGTGCTTCCGGATCGGGACAAGAACGGTACTTCTTTTCTCCTATATATATTTTCGCCCCCTCTCCCTGCTGCCCGCCCTCTCAAGCAGTGTTTACGGCGTGGGGACAA; A001=GAAGAGGCGGCGGCGGCGGATCGAGTCGGCGGGAAGGATGGCGGCGCTCCTGCAGGCATGGAGGAGGCTGTGCTTCCGGATCTGGACAAGAACGGTACTTCTTTTCTCCTATATATATTTTCGCCCCCTCTCCCTGCTGCCCGCCCTCTCAAGCAGTGTTTACGGCGTGGGGACAA
MG_0228	1B	0	168	chr1B	2355189	2355356	A000=TTATTACTGTTGTGAAGGATGTCAAGGAGGCTACCTTGAGAGATAAACTCGTAGACCAGCATAGGGGCATCAACTTCAAGGCAACAACCAATGAGCCTGACAATGTTCTTGTGAATGACTCTAGATTGGATGATGACTTCATTTGCAAATTGTTCACTCTCTAGCACA; A001=TTATTGCTGTTGTGAAGGATGTCAAGGAGGCTACCTTGAGAGATAAACTCGTAGACCAGCATAGGGGCATCAACTTCAAGGCAACAACCAATGAGCCTGACAATGTTCTTGTGAATGACTCTAGATTGGATGATGACTTCATTTGCAAATTGTTCACTCTCTAGCACA
MG_0229	1B	2.96037	159	chr1B	4320701	4320859	A000=CACCGAACACCTCGTGCAGCGACCCCAGGAGATGCCCGGCGTCTTGGTCCTCCTTCCAGGCCTGCCTCAGCACCGTGGAGACCCTTTGCGCGTGGTTGTTTCCCTGGTCTCTCCGGATCGCGCCTGCTGCTGTCATGCTTTCTACCTTCTGTCCGGAGG; A001=CACCGAACACCTCGTGCAGCGACCCCAGGAGATGCCCGGCGTCTTGGTCCTCCTTCCAGGCCTGCCTCAGCACCGTGGAGACCCTTTGTGCGTGGTTGTTTCCCTGGTCTCTCCGGATCGCGCCTGCTGCTGTCATGCTTTCTACCTTCTGTCCGGAGG
MG_0230	1B	3.61614	164	chr1B	4345848	4346011	A000=ATGAATGAAATACGACAGACTCGACGAAAACCAGTATGGTTCTCTATTAGCTATAATCCAACCTGGTCTACAGAAGTGAAACCGAGAGTTTGATATGAACTCGTACCTGCTCCCCTGCGTTCGGACCATCCTTGTGGAAGAGTATAGGGCGGCACCATTTGTCT; A001=ATGAATGAAATACAACAGACTCGACGAAAACCAGTATGGTTCTCTATTAGCTATAATCCTACCTGGTCTACAGAAGTGAAACCGAGAGTTTGATATGAACTCGTACCTGCTCCCCTGCGTTCGGACCATCCTTGTGGAAGAGTATAGGGCGGCACCATTTGTCT
MG_0231	1B	4.10635	150	chr1B	5175938	5175789	A000=GTTTTTGCTGTTGCAAAATAATGGCGTGCACGACGTTGTGGATGGCCTCACATCTTGACTGCTTGGGGATCGCTTTTAGTTGCTGACAACACTGCTCCCACATTACCAAGCAGCTGCTATGTTGCACCACTTGTGACCGGAGGAACGACA; A001=GTTTTTGCTGTTGCAAAATAATGGCGTGCACGACATTGTGGATGGCCTCACATCTTGACTGCTTGGGGATCGCTTTTAGTTGCTGACAACACTGCTCCCACATTACCAAGCAGCTGCTATGTTGCACCACTTGTGACCGGAGGAACGACA
MG_0232	1B	5.09658	180	chr1B	4349442	4349621	A000=ATCAGTTGGTAGAAGATCTCCAATAGTTTGAGCTTCAACTTCCTCCATGGACCCTAGAGCTTCATCTCCCTCGCAGATGAAGCTAAGTGCATCAGCAGACTGGCCGCAAACACCGGTGGCCATTATTCTCGCTGCAAAAACGCAAGGCAAACGATCATCAAGGCAAAGAAGAAGAAGAAA; A002=ATCGGTTGGTAGAAGATCTCCAATAGTTTGAGCTTCAACTTCCTCCATGGACCCTAGAGCTTCATCTCCCTCGCAGATGAAGCTAAGTGCATCAGCAGACTGGCCGCAAACACCGGCGGCCATTATTCTCGCTGCAAAAACGCAAGGCAAACGATCATCAAGGCAAAGAAGAAGAAGAAA
MG_0233	1B	5.58679	160	chr1B	5159834	5159675	A000=GCTCCCCGGACTCACTAATGACCACCTTCTTCTTCGGACGGTCACCTCTGTCAGTCTCAGACGACTCTATCATCCTTACGATATCCATGCCTTCAAGAACCTGGCCAAAGACAACGTGTCTCCCGTCCAGCCACGGTGTCTGCAAGCAAGGTAGCAGAAA; A001=GCTCCCCGGACTCACTAATGACCACCTTCTTCTTCGGACGGTCACCTCTGTCAGTCTCAGATGACTCTATCATCCTTACGATATCCATGCCTTCAAGAACCTGGCCAAAGACAACGTGTCTCCCGTCCAGCCACGGTGTCTGCAAGCAAGGTAGCAGAAA
MG_0234	1B	21.5051	166	chr1B	9711461	9711296	A000=GGAATTCGTTCGATTATTGAAGTCTACCCTTAAATATAAATCTTCATACTTCATGTTATGGATTTGGATGCATTGTTGTATGTAAGTTGTACCTTTATAATGTTATCATTTTCACTTAACTAAAATGAGTGCTAGCTTGACAAACTCTTCCTCTGTCTCGCAAAAA; A001=GGAATTCGTTCGATTATTGAAGTCTACCCTTAAATATAAATCTTCATACTTCATGTTATGGATTTGGATGCATTGTTGTATGTAAGTTGTACCTTCATAATGTTATCATTTTCACTTAACTAAAATGAGTGCTAGCTTGACAACCTCTTCCTCTGTCTCGCAAAAA
MG_0235	1B	21.6674	173	chr1B	10361287	10361115	A001=GATATTTTGAGAAAGTGTGGTGGTTTGCCACTGGCTATCACTGCCATATCTAGCTTATTGGCAACTGGGAAAACAGAACAGGAGTGGAATCAGGTTCGGAGTTCTATTACCTCTGTTGAAGGCAAAAGTTCTGATATAGAGGCTATGAAATACATTTTATCTCTGAGCTATTT; A002=GATATTTTGAGAAAGTGTGGTGGTTTGCCACTGGCTATCACTGCCATATCTAGCTTATTGGCAACTGGGAAAACAGAACAGGAGTGGAATCATGTTCGGAGTTCTATTACCTCTGTTGAAGGCAAAAGTTCTGATATAGTGGCTATGAAATACATTTTGTCTCTGAGCTATTT
MG_0236	1B	21.6674	142	chr1B	9711714	9711573	A000=AGACGAAGATTGCATCAAGATACTGTGCCAGTGCAAGAAAGCCATCCCGACAAGGGACGCCGGAGGGAAGGTGATAATCATGGATATGGTGGTCGGATCTGCAGGGCCTCAGCAGGAAACCGTGTCGAAGGAGGCGGAGGTT; A002=AGATGAAGATTGCATCAAGATACTGTGCCAGTGCAAGAAAGCCATCCCGACAAGGGACGCCGGAGGGAAGGTGATAATCATGGATATGGTGGTTGGATCTGCAGGGCCTCAGCAGGAAACCGTGTCGAAGGAGGCGGAGGTT
MG_0237	1B	21.6674	153	chr1B	11181593	11181441	A000=TACATACACACTCTGTATGTATTTCACTACTTTCGTTGTATGATAAAGATGCAAAACAATCGGTTCTTTGCAGTGGTTTGATGAGCACCCAATGTTCTTGTCAAACCCGCTCTACATTGCCGGCGATTCATACAGTGGCATGATCATACCTTC; A003=TACATACACACTCTGTATGTATTTCACTACTTTCATTGTATGATAAAGATGCAAAACGATCGGTTCTTTGCAGTGGTTTGATGAGCACCCAATGTTCTTGTCAAACCCGCTCTATATTGCCGGCGATTCATATAGTGGCATGATCATACCTTC
MG_0238	1B	21.6674	167	chr1A	10084915	10084750	A001=TGGCATGCATGCAAAGGTACCTTCGCGCATCGGTCAATTGCGTGACAGGTAAAAACGAGGTCGGTTGCAGAACTTCCTACCGTTCTTTTTGACATATAGTGCAATGCCAACGCACAGACCGGCCCACACAAGTGCTACCACCAAGTGGCGAAGATCATTCCGGGCTG; A002=TGGCATACATGCAAAGGTACCTTCGCGCATCGGTCAATTGCGTGACAGGTAAAAACGAGGTCGGTTGCAGAACTTCCTACCGTTCTTTTTGACATATAGTGCAATGCCAACGCACAGACCGGCCCACACAAGTGCTACCACCAAGTGGCGAAGATCATTCCGGGCTG
MG_0239	1B	21.9931	158	chr1B	14845685	14845528	A000=TGAAGCATATAGAAACCAAGTATTCATATGGATGAAGCCATCTGATGCTTGTTTGCAGGATGTCGCTCATTAATAATTTTATCAAGGCATACACTTATTCTCTAGAAAGAGATCGATGTACTCTATTTGTTCCTAGTACGTAGAAAGGTATGTACTTA; A002=TGAAGCATATAGAAACCAAGTATTCATATGGATGAAGCCATCTGATGCTTGCTTGCAGGATGTCGCTCATTAATATTTTTATCAAGGCATACACTTATTCTCTAGAAAGAGATTGATGTACTCTATTTGTTCCAAGTATGTAGAAAGGTATGTACTTA
MG_0240	1B	22.3189	170	chrUn	2568276	2568445	A000=CTGTGGGGAGCAGCAGCCCCTCCCTTCCCTTCAGGGGTGATAGATGTCGTTGACGACCGATCAAGTGAAGCGAACCCCGGCACTGCATACTAGCAATGAGAAGAGCGCACTGCAAAGGGGGAAACCATCGAATCCGAATCAGACACGGCATCATATCACATGGAGTACTA; A001=CTGTGGGGAGCAGCAGCCCCTCCCTTCCCTTCAGGGGTGATAGATGTCGTTGTTGACGACCGATCAAGTGAAGCGAACCCCGGCACTGCATACTAGCAACGAGAAGAGCGCACTGCAAAGGGGGAAACCATCGAATCCGAATCAGACACGGCATCATATCACATGGAGTACTA
MG_0241	1B	22.3189	175	chr1B	17383826	17383652	A000=GCCAATTATCAACCTCCTGACTGTGAGGGAAACAAAGGGAATAGATAGATTACTCCAGTACACATCACGAGGTTCTGGAGCCCATTCAGTCAGCCAAAGGGTTGGGTTGCTGGTTTGTTGTGTCTGTGCACAAACAGCTGCACCCCACCGTGAACGAAAAGAAACAAAGGCTGCT; A002=GCCAATTATCAACCTCCTGACTGTGAGGGAAACAAAGGGAATAGATAGATTGCTCCAGTACACATCACGAGGTTCTGGAGCCCATTCAGTCAGCCAAAGGGTTGGGTTGCTGGTTTGTTGTGTCTGTGCACAAACAGCTGCACCCCACCGTGAACGAAAAGAAACAAAGGCTGCT
MG_0242	1B	22.3189	181	chrUn	2571406	2571586	A000=TCACCAAGGCGCTCAGCACCATGTGCTTTCATAATTTCATTGGAATTTTCAACGACATTTGACAGAATCTTGTAGGCTCGCTCACCCATAGATTCAGGTTTTGCACCTTCATCTTGGAGCCCAGAAAATAACTTGTGCCCTACAGATTCAGGGTTTGCACTTTCAACTTGGAGGTCAGGGA; A003=TCACCAAGGCGCTCAGCACCATGTGCTTTCATAATTTCATTGGAATTTTCAACGACATTGGACAGAATCTTGTAGGCTCGCTCACCCATAGATTCAGGTTTTGCACCTTCATCTTGGAGCCCAGAAAATAACTTGTGCCCTACAGATTCAGGGTTTGCACTTTCAACTTGGAGGTCAGGGA
MG_0243	1B	22.3189	150	chr1B	20174585	20174734	A000=GGTGGAGCAGAGTACTAACAATCAGTCGTATGGTGGACCCTACAATGGCGTTCACAGCCCAGCGGACCCTTCTATTGGTCGGACACTCCAACCTGGACCTAACAATGTGTCGTCTGGTGGATCTTATGGTACAATGCCAGCACAGAACAC; A001=GGTGGAGCAGAGTACTAACAATCAGTCGTATGGTGGACCCTACAATGGTGTTCACAGCCCAGCGGACCCTTCTATTGGTCGGACACTCCAACCTGGACCTAACAATGTGTCGTCTGGTGGATCTTATGGTACAATGCCAGCACAGAACAC
MG_0244	1B	22.4812	168	chr1B	15097985	15097818	A001=ACAGGAGGCATGGAGGTGAAGATGTGTGGATACACGGCGATTTCGAAGAGCCTTTATGACTTCATGGGCGAGCAGCGTGAGTGTGATCGGTTCGTTGCCTCTGCTGGGAAACATCCACAGTACTTCATAGCAGCTGTGCCGTTTGAAGACACACTGTTTGTTGACTTC; A002=ACAGGAGGCATGGAGGTGAAGATGTGTGGATACACGGCGATTTCGAAGAGCCTTTATGACTTCATGGGCGAGCAGCGTGAGTGTGATCAGTTCGTTGCCTCTGCTGGGAAACATCCACAGTACTTCATAGCAGCTGTGCCGTTTGAAGACACAATGTTTGTTGACTTC
MG_0245	1B	22.6435	161	chr1B	15879097	15878937	A001=GTCTTCAGCTCAGAGAAGCACCCAGCAGAAAGAACCAATGTACCTGCACTGCTCACCCTGTTAAGACTGAGATAAGTGAGAGCTGACAGATGAGATGACAACAGCTGCAGCGGGTCTTCTGTCCCAAGATTGCACCAGCTTAGAGCCAGATACTTGAGATT; A003=GTCTTCAGCTCGGAGAAGCACCCAGCAGAAAGAACCAATGTACCTGCACTGCTCACCCTGTTAAGACTGAGATAAGTGAGAGCTGACAGATAAGATGACAACAGCTGCAGCGGGTCTTCTGTCCCAAGATTGCACCAGCTTAGAGCCAGATACTTGAGATT
MG_0246	1B	22.6435	178	chr1B	20594214	20594391	A001=TCCCAACACCTCACCTGCACAAAACTCAAAAGACACTCCTAGTAAGATACATCACAATAATGGAAGCTCACTGAAAATTACAGCAGAAACAAAATTACCTGGTTATCCCAGGAAGTTGCCACAAGAAGATTACTTTTCGGGCTAAAACTGAGGCTTGAGAGGGAGTCACCCGGATTAG; A002=TCCCAACACCTCACCTGCACAAAACTCAAAAGACATTCCTAGTAAGATACATCACAATAATAAAAGCTCACTGAAAATTACAGCAGAAACAAAATTACCTGGTTATCCCAGGAAGTTGCCACCAGAAGATTACTTTTCGGGCTAAAACTGAGGCTTGAGAGGGAGTCGCCCGGATTAG
MG_0247	1B	23.1338	180	chr1B	24520223	24520044	A000=CTTTTACCAGTGGAATCTATATTTTATTTGGCTTTACCAGAATCCGAGTTGTCTGCAATGACACACCTCTTGACAGTGCAAGATAAACCTGGGCATGCGAGAGTACATACTCCGGAAGGTACATACCGACAGTTGAGATGGTTTGCCCCTGGGCTATATTAATGGTCTTTGCATAACTCT; A002=CTTTTACCAGTGGAATCTATATTTTATTTGGCTTTACCAGAATCCGAGTTGTCTGCAATGACACACCTCTTGACAGTGCAAGATAAACCTGGGCATGCGAGAGTACATACTCCGGAAGGTAAATACCGACAGTTGGGATGGTTTGCCCCTGGGCTATATTAATGGTCTTTGCATAACTCT
MG_0248	1B	23.9562	159	chrUn	2693506	2693664	A000=CCTACCCCCGCATATACCAGCAACCCAGCAGCCTGCGGCCTCCAATGTCACGGCGGACCACCGGAGGAGCCGCTCGACCGCACTATCTTCATTGAGGCGAATGACAGGACAGTTTGCCATGAGTTGCGCTTCGGGGCACGCATATGGCCCCTGCCCAGA; A002=CCTACCCCCGCATATACCAGCAACCCAGCAGCCTGCGGCCTCCAATGTCACGGCGGACCACCGGAGGAGCCGCTCGACCGCACTATCTTCATTGAGGCGAATGACAGGACAGTTGGCCATGAGTTGCGCTTCGGGGCACGCATATGGCCCCTGCCCAGA
MG_0249	1B	25.1154	163	chr1B	26186834	26186672	A000=AGATTCTGGTCAGACAAGAAAGGTTTTCGCGAGGTCGATCTTTTTATCAAGCAAGCAGATGGCAAGAAGGTTATTGATCCTGAGAAACAGGATGCTCTGCGGTCCCGCATGAGGTCCGAAATGCTCCATCCTCTTAGGGTGATGATCGTCAACCGTGGACCGG; A002=AGATTCTGGTCAGACAAGAAAGGTTTTCGCGAGGTCGATCTTTTTATCAAGCAAGCAGATGGCAAGAAGGTTATTGATCCTGAGAAACAGGATGCTCTGCGGTCCCGCATGAGGTCTGAAATGCTCCATCCTCTTAGGGTGATGATCGTCAACCGTGGACCGG
MG_0250	1B	25.1154	151	chr1B	26186182	26186032	A000=CCAGCCCCAGTGCCAAACTTGCTGGCCAAACTTTTCTTCATAGTGCCCTGTACCTCGCAGCTACCAGCCTCAGCACTGTGGGGGTGTGGCCAATTTCCCAAGATCAGTGGTGATGGAAAACTACAGAAAGCTTCATCTATGTTGCAGGATT; A001=CCAGCCCCAGTGCCAAACTTGCTGGCCAAACTTTTCTTCACAGTGCCCTGTACCTCGCAGCTACCAGCCTCAGCACTGTGGGGGTGTGGCCAATTTCCCAAGATCAGTGGTGATGGAAAACTACAGAAAGCTTCATCTATGTTGCAGGATT
MG_0251	1B	38.8372	168	chr1B	56312994	56313161	A000=GGCTTTTCTTTCTCCATCGTACATCTTCTAACCGCCGTTAAGAAGGCTATGGTCGCTCCGGCTGAGGATACTCCAGTGGCAGCCACGGTCACTCCTACTGAGGCTACTCCAGTGGCAGCTACGGTCACTCCTACCGAGGTTACTCCAGTGGTAGCGAAGCAGCCTGAT; A001=GGCTTTTCTTTCTCCATCGTACATCTTCTAACCGCCGTTAAGAAGGCTATGGTTGCTCCGGCTGAGGATACTCCAGTGGCAGCCACGGTCACTCCTACTGAGGCTACTCCAGTGGCAGCTACGGTCACTCCTACTGAGGTTACTCCAGTGGTAGCGAAGCAGCCTGAT
MG_0252	1B	38.9995	157	chr1B	56314710	56314866	A000=TCATCAAGAGCCCCAGAAAAGAAGCACAATATGGCACTCCCTGTGCAATTCACCAGCAGGGAGTTTAATAAAGGTGCAGAAAGAGAGGGGTCAAAAGGATTCATGGATGCAACCCCGTCATGAATAATGCATAGCAGGACATATATTGGAGCACCAG; A001=TCATCAAGAGCCCCAGAAAAGAAGCACAATATGGCACTCCCTGTGCAATTCACCAGCAGGGAGTTTAATAAAGGTGCAGAAAGAGAGGGGTCAAAAGAATTCATGGATGCAACCCCGTCATGAATAATGCTTAGCAGGACATATATTGGAGCACCAG
MG_0253	1B	39.3252	177	chr1B	53248169	53247993	A000=GGCTCGTTAACATCAAGATAAACCACCACTCATATACTAGACTGAAATTGCAGGCTGTTGAAGATGCAGCGCATACTACACATCTAAATGCATATCAATCCAACACATAGTACACATATAAATGCATATCAATCGTGGAAATGTAAATGTTGCTAACAGAAAGGGTGCTATGATGGC; A001=GGCTCGTTAACATCAAGATAAACCACCACTCATATACTAGACTGAAATTGAAGGCTGTTGAAGATGCAGCGCATACTACACATCTAAATGCATATCAATCCAACACATAGTACACATATAAATGCATATCAATCGTGGAAATGTAAATGTTGCTAACAGAAAGGGTGCTATGATGGC
MG_0254	1B	39.4876	152	chr1B	52899904	52899753	A000=CCTTGTTCTTCCATTCCTCAAACTGCTGATGGACTTCTGACTCGGCCTTCTTTGCATCAGCCAGCTGTGCTTTAAGCTCCTCGGTCAGTTTCTCCATGTCGGCCAACCTCTCCTCAAGAACTCTTGCCTCCTCTAGTTTGCCTTTGAGAACT; A002=CCTTGTTCTTCCATTCCTCAAACTGCTGATGGACTTCTGACTCGGCCTTCTTTGCATCAGCCAGCTGTGCTTTAAGCTCCTTGGTCAGTTTCTCCATGTCGGCCAACCTCTCCTCAAGAACTCTTGCCTCCTCTAGTTTGCCTTTGAGAACT
MG_0255	1B	39.4876	171	chr1B	54876905	54877075	A001=TATGCCTGAACTTTGTTTTTTCAGGATAACACAGGAGATGTTGAAGGGTTCTATTTACTTACAAGACCTGAATATTCTGGATCAGCACCAACAAGAGAACCACCCCCTGTCCCTGGCGCTGCACCATTACCAGTTGTGGTACCACCACCAGTTGTTGAACAACCACAAATT; A002=TATGCCTGAACTTTGTTTTTTCAGGATAACACAGGAGATGTTGAAGGGTTCTATTTACTTACAAGACCTGAATATTCTGGATCAGCACCAACAAGAGAACCACCCCCTGTCCCTAGCGCTGCACCATTACCAGTTGTGGTACCACCACCAGTTGTTGAACAACCACAAATT
MG_0256	1B	39.6499	160	chr1B	53052406	53052247	A000=TGCCATCGCCTCCAATCTTATGGCTTTGCTTCTGCACCAGCAGCTGATGGAGCTTCCCCTCCCTTGCTCCCCGGCTCTGTCTCAGCATCTACATCACCTGCATTTACAGCAACATGGTTAGTAGTTCAGCACACAGTACTACCCATAAAATCCAAGAGTC; A001=TGCCATCGCCTCCAATCTTATGGCTTTGCTTCTTCACCAGCAGCTGATGGAGCTTCCCCTCCCTTGCTCCCCGGCTCTGTCTCAGCATCTACATCACCTGCATTTACAGCAACATGGTTAGTAGTTCAGCACACAGTACTACCCATAAAATCCAAGAGTC
MG_0257	1B	40.4724	165	chr1B	57433633	57433469	A000=TCTTACAAAAGCACTCCTGGAAATGCTGTTTTGCTTTTCAGGAACACAAGGCAAGAGTCTCCTGGAGATGCAGAGTCCCAGGAAGGTTGGGCGGGCGACAGGTGGTGCCGGAGCAAGCGGCGGCGGCGGCAGGAACACTGGTGCCGGAGCGACAGACACGAGGCC; A001=TCTTACAAAAGCACTCCTGGAAATGCTGTTTTGCTTTTCAGGAACACAAGGCAAGAGTCTCCTGGAGATGCAGAGTCCCAGGAAGGTTGGGCGGGCGACAGGTGGTGCCGGAGCAAGCGGTGGCGGCGGCAGGAACACTGGTGCCGGAGCGACAGACACGAGGCC
MG_0258	1B	41.1281	145	chr1B	58324955	58325099	A000=ACTGTACATTAATTACTGTGTCTGCTGTGGTTAGAGCCCAATTTTCAAGCTGTAGTATAATACTGTACACTATTGGACTTAATAAACAGGAATATATCAGTGTGTTAATGGTTTTATATACTGTACATAGCAATATAAGCTCCTG; A001=ACTGTACATTAATTACTGTGTCTGCTGTGGTTAGAGCCCAATTTTCAAGCTATAGTATAATACTGTACACTATTGGACTTAATAAACAGGAATATATCAGTGTGTTAATGGTTTTATATACTGTACATAGCAATATAAGCTCCTG
MG_0259	1B	41.4539	160	chr1B	58544885	58545044	A000=CCTCCAGCGCCTTTGCTCGCTTCCTCTCTGAATCCCCCTGCAATCAAAACAGCCGGAAGATTGTGATCCAACGTAATGAAATGGAGAAGACAGAACAGAGCTAGTAGGAGGAATTCTAAGCAGCAACAGAGAACCTCTTTGGGCTCCTTCTGGCGCCTGG; A001=CCTCCAGCGCCTTTGCTCGCTTCCTCTCTGAATCCCCCTGCAATCAAAACAGCCGGAAGATTGTGATCCAACGTAATGAAATGGAGAAGACAGAACAGAGCTAGTAGGAGGAATTCTAAGCAGCAGCAGAGAACCTCTTTGGGCTCCTTCTGGCGCCTGG
MG_0260	1B	42.1097	153	chr1B	63054231	63054079	A000=CCCGGTTTTTCGCCTGAGGTCTAGAACTGGAACCTGCTCGGCCGGGACTTGGTCATCCTGGCCATGCCGTACGACTCGTCGTTGTCGTCCCTCTTGGCGTTGCGGAACGCGGCGCAGCCAGCGACGTAGACGATGATGAGGATGATGAGCACA; A001=CCCGGTTTTTCGCCTGAGGTCTAGAACTGGAACCTGCTCGGCCGGGACTTGGTCATCCTGGCCATGCCGTACGACTCGTCGTTGTCGTCCCTCTTGGCATTGCGGAACGCGGCGCAGCCAGCGACGTAGACGATGATGAGGATGATGAGCACA
MG_0261	1B	52.3679	165	chr1B	297098757	297098921	A000=AAGTTTATTTGTGTTTTCTTTCTGCAGTTGGTTCTGGATTACAATGATCAAAAGAACATTCCGTACCTTCGGGAGTGGATAGAGTCAATCAACAAAGACGGCCAGAGAGTGAGGTCAGATTTAATTTCCAAACAAATGAATCAAGTGTTCTGATCTTACCTTTGT; A001=AAGTTTATTTGTGTTTTCTTTCTGCAGTTGGTTCTGGATTACAATGATCAAAAGAACATCCCGTACCTTCGGGAGTGGATAGAGTCAATCAACAAAGACGGCCAGAGAGTGAGGTCAGATTTAATTTCCAAACAAATGAATCAAGTGTTCTGATCTTACCTTTGT
MG_0262	1B	52.6937	164	chr1B	326914830	326914993	A000=TCATCCAATGATTGTTAGATGTTTACCTCATGGCCCGACGGAGAGATAATGCCCTTACATCCTACTTATAACTAGAATTATATTTGAGATAATGTTGTGGTAGCACTACTAAAAACTTGTGGAATGATTTAGCAGTAATGAGCTGGATTTGAGACGTGAGATGA; A002=TCATCCAATGATTGTTAGATGTTTACCTCATGGCCTGACGGAGAGATAATGCCCTTACATCCTACTTATAACTAGAATTATATTTGAGATAATGTTGTGGTAGCACTACTAAAAACTTGTGGAATGATTTAGCAGTAATGAGCTGGATTTGAGACGTGAGATGA
MG_0263	1B	53.0194	170	chr1B	304554380	304554549	A000=CCACATGTAAACAGTCCATGTTGAAAGAATAGAAGCAGAAGTGTGGAGATAATGTAATTGGTCAGTCAGGAAATTCAGTCTCAATGAGCTCAACTAATGACATGTGTGGGTTGAGCGTGAGGTCATTTCCAAAGTAACGGAAGTATTTTACTTTCCTTTTCATGTCAGTG; A001=CCACATGTAAACAGTCCATGTTGAAAGAATAGAAGTAGAAGTGTGGAGATAATGTAATTGGTCAGTCAGGAAATTCAGTCTCAATGAGCTCAACTAATGACATGTGTGGGTTGAGCGTGAGGTCATTTCCAAAGTAACGGAAGTATTTTACTTTCCTTTTCATGTCAGTG
MG_0264	1B	53.0194	173	chr1B	309490965	309491140	A003=TAATGTTGGACAGCAAGTGCCAACTCCTACAATGGTTGTAGGGCAGGGATCTCGCAGAAATTGCACCAGAATTTTTCCGGAAGTTCTGCAAAAGCTGCAATTTATCATGACAATTCTCTCGTTTACAAACTCGGAAAACAGCGAATGTCAATCTTTTTTTCAGAGAAAACGCA; A004=TAATGTTGGACAGCAAGTGCCAACTCCTACAATGGTTGTAGGGCAGGGATCTCGCAGAAATTGCACCAGAATTTTTCCGGAAGTTCTGCAAAAGCTGCAATTTATCATGACAATTCTCCCGTTTACAAACTCGGAAAACAGCGAATGTCAATCTTTTTTTCAGAGAAAACGCA
MG_0265	1B	53.5096	163	chr1B	263270252	263270090	A000=TGTAGCTCCCCTCCTGAGCTTTCCTCTGGCATCGAGCAGCGCTTCAGATCCCTCAACGAGAGCAGAGACCTTCAACAGAAGCACCAAGCACTGGAAGAACCAGAATTTAATGATCAGCTGAAGGCCTTCGATTACGCTGAAGCTAGAAAGAATACTTCATTTG; A001=TGTAGCTCCCCTCCTGAGCTTTCCTCTGGCATCGAGCAGCGCTTCAGATCCCTCAACGAGAGCATAGACCTTCAACAGAAGCACCAAGCACTGGAAGAACCAGAATTTAATGATCAGCTGAAGGCCTTCGATTACGCTGAAGCTAGAAAGAATACTTCATTTG
MG_0266	1B	54.1654	143	chr1B	142523428	142523570	A000=ACAGCAAGGTTCTTCATTGCATGAGGATATCAATGCCTACCCATATACAAGTAGGTTCTACAAGTAGAATATAAAGCAGTTCCAGATATCAGAAGGCATTAGCATAACGGAAGAACAGCATGGCATTACATAAATAGGATAGA; A001=ACAGCAAGGTTCTTCATTGCATGAGAATATCAATGCCTACCCATATACAAGTAGGTTCTACAAGTAGAATATAAAGCAGTTCCAGATATCAGAAGGCATTAGCATAACGGAAGAACAGCATGGCATTACATAAATAGGATAGA
MG_0267	1B	56.0119	150	chr1B	363477246	363477395	A001=TGTGCAGCCGGTAGATATCATAGATCGCACACGCAAATGTATGATATCACGCTTGACGCGTGCCGTTAATATCAACGTCAGCGACCAAGGGGCAGGTGAGCCGGGGTGTGGGCACAACGTGGAGCCTGGTAGCGCGCGGCGCAGTGAGGC; A003=TGTGCAGCCGGTAGATATCATAGATCGCACACGCAAACATATGATATCACGCTTGACGCGTGCCGTTAATATCAACGTCAGCGACCAAGGGGCAGGTGAGCCGGGGTGTGGGCACGACGTGGAGCCTGGTAGCGCGCGGCGCAGTGAGGC
MG_0268	1B	56.3376	150	chr1B	359895378	359895527	A000=AAGCTGACAGCCATGAAGGGTGCTCCTTCAAGCGCAGGCGTGGTGCACAGCTGCATCCTTCCCCTTTTGAGAGGTCCTACTCCGCCGTGTCTCCGATACCGAGCCAAGCTGGAGATGGCATGGACCTGAGCTAGAGCTAACGAGACTTCC; A004=AAGCTGACAGCCATGAAGGGTGCTCCTTCAAGCGCAGGCGTGGTGCACAGCTGCATCCTTCCCCTTTTGAGAGGTCCTACTCTGCCGTGTCTCCGATACCGAGCCAAGCTGGAGATGGCATGGACCTGAGCTAGAGCTAACGAGACTTCC
MG_0269	1B	56.6618	171	chr1B	364418959	364419129	A001=TTATGTTCTTACTGTTTGTGATGTGGTGTACTAATTGAAGGTTATGTGTCGATTTTGCTGCAGTGAGATGAGCCGCCTGGACGACGGACATAGGTCTTTCTTCCCTGTAGGAAACCCCTTCCGGGTCATCCTCCCAGGGGGACCTCACCTGCCTCGGAAGGTCCAGGCGCT; A005=TTATGTTCTTACTGTTTGTGATGTGGTGTACTAATTGAAGGTTATGTGTCGATTTTGCTGCAGTGAGATGAGCCGCCCGGACGACGGACATAGGTCTTTCTTCCCTGTAGGAAACCCCTTCCGGGTCATCCTCCCAGGGGGGCCTCACCTGCCTCGGAAGGTCCAGGCGCT
MG_0270	1B	56.9875	169	chr1B	357427433	357427601	A000=GCGAGTTGCTTCGGAGAAATAGCTTTCAAGTAATATGGTTTGAGGTAGAACAACATAATAATGGTATTGGTTGGCTGGTTTGAGTTAGAACAACATAATGATGGTATTCGTTGGGTGGCAGTGTGTTGTCTCATTGATCATACAAGGCACTCTCAGTTCCAAACATCTA; A004=GCGAGTTGCTTCGGAGAAATAGCTTTCAAGTAATATGGTTTGAGTTAGAACAACATAATAATGGTATTGGTTGGCTGGTTTGAGTTAGAACAACATAATGATGGTATTCGTTGGGTGGCAGTGTGTTGTCTCATTGATCATACAAGGCACTCTCAGTTCCAAACATCTA
MG_0271	1B	57.378	177	chr1B	354230396	354230572	A000=TGTTACTAATACGCCTTGTTCTTTAGGTGGCTTCCCATGGATGTTGCTAGGATATTTGGACGCCGTTGCTTGGAGCCATTACTTTCTCCAAATTCACACACGATTATTCCAGCAATTCAGCCATCCAGTTATCTTGCCTTGCCACTGATGAGCATACTTAATATAGCCAGGTTAGTG; A001=TGTTACTAATACGCCTTGTTCTTTAGGTGGCTTCCCATGGATGTTGCTAGGATATTTGGACGCCGTTGCTTGGAGCCATTACTTTCTCCAAATGCACACACGATTATTCCAGCAATTCAGCCATCCAGTTATCTTGCCTTGCCACTGATGAGCATACTTAATATAGCCAGGTTAGTG
MG_0272	1B	58.2652	180	chr1B	396532464	396532285	A000=TTCTCTTACAGTTTCTGAATTTCCTTTGACCTAGGACTAAGGAACTAGCACCTGTTTCTGGGAAGGCGTTGATGAACATCATCATCTCCTCACCGGTCAGACCAGAAAAGATGCATATTCTTTGTGGAGATTTCAAAATCTGTGAACCGAACAAGCATGTTAACTAGCGATCGACGGTAA; A001=TTCTCTTACAGTTTCTGAATTTCCTTTGACCTAGGACTAAGGAACTAGCACCTGTTTCTGGGAAGGCGTTGATGAACATCATCATCTCCTCACCGGTCAGACCAGAAAAGATGCATATTCTTTGTGGAGATTTCAAAATCTGTGAACCGAACAAGCATGTTAACTAGCGACCGACGGTAA
MG_0273	1B	59.0876	159	chr1B	424076007	424076165	A000=GACACCTTCTGACTGTCTCAAAAAGTTCTCAGCATATTTCATCGTCAACAACTACCAACTTCCGTCGACAGGAAGGACCAACAAACTGACTCTTGCCACCGAGCAATGCTCAGCAGTAACATTGTGACGGGCGTTGCTCTGCCCACTACTCTGAGGGGG; A002=GACACCTTCTGACTGTCTCAAAAAGTTCTCAGCATATTTCATCGTCAACGACTACCAACTTCCGTCTACAGGAAGGACCAACAAACTGACTCTTGCCACCGAGCAATGCTCAGCAGTAACATTGTGACGGGCGTTGCTCTGCCCACTACTCTGAGGGGG
MG_0274	1B	59.4133	152	chr1B	424531732	424531883	A000=GGGGCGCAAGGGCGGGCTGAGCACCAACGACGAGTCCGGCGGCGACCGCGCCGCCAGGGAGGGCATCGACATCGACGAGTCCAAGTTCAAGACCAAGTCCTAGATGATCTGTTACCCTAGCAAGCAAGACGAATCTCCTTAGGTCGGCTGTT; A002=GGGGCGCAAGGGCGGGCTGAGCACCAACGACGAGTCCGGCGGCGACCGCGCCGCCAGGGAGGGCATCGTCATCGATGAGTCCAAGTTCAAGACCAAGTCCTAGAAGATCCGTTACCCTAGCAAGCAAGACGAATCTCCTTAGGTCGGCTGTT
MG_0275	1B	59.6728	181	chr1B	423205513	423205693	A000=GGGGGTTGGCTGCAGGCGTGCCGGCGCTCAAGAGGTCGGAGCTCCAGGCGGCCTGCGAAGATTTCAGCAACGTCATCGGCTGCCTGTCGGATTACATGATGTACAAGGGGACGCTGTCGAGCGGCGTCGAGATCGCCGTCATATCGACGACGAAGAAGTCCGGCAAGGAGTGGTCCAAGCA; A002=GGGAGTTGGCTGCAGGCGTGCCGGCGCTCAAGAGGTCGGAGCTCCAGGCGGCCTGCGAAGATTTCAGCAATGTCATCGGCTGCCTGTCGGATTACATGATGTACAAGGGGACGCTGTCGAGCGGCGTCGAGATCGCCGTCATATCGACGACGAAGAAGTCCGGCAAGGAGTGGTCCAAGCA
MG_0276	1B	60.163	148	chr1B	409630116	409629969	A001=TACATGGTACATCAAATATCTTAAAGAAGCAGACAAAATTCCCTAGAAAAGCCTAACTATGTATGTTGAGAATTGCGCTATCTGCTTGGATGTTGCAACCAGCAAAATAATGCCAAAGCCTTCAAGTCTGTAATACTTCATGAAGCTA; A002=TACATGGTACATCAAATATCTTAAAGAAGCAGACAAAATTCCCTAGAAAAGCCTAACTATGTATGTTGAGAATTGTGCTATCTGCTTGGATGTTGCAACCAGCAAAATGATGCCAAAGCCTTCAAGTCTGTAATACTTCATGAAGCTA
MG_0277	1B	60.4887	152	chr1B	406043007	406042856	A000=ATCTTAGGCATTCGAGTGGCAGAGTAGCTTGAGCATTGATACACGGTACCTTCCATTGTCGAACCAGACCGCCTACCAAACCCACAATGCATTTCACACTTCGCCATTTTCACCCCTAAAAGCAAATTCATTGCGAACACACCATAAGCCCC; A001=ATCTTAGGCATTCGAGTGGCAGAGTAGCTTGAGCATTGATACATGGTACCTTCCATTGTCGAACCAGACCGCCTACCAAACCCACAATGCATTTCACACTTCGCCATTTTCACCCCTAAAAGCAAATTCATTGCGAACACACCATAAGCCCC
MG_0278	1B	60.7153	180	chr1B	407937935	407937756	A000=CTTGGATCCAGGCAAGTACTCGGCGACCCCACGAGCCCAGCAGCTGCGGCTCACCTACAGCAAGCCAAGAGACAAGCGAAAGAACAGGGGTACTGTCACCATGTCGCAGCTGCCTCGCCTACCGCTGGATTCTTCCATGCATTGCCGCCCCATCTCGGCTGCCGGCCATCTCTGGGCTCC; A002=CTTGGATCCAGGCAAGTACTCGGCGACCCCACGAGCCCAGCAGCTGCGGCTCACCTACAGCAAGCCAAGAGACAAGCGAAAGAACAGGGATACTGTCACCATGTCGCAGCTGCCTCGCCTACCGCTGGATTCTTCCATGCATTGCCGCCCCATCTCGGCTGCCGGCCATCTCTGGGCTCC
MG_0279	1B	61.1704	169	chr1B	419203796	419203628	A000=AGCGATCTGCCTTCTACCATGGATGGAAGCAATAACCAAATGGTATATGCATATACAGAACATTACTTGTCAACTTCTGGTGCACCTCCTTGAGACACTATAACATCAATGATCTTTTTCATCACAGCAGCGTGCTTGCAAGGATGCACGGAAGCGTGCTGTCCCACTA; A001=AGCGATCTGCCTTCTACCATGGATGGAAGCAATAACCAAATGGTATATGCATATACAGAACATTACTTGTCAACTTCTGGTGCACCTCCTTGAGACACTATAACATCAATGATTTTTTTCATCACGGCAGCGTGCTTGCAAGGATGCACGGAAGCGTGCTGTCCCACTA
MG_0280	1B	61.4962	162	chr1B	407544381	407544219	A001=ATTGCTGTAAAAACGTACTGGGTTGGCAGCAAAGAAGGAAGCAGTCCATAGACTCTCTGCCCTGCGTCAAGATTTTGGACTTCTGATTGCTGTTGGGTGCCGCGTTAGGAAACAGTTCATAGGTTTTGTCCCTGCATCATGATTTTGGACAGCGAAAAAGTG; A002=ATTGCTGTAAAAACGTACTGGGTTGGCAGCAAAGAAGGAAGCAGTCCATAGACTCTCTTGCCCTGCGTCAAGATTTTGGACTTCTGATTGCTGTTGGGTGCCGCGTTAGGAAACAGTTAATAGGTTTTGTCCCTGCATCATGATTTTGGACAGCGAAAAAGTG
MG_0281	1B	61.8219	155	chr1B	412895557	412895403	A000=ATTTGATGATAATCTGCCTATGCCCAAAGGAATGTAATTCAACGTGTTCATTTGTGGGTGCAATGTTTTTCAATAGCGCCAATTGGTGAAAAAGAGCAGTATAACAGCCTCGTCCTATGGCGACATTGTGGTTTGATACAAAATAATCATTTCTT; A001=ATTTGATGATAATCTGCCTATGCCCAAAGGAATGTAATTCAACGTGTTCATCTGTGGGTGCAATGTTTTTCAATAGCGCCAATTGGTGAAAAAGAGCAGTATAACAGCCTCGTCCTATGGCGACATTGTGGTTTGATACAAAATAATCATTTCTT
MG_0282	1B	62.049	148	chr1B	413986059	413985912	A000=TTTACATATTGCCTTTAACATCTACAATGCCAATGCTGTTAACGATGTTAATAGTTTTCGCTAACACACTTCTATAACATTGAGTGTGCATCAACAAAATTAAGCACACCAATTTGCTGTAAATATCATGGCAAAGCCACAACCAAAA; A001=TTTACATATTGCCTTTAACATCTACAATGCCAATGCTGTTAACGATGTTAATAGTTTTCGCTAACACACTTCTATAACATTGAGTGTGCATCAACAAAATTAAGCACACCAATTTGCTGTAAAGATCATGGCAAAGCCACAACCAAAA
MG_0283	1B	62.3747	162	chr1B	421539342	421539181	A000=CAGTTCCCTTCAGCAGAATCATGGGTAACTGAAGGCAAGTACATCTCTTGGTCAAATAATTCTAACACATCTAAGCTTCTGAGTCTGAAAATTAGCTGGAAGCTGAATACCAGCCATCAAGCATCGTTCATGAAGTATAACATATATGTGGAGAAGTTGATT; A001=CAGTTCCCTTCAGCAGAATCATGGGTAACTGAAGGCAAGTACATCTCTTGGTCAAATAATTCCAACACATCTAAGCTTCTGAGTCTGAAAATTAGCTGGAAGCTGAATACCAGCCATCAAGCATCGTTCATGAAGTATAACATATATGTGGAGAAGTTGATT
MG_0284	1B	63.1972	176	chr1B	427523478	427523303	A000=CACAATCACCACAAGCGCATCGACCGCTTGCACCTTAGCAGTTGCAAGGGTCGCACTTGCAGCTGGCGCCGCAGCTGCAGCCATGGGCGGCCTCACCGGACTCGGCGGCCTCCTCGAACTGCACCGTCGCAGGCCCGACGCCAAGAACGACGGCGGTGGCCTGCACGGTGGCGCCG; A002=CACAATCACCACAAGCGCATCGACCGCTTGCACCTTAGCAGTTGCAAGGGTTGCACTTGCAGCTGGCGCCGCAGCTGCAGCCATGGGCGGCCTCACCGGACTCGGCGGCCTCCTCGAACTGCACCGTCGCGGGCCCGACGCCAAGGACAACGGCGGTGGCCTGCACGGTGGCGCCG
MG_0285	1B	63.5876	146	chr1B	429976184	429976329	A000=AAGTGCGTCTTGTTCCTTCTGCCCTTTGCAAGTGGCCGTCGTTGATCCTCGTACATTTTGGCAAGCAGTGTGTGAAAACCGGAGGACATTTTGGTGATCCACCAGCAGCAGTTGACCCACCGCCCCGGTCATTCGTGCAGCGTCCC; A001=AAGTGCGTCTTGTTCCTTCTGCCCTTTGCTAGTGGCCGTCGTTGATCCTCGTACATTTTGGCAAGCAGTGTGTGAAAACCGGAGGACATTTTGGTGATCCACCAGCAGCAGTTGACCCACCGCCCCGGTCATTCGTGCAGCGTCCC
MG_0286	1B	63.9134	152	chr1B	430168518	430168669	A000=TATCAAATTAGAGAAACTTTTTTGAACTCATTAGATAACTTGAGAACAGATAACTTGATTAACTGGTAAAAAATGTGTATCTGGATGCACTAAGCAGGCTAGGAACCATAGCACATAAAGAACCACAAGTTTCAAATTATTCCTTGTTTCCT; A001=TATCAAATTAGAGAAACTTTTTTGAACTCATTAGATAACTTGAGAACAGAGAACTTGATTAACTGGTAAAAAATGTGTATCTGGATGCACTAAGCAGGCTAGGAACCATAGCACATAAAGAACCACAAGTTTCAAATTATTCCTTGTTTCCT
MG_0287	1B	63.9134	175	chr1B	432116683	432116857	A000=ACTGTGAGTAAGAGGAGAACGTGGTTAGCTAGGAAATGTGCGGCGGAGCTGTTACAGCCGACTTTGTCCCGGCCGGAGCCCGCCGCCCGGATGGCTCCTCCGCCGACGTCCCCGGCTCCAGCCTCACCGTCACCGGTAGATACTAACGGGCCTGCAACTTGTCTAGTGTTTTTTT; A001=ACTGTGAGTAAGAGGAGAACGTGGTTAGCTAGGAAATGTGCGGCGGAGCTGTTATAGCCGACTTTGTCCCGGCCGGAGCCCGCCGCCCGGATGGCTCCTCCGCCGACGTTCCCGGCTCCAGCCTCACCGTCACCGGTAGATACTAACGGGCCTGCAACTTGTCTAGTGTTTTTTT
MG_0288	1B	64.2391	164	chr1B	428113065	428113228	A000=AGGTCTGCTGCCTTTCTCGTAATTAGGTTTCCATTCGCAATCCACACCGATAATTTTACAAGCTTCAATATAAGTTGTTGCACTAAGTAATCCGTTGATCTCATCAACCCAGACAATCTCTTCTAAAATCAATTTCTTCAGCTCTAAGTAGTCAGACTGACACA; A001=AGGTCTGCTGCCTTTCTCGTAATTAGGTTTCCATTCGCAATCCACACCGATAATTTTACAAGCTTCAATATAAGTTGTTGTACTAAGTAATCCGTTGATCTCATCAACCCAGACAATCTCTTCTAAAATCAATTTCTTCAGCTCTAAGTAGTCAGACTGACACA
MG_0289	1B	64.8949	180	chr1B	438109641	438109462	A000=TGGGGCCGAAAATCACTTCAAGTTACGAAGTAGTACTCCTTGAGTACTGTTTACGTATAGGCCAAGTTGACAAAGACACCTAAGTTTGATGCGCTGCTCGAGGGGCATGACTCACTTAAAAATTGGATGGATGCGTGGTTATTTGTTTGGACGTGAAGACCGGTAAAATTGCTGTGCAAT; A003=TGGGGCCGAAAATCACTTCAAGTTACGAAGTAGTACTCCTTGAGTACTGTTTACGTACAGGCCAAGTTGACAAAGACACCTAAGTTTGATGCGCTGCTCGAGGGGCATGACTCACTTAAAAATTGGATGGATGCGTGGTTATTTGTTTGGACGTGAAGACCGGTAAAATTGCTGTGCGAT
MG_0290	1B	65.2206	160	chr1B	445180475	445180634	A000=TATTTCAGATTTCGGCCTCGGACGACTAGCAAACATTGCTGGTGGAGCAGCACCTTCTTCGCAGTCAGATAGGATTGGCGTCGAAAAGGATCAGAGTCTGCAGCCAGATTCCTCAGTGAGCCCTCTTGTGAGCAAAGAAGGTTCATGCTACCAAGCACCA; A001=TATTTCAGATTTCGGCCTCGGACGACTAGCAAACATTGCTGGTGGAGCAGCACCTTCTTCGCAGTCAGATAGGATTGGCGTCGAAAAGGCTCAGAGTCTGCAGCCAGATTCCTCAGTGAGCCCTCTTGTGAGCAAAGAAGGTTCATGCTACCAAGCACCA
MG_0291	1B	65.2206	161	chr1B	442171228	442171068	A000=ATTCTTCTGTATCATGTCTGTTCATTGCTTTTGAAACTAAATGCATATATGCCTTTTACCTTTTGAATATCTTTTGTACAACCTAAAGCACCTAAGCAAACCTATTTTGCTGATATGGTATTAGAACAAAGATTCAAATAGTGGATAGTTGGTTCTTGGTA; A001=ATTCTTCTGTATCATGTCTGTTCATTGCTTTTGAAACTAAATGCATATATGCCTTTTACCTTTTGAATATCTTTTGTACAACCTAAAGCACCTAAGCAAACCTATTTTGCTGAGATGTATTAGAACAAAGATTCAAATAGTGGATAGTTGGTTCTTGGTA
MG_0292	1B	65.5464	142	chr1B	453878429	453878570	A000=TTTCATTATTGATGCACTGTCCTGCAGAAATTCTTTGAAGTCAGTTATACAAGGTTTCTTGCCAGGGATTGCACTAAAAGTCTTCCTTATACTTCTCCCGATGTTTCTAATGACCATGAGCAAGATGGAAGGTCATATATCA; A001=TTTCATTATTGATGCACTGTCCTGCAGAAATTCTTTGAAGTCAGTTATACAAGGTTTCTTGCCAGGGATTGCACTAAAAATCTTCCTTATACTTCTCCCGATGTTTCTAATGACCATGAGCAAGATGGAAGGTCATATATCA
MG_0293	1B	65.8058	149	chr1B	436292501	436292353	A000=TCACGGTCACCGTGAATGTCTTCTTCTCCATCGCCGACGTGAACTCCAGCGCCTCTGGCTCCACCTTCACCTTGAGCCAATTGGGCACGTCCAGGTGAGCGGTGTACATCGACTTCGCCGGCCCTACGTTTGTCACCGTCCGCTTTGCC; A005=TCACGGTCACCGTGAATGTCTTCTTCTCCATCGCCGACGTGAACTCCAGCGCCTCTGGCTGCACCTTCACCTTGAGCCAATTGGGCACGTCCAGGTGAGCAGTGTACATCGACTTCGCCGGCCCTACGTTTGTCACCGTCCGCTTTGCC
MG_0294	1B	65.8058	182	chr1B	443997627	443997808	A000=GGTGTCCGCACTGGTGCTCTAAAGGAACCAGAGATCATGGCATCCGAATTGGCAGATGCTTGTGAAGAAGTTTGTATTACCAAGGAGGCTAATCTCTCACCCGTTGTCCAGATACCTGAGCATAACTATGACCTGTCAGCAACTGACGGCTATGGGGAGCCTCAGAACCTACCAGCAGAAGA; A001=GGTGTCCGCACTGGTGCTCTAAAGGAACCAGAGATCATGGCATCCGAATTGGCAGATGCTTGTGAAGAAGTTTGTATTACCAAGGAGGCTAATATCTCACCCGTTGTCCAGATACCTGAGCATAACTATGACCTGTCAGCAACTGACGGCTATGGGGAGCCTCAGAACCTACCAGCAGAAGA
MG_0295	1B	66.1315	147	chr1B	443214671	443214817	A000=TGTCTCACGTGGAAGAATTGATTCATGTGGCTTGTGGGGGTGAATGGCGTAGCATCCCATCGTCGATCTTCAGCACACTCTGTTGATCCTACCGCTAGCGGTGCCCAGTCAGCCGTAAACAGATCAACATATTTCTTTAATTATTTT; A001=TGTCTCACGTGGAAGAATTGATTCATGTGGCTTGTGGGGGTGAATGGCGTAGCATCCCATCGTCGATCTTCAGCACACTCTGTTGATCCTACTGCTAGCGGTGCCCAGTCAGCCGTAAACAGATCAACATATTTCTTTAATTATTTT
MG_0296	1B	66.2939	173	chr1B	447323184	447323356	A000=TCAGTGATCAAAACAATGCTGACCCAATAGTTTCATCATTACAGATTTGAGTAACTCACAGCAATAGTAACTTCAAAATAATATTACGGCCTGACACGACATCATTAGACAAGCGCGATACCGCAGATTAACAAAGTTCATAAGATCTCACTCACTACAAGTACTCGACCGTT; A001=TCAGTGATCAAAACAATGCTGACCCAATAGTTTCATCATTACAGATTTGAGTAACTCACAGCAATAGTAACTTCAAAATAATATTACGGCCTGACACGACATCATTAGACAAGCGCGATACCGTAGATTAACAAAGTTCATAAGATCTCACTCACTACAAGTACTCGACCGTT
MG_0297	1B	66.2939	152	chr1B	448141238	448141389	A000=TTAAGCTAGGGAGCTCTTTAACATGACCATATCTGTAAACAGGCCGCATCATTGTTCAAAGGGCCAGTTCCCCCAGTGGTTGCATTCTCTCTTGGATCATTGGGCTTCATGATTCCCTTCCGTATCCTTAATCATCAGTGTTATCTTTGTTA; A001=TTAAGCTAGGGAGCTCTTTAACATGACCATATCTGTAAACAGGCCGCATCATTGTTCAAAGGGCCAGTTCCCCCAGTGGTTGCATTCTCTCTTGGATCATTGGGCTTCATGACTCCCTTCCGTATCCTTAATCATCAGTGTTATCTTTGTTA
MG_0298	1B	66.618	172	chr1B	470453526	470453697	A000=TGGAGATATACATGTGAAAGTCGCGACGGAGATGCCCCACTTCAACCCGCGGATCCGGGGTGATTGTGGCGGTCAGCTGGTGACTGAGCTCAAAATCCGGTTCAGCGTCAATGGTTGTCTGCGCTCCAGTACGAGGAGTGGTGGCGCTTCGAGGAGACAACTGCGTGCCTTC; A001=TGGAGATATACATGTGAAAGTCGCGACGGAGATGCCCCACTTCAACCCGCGGATCCGGGGTGATTGTGGCGGTCAGCTGGTGACTGAGCTCAAAATCTTGTTCAGCGTCAATGGTTGTCTGCGCTCCAGTACGAGGAGTGGTGGCGCTTCGAGGAGACAACTGCGTGCCTTC
MG_0299	1B	68.1185	160	chr1B	476019674	476019833	A000=TTGCCTCATTCCTGGAGGCATTGGAAGACTCCGTGGCAAAAGCTTCCACAGATGGAGGCAATGATTCAAAGGCCAAGAAAGACGGTGGAAATGATCCCATGGACGAGAGTTGATTGCGCAGCGCACCTAGGGGTGTAGCCTTGATCTGAGTTGCTCATGC; A001=TTGCCTCATTCCTGGAGGCATTGGAAGACTCCGTGGCAAAAGCTTCCACAGATGGAGGCAATGATTCAAAGGCCAAGAAAGACGGTGGAAATGATCCCATGGACGAGAGTTGATTGCGCAGTGCACCTAGGGGTGTAGCCTTGATCTGAGTTGCTCATGC
MG_0300	1B	68.4442	147	chr1B	471193593	471193739	A001=GTCGGGGCCAACAAAGCTGCTTGAGAACCATGACGACGCATTGACCCCCATGATTATTGGTTAGTTTACAAGATGAGGGCTGGCACTCTTGAAAGGAAGGGTGCATGAGTATGTGACATATCTAACACCGTCAAGGAGAACAACAAC; A002=GTCGGGGCCAACAAAGCTGCTTGAGAACCATGACGACGCATTGACCCCCATGATTATTGGTTAGTTTACAAGATGAGGGCTGGCACTCTTGAAAGGAAGGGTGCAGGAGTATGTGACATATCTAACACCGTCAAGGAGAACAACAAC
MG_0301	1B	69.4344	173	chr1B	480367843	480368015	A001=TCGTATCACAGATGCGACCAGCCTCAAGGCCGGTCCCTCATATGCATCAGGAATCATTCACAGCAATAGAACAGGTTTGCGCGCAATCTGTTCAAACCATGGTCACCTCAGGCAAATCAGTGTTCAGAAGCACGATCGATTAGCGGCCCGTTTTCGCGCGTTTCATCCCGGTG; A006=TCGTATCACAGATGCGACCAGCCTCAAGGCCGGTCCCTCATATGCATCAGGAATCATTCACAGCAGTAGAACAGGTTTGCGCGCAATCTGTTCAAACCATGGTCACCTCAGGCAAATCAGTGTTCAGAAGCACGATCAATTAGCGGCCCGTTTTCGCGCGTTTCATCCCGGTG
MG_0302	1B	70.3216	174	chr1B	488465055	488464882	A000=CGGCCGACGGCCGGCGAGAATGCCCGCCTTCCTCCCTCCAGACGGCCTTCTTCTACGTCTCACTCTACCTGGTGGCCATCGCGCAGAGCGGCCACAAGCCCTGCGTGCAGGCCTTCGGGGCCGACCAGTTCGACGTGACGGACCCCGGCGAGTCGTCGTCTCGAGGCTCCTTCT; A002=CGGCCGACGGCCGGCGAGAATGCCCGCCTTCCTCCCTCCAGGCGGCCTTCTTCTACGTCTCACTCTACCTGGTGGCCATCGCGCAGAGCGGCCACAAGCCCTGCGTGCAGGCCTTCGGGGCCGACCAGTTCGACGTGACGGACCCCGGCGAGTCGTCGTCTCGAGGCTCCTTCT
MG_0303	1B	71.1441	168	chr1B	491087489	491087322	A000=CATTTCCAAAGAAGAGCCGGCGAGGAATTACAGGTGGATGAGTATCCTGCATCAGTAATTTACACAAAGAATGGCATCGAACACTGTCAGATGACAACAGCGGCGCAAAAAAGACCGATATGTGACCCCCATTACCACTAAACCCTTCGACCACAACCAACTGTCCAT; A001=CATTTCCAAAGAAGAGCCGGCGAGGAATTACAGGTGGATGAGTATCCTGCGTCAGTAATTTACACAAAGAATGGCATCGAACACTGTCAGATGACAACAGCGGCGCAAAAAAGACCGATATGTGACCCCCATTACCACTAAACCCTTCGACCACAACCAACTGTCCAT
MG_0304	1B	71.3064	172	chr1B	511449255	511449084	A000=GGGGGGCACTACTGCACTAATCTGTCTGGAACTTCATAGGAGGAGCTCTATAGGTGTCAGATGGATCTACTGGTATGTGTTAGATTTAATCACTGTATGGTTAGCAGCAAGATAGTCTAAGACTAGGGAATCTGAGGCATCCCTGTTTGGCACAAGCTATACATAAATCGAT; A001=GGGGGGCACTACTGCACTAATCTGTCTGGAACTTCATAGGAGGAGCTCTATAGGTGTCAGATGGATCTACTGGTATGTGTTAGATCTAATCACTGTATGGTTAGCAGCAAGATAGTCTAAGACTAGGGAATCTGAGGCATCCCTGTTTGGCACAAGCTATACATAAATCGAT
MG_0305	1B	71.9622	156	chr1B	492306742	492306897	A000=GCCTGCCAGGTTGACCGGATCCTCTACTCGTCCGTGGTGTACCCTCACAACTACGGCTTCGTCCCACGCACCCTCTGCGAGGATAACGACCCCATCGATGTCCTCGTCCTCATGCAGGTAAATGAATCGATTCAACACTCCAATCATGCTCCGGTT; A001=GCCTGCCAGGTTGACCGGATCCTCTACTCGTCCGTGGTGTACCCTCACAACTACGGCTTCGTCCCACGCACCCTCTGCGAGGACAACGACCCCATCGATGTCCTCGTCCTCATGCAGGTAAATGAATTGATTCAACAATCCAATCATGCTCCGGTT
MG_0306	1B	72.1245	175	chr1B	494159010	494159184	A001=GGTCATCAACTCCTGAACCTGCCAAACAGGTCATTGAAAATGGTTCGGCAGTTTCAGCGAAGTCAAAAATGAAGACCCCGAGTAGTGCTACTAGACGGGCTAGCCCTCAGCGACGAGCGGGTGTAGGGACAACTGGCCTCCCAGCCACTGTGCAAAAAGGAGCTCAAACTAAGGT; A005=GATCATCAACTCCTGAACCTGCCAAACAGGTCATTGAAAATGGTTCGGCAGTTTCAGCGAAGTCAAAAATGAAGACCCCGAGTAGTGCTACTAGACGGGCTAGCCCTCAGCGACGAGCGGGTGTAGGGACAACTGGCCTCCCAGCCACTGTGCAAAAAGGAGCTCAAACTAAGGT
MG_0307	1B	72.4502	146	chr1B	512635820	512635675	A000=TATTGTGGTCTGGTTAGCATGCTCAAAAGAACCTCTCAAGCTACATCTTATGTATCTTTGTTATTTTCTACTTATATCTAGGGATCGAGCTGGTGGGTATACAAGACTATTGTGAACCAGGATACGAATTGGCGATGCTGCACCAA; A001=TATTGTGGTCTGGTTAGCATGCTCAAAAGAACCTCTCAAGCTACATCTTATGTATCTTTGTTATTTTCTACTTATATCTAGGGATCGAGCTGGTGGGTATACAAGACTATTGCGAACCAGGATACGAATTGGCGATGCTGCACCAA
MG_0308	1B	72.776	171	chr1B	521219082	521218912	A000=TCGTATAGGTTTGAAGTTCCAAATTTACCTGCTCACAACTGTGTATAACATCATCTGTCCAGGGCTTCAAGAAGAAGGCCTGGATGAGCTGATTGCGCCGTCGACTTGATGGGCTAGCATTGGCCTGGGCATGGAGTAATGGAGTAGAGAAGCCACCCGGCCTTGCGTCTG; A001=TCGTATAGGTTTGAAGTTCCAAATTTACCTGCTCACAACTGTGTATAACATCATCTGTCCAGGGCTTCAAGAAGAAGGCCTGGATGAGCTGATTGCGTCGTCGACTTGATGGGCTAGCATTGGCCTGGGCATGGAGTAATGGAGTAGAGAAGCCACCCGGCCTTGCGTCTG
MG_0309	1B	72.9383	164	chr1B	518914738	518914575	A000=AGAAGTTCCTCCGTCGTCTAGCCGGTATGAAACTTGCGCCGTTCCTCCTTCCCTTCCTTGATCATACGTCTCACCCTATCCTCCTCTTCTTTCAGCCAAGCTTCATCACGCACGGCAAATAACTGCAAAATGGGGAGAACAATGAAACTTGAGTGCTTGCCGCA; A001=AGAAGTTCCTCCGTCGTCTAGCCGGTATGAAACTTGCGCCTTTCCTCCTTCCCTTCCTTGATCATACGTCTCACCCTATCCTCCTCTTCTTTCAGCCAAGCTTCATCACGCATGGCAAATAACTGCAAAATGGGGAGAACAATGAAACTTGAGTGCTTGCCGCA
MG_0310	1B	74.6112	169	chr1B	533963906	533963738	A000=TGCTTTTGTAGAACTGCATATCTATTTGTTATGAATCTAGAGTCTCAAAGCCAATAAGTTGCTAAATCATTGACTGGTTGTTTCCATGTTTGTATTATGCGCTTCTCACTCGGCAAGGGGAGCATTAGGCCTCCTATGGTCTGGATTTCTCCAAATGACCAGGCTTTGC; A001=TGCTTTTGTAGAACTGCATATCTATTTGTTATGAATCTAGAGTCTCAAAGCCAATAAGTTGCTAAATCATTGACTGGTTGTTTCCATGTTTGTATTATGCGCTTCTCGCTCGGCAAGGGGAGCATTAGGCCTCCTATGGTCTGGATTTCTCCAAATGACCAGGCTTTGC
MG_0311	1B	75.1014	180	chr1B	533963952	533963773	A000=ACCCCGAATGAATGCGCCACCCAGTCAGCCGAGTGATGGCAGAATATGCTTTTGTAGAACTGCATATCTATTTGTTATGAATCTAGAGTCTCAAAGCCAATAAGTTGCTAAATCATTGACTGGTTGTTTCCATGTTTGTATTATGCGCTTCTCACTCGGCAAGGGGAGCATTAGGCCTCC; A001=ACCCCGAATGAATGCGCCACCCAGTCAGCCGAGTGATGGCAGAATATGCTTTTGTAGAACTGCATATCTATTTGTTATGAATCTAGAGTCTCAAAGCCAATAAGTTGCTAAATCATTGACTGGTTGTTTCCATGTTTGTATTATGCGCTTCTCGCTCGGCAAGGGGAGCATTAGGCCTCC
MG_0312	1B	76.6019	152	chr1B	543082522	543082673	A000=CTTGAGAGTCCAAGTTATCATGTGCAGATACACTGCTATCATCTGATTGTCCAGAAGGGGGTTCAAACAGGTTATTTCGCCGATGCATGATTGACGGAGCCGAGCCAGGAATGGCTGCCTCGTCAGGATCAGAAGCAAGGTCAAAAGGGCTT; A002=CTTGAGAGTCCAAGTTATCATGTGCAGATACACTGCTATCATCTGATTGTTCAGAAGGGGGTTCAAACAGGTTATTTCGCCGATGCATGATTGACGGAGCCGAGCCAGGAATGGCTGCCTCGTCAGGATCAGAAGCAAGGTCAAAAGGGCTT
MG_0313	1B	78.4483	150	chr1B	548964312	548964163	A000=GTTCATGGAGTTCCCTGACAATTTCAGTTACCTAAGTAAACTAGCAGGTACTTTTGCGTGACTGGTCCTGGATGGTAGTGGTAATCATTACAGTGATTCAGGAGTTGGGAAATACGAGTGCATTATTACAAGTTGAGTTAATGAGGTTAG; A001=GTTCATGGAGTTCCCTGACAATTTCAGTTACCTAAGTAAACTAGCAGGTACTTTTGCGTGACTGGTCCTGGATGGTAGTGGTAATCATTACAGTGATTCAGGAGTTGGGAAATACGAGTGCATTATTACAAGTTGAGTCAATGAGGTTAG
MG_0314	1B	78.4483	151	chr1B	548536144	548535994	A000=CTGCTATCGAAGAAGCCATCTGGGACACCTTTCACCTGCATGGTATTGGGGTTGGTGGTATTTCCTGAAGTCCTAGTGGGCTCCTTTGGAGCTGGAGCAGGAGTTGGAACTTCATCTTCATCTTCTTCTGTATAATCAAAAAAATTCCCTG; A001=CTGCTATCGAAGAAGCCATCTGGGACACCTTTCACCTGCACGGTATTGGGGTTGGTGGTATTTCCTGAAGTCCTAGTGGGCTCCTTTGGAGCTGGAGCAGGAGTTGGAACTTCATCTTCATCTTCTTCTGTATAATCAAAAAAATTCCCTG
MG_0315	1B	78.4483	175	chr1B	548679562	548679388	A000=ATAACTCTTGCCTCTTATTTTTATTTCACCAAACTACTTGGTTCATGCCTTTGATTTAGGCTTGCATTGCAGATTTATTTTAGCCCAGAGCATGTTGGTACTTGGTAGTGAGTCGAAATCTGTTAAAATCGGTTGGTTTGCAATATATCTCAAAGCGGTTCAATTCGTTATCTGT; A001=ATAACTCTTGTCTCTTATTTTTATTTCACCAAACTACTTGGTTCATGCCTTTGATTTAGGCTTGCATTGCAGATTTATTTTAGCCCAGAGCATGTTGGTACTTGGTAGTGAGTCGAAATCTGTTAAAATTGGTTGGTTTGCAATATATCTCAAAGCGGTTCAATTCGTTATCTGT
MG_0316	1B	78.6107	155	chr1B	549784713	549784559	A000=CACCAGCAAAAAGGAGATGCCTTGGAACAATAGGAAATAGAAGTGAATCCCTTGCTTTGATAGTAAGCTGCGAATGGCGGCGGACAGGAGGAGTAGTGACATAGCAAGCTCCTTCTTATATATTCGGTTGTACTTCTTGGATTCCTTTTTGGCCT; A001=CACCAGCAAAAAGGAGATGCCTTGGAACAATAGGAAATAGAAGTGAATCCCTTGCTTTGATAGTAAGCTGCGAACGGCGGCGGACAGGAGGAGTAGTGACATAGCAAGCTCCTTCTTATATATTCGGTTGTACTTCTTGGATTCCTTTTTGGCCT
MG_0317	1B	78.9364	156	chr1B	547968347	547968192	A000=CCAAGTCAGCAGATCAAACATAAGAAATTATGCAATGAGATCCTATAGTTTTTCGTACTTCAAATTTGTGGGTATGTAGCATGTTCAAGACATTCACGATGTCACTCTGATCAATCTCCTTGTTCAATTGCCCATTGCCAAAAAGGGACAGAAATG; A001=CCAAGTCAGCAGATCAAACATAAGAAATTATGCAATGAGATCCTATAGTTTTTCGTACTTCAAATTTGTGGGTATGTAGCATGTTCAAGACATTCATGATGTCACTCTGATCAATCTCCTTGTTCAATTGCCCATTGCCAAAAAGGGACAGAAATG
MG_0318	1B	79.0987	147	chr1B	545800783	545800637	A000=AGCCAGCTGAGCAGCATCCTCCATTGTGGCCTCTTGGCTCAAGGGGTGGACCGACATGTCATCGACGACGCCAATCCTTGGATGAGTTCCACTGTGTACTTCGAGATTTATGGCTGAAAATGCAGCCTCGATCATCGCCAGCAACAC; A001=AGCCAGCTGAGCAGCATCCTCCATTGTGGCCTCTTGGCTCAAGGGGTGGAACGACATGTCATCGACGACGCCAATCCTTGGATGAGTTCCACTGTGTACTTCGAGATTTATGGCTGAAAATGCAGCCTCGATCATCGCCAGCAACAC
MG_0319	1B	79.2611	152	chr1B	545208254	545208103	A000=GTGGGCTATTATGGTCCTCTGTGCTTTGGAAAACAGAATGATATCTGTGGAAAGAATATTGCAATACATGACCATTCCTTCTGAACCGCCCCTTACGATATCAGAAAGTAGGCTGGATTGCCATTGGCCAACAAAGGGTGAAATTGAGCTTC; A002=GTGGGCTATTATGGTCCTCTGTGCTTTGGAAAACAGAATGATATCTGTGGAAAGAATATTGCAATACATGACCATTCCTTCTGAACCGCCCCTTACGATATCAGAAAGTAGGCCGGATTGCCATTGGCCAACAAAGGGTGAAATTGAGCTTC
MG_0320	1B	79.2611	175	chr1B	548967965	548967791	A000=TTTGTTGTTTGTACTCTTGATCCCTGTGCTGGTCTTCTGCGTGTTATCAGTTGCAGGATATATTTAGGAAGTCTGGGCCGCAGGATATTTTTGGATATGTTGGTTCTCCAGAAATTGGAATTATATGGCTTAGCGGAGAGACACATCTTGCTCTGCTTTGCGTTTGGATAATTAT; A001=TTTGTTGTTTGTACTCTTGATCCCTGTGCTGGTCTTCTGCGTGTTATCAGTTGCAGGATATATTTAGGAAGTCTGGGCCGCATGATATATTTGGATATGTTGGTTCTCCAGAAATTGGAATTATATGGCTTAGCGGAGAGACACATCTTGCTCTGCTTTGCGTTTGGATAATTAT
MG_0321	1B	79.2611	155	chr1B	545207247	545207093	A000=GTTTTGGACGAGGCAACTTCTTCAGTGGATCCAATAACCGACAGTTTGATCCAGAAAACCTTGAAACAGCAATTCGCCGAATGCACCGTGATCACGATAGCGCACCGTATCACATCGGTTCTTGATAGCGAGAGGGTTATTCTTCTGGACAACGG; A001=GTTTTGGACGAGGCAACTTCTTCAGTGGATCCGATAACCGACAGTTTGATCCAGAAAACCTTGAAACAGCAATTCGCCGAATGCACCGTGATCACGATAGCGCACCGTATCACATCGGTTCTTGATAGCGAGAGGGTTATTCTTCTGGACAACGG
MG_0322	1B	79.5868	157	chr1B	548536267	548536111	A000=CCACGTGCACGGAGATCCGCATCTTTGTTATCGAAGAATCCTTCAGGCAGAGCTTTTACTTGAGCAGTTTCCAGATTATTCGCCGCTTGAGACGATGCACTGGTTTCGCTGGGATGTGTGTTACTGCTATCGAAGAAGCCATCTGGGACACCTTTCA; A001=CCACGTGCACGGAGATCCGCATCTTTGTTATCGAAGAATCCTTCAGGCAGAGCTTTTACTTGAGCAGTTTCCAGATTATTCGCCGCTTGAGACGATGCACTGGTTTCGCTGGGCTGTGTGTTACTGCTATCGAAGAAGCCATCTGGGACACCTTTCA
MG_0323	1B	79.7492	144	chr1B	562375845	562375702	A000=AGAAACCTTCTGGTGACAAGAAGAGGGCGCAGACCAGGGGTGCTGGATTTCGAAATGACATGCCACCGAGGACCCACGATACACCGACATCTGGTCACCAGTCACAGCGTCGTTTCCATCGCTCGGATATGGCTGACAGTGTGA; A001=AGAAACCTTCTGGTGACAAGAAGAGGGCGCAGACCAGGGGTGCTGGATTTCGAAATGACATGCCACCGAGGACCCACGATACACCGACATCTGGTCACCAGTCACAGTGTCGTTTCCATCGCTCGGATATGGCTGACAGTGTGA
MG_0324	1B	80.0749	153	chr1B	553019457	553019305	A000=ATTATCAATGAAGTTAAGAAGCAGGACAGAGATTCAGAAAGTTGGGTTATCTGAGCATATTGTTGATGATCATCTTGATGAAGATTTTGTTGAACCTTCAGCAACCGAACAAAATAATGATAGTGGCGACGAGAACACTGCTGGAGGAAAGCA; A001=ATTATCAATGAAGTTAAGAAGCAGGACAGAGATTCAGAAAGTTGGGTTATCTGAGCATATTGTTGACGATCATCTTGATGAAGATTTTGTTGAACCTTCAGCAACCGAACAAAATAATGATAGTGGCGACGAGAACACTGCTGGAGGAAAGCA
MG_0325	1B	80.0749	179	chr1B	553152990	553152812	A000=GCAGAACTGATAATTTATGGACTACAAAGCCTACCCCTCCTGTAAATGAGCTGGTGCAGATCTCAGTTCAAGGGAAAAACCACAAACCTAGTCTCATGGGACGCCATATTAGTTTGCCCTCTGATAGCTACTTGGATGGCAGGGGAACCTTAAGTAGATTGCATTTAGATGGAGAAAAT; A001=GCAGAACTGATAATTTATGGACTACAAAGCCTACCCCTCCTGTAAATGAGATGGTGCAGATCTCAGTTCAAGGGAAAAACCACAAACCTAGTCTCATGGGACGCCATATTAGTTTGCCCTCTGATAGCTACTTGGATGGCAGGGGAACCTTAAGTAGATTGCATTTAGATGGAGAAAAT
MG_0326	1B	80.4006	156	chr1B	551221700	551221545	A001=TGCCTCCAGATGCGGGAGAAGTGCCCTCGGCGCCTTGCCGCCGTTAAGACGCCTCCCCATCTTTTTCTTCTTGTTCCGTGTGGCCATTTCTCAGCAGAGAGCAAAAGTGCGTGATAACGTGTTTTGAGTGAAAAGTAAAGAACGGGAGAGTTTGAA; A002=TGCCTCCAGATGCGGGAGAAGTGCCCTCGGCGCCTTGCCGCCGTTAAGACGCCTCCCCATCTTTTTCTTCTTGTTCCGTGTGGCCATTTCTCAGCAGAGAGCAAAAGTGCGTAATAACGTGTTTTGAGTGAAAAGTAAAGAACGAGAGAGTTTGAA
MG_0327	1B	80.7264	172	chr1B	551864569	551864398	A000=AAGAGTGTTAACATTTTTTTGGCAAAATGAGACTTCAAGGTTTGTATAGGCACTTGCCTGATCTTTGAGCTTGCTAGAACTCTTCTCAAGCTTCTTTAGTGCAACTTGTTCAGTAGAAACAAGGTCATCCAGCTCTTTCATTCTGCTGATCTCGTCATCTTTGGGATTTGCT; A001=AAGAGTGTTAACATTTTTTTGGCAAAATGAGACTTCAAGGTTTGTATAGGCACTTGCCTGATCTTTGAGCTTGCTAGAACTCTTCTCAAGCTTCTTTAGTGCAACTTGTTCAGTAGAAATAAGGTCATCCAGCTCTTTCATTCTGCTGATCTCGTCATCTTTGGGATTTGCT
MG_0328	1B	80.7264	177	chr1B	555765230	555765054	A000=AGGCGGCCCGCCTAAAGGTGGCAAAGGCGCAGCAGCTCGCGGCACAGCTGCCGGCAATGTGCCGGCTGGAGGGCAGCGACGCATTGTCGACCAGGCAGTGATAGAACTCTCTGCAGCTTGCATGGTGCTTGGGCATGCATGCACCTTAGCTATACAATAAACGTGACGTGTGTTCAC; A004=AGGCGGCCCGCCTAAAGGTGGCAAAGGCGCAGCAGCTCGCGGCACAGCTGCCGGCAATGTGCCGGCTGGAGGGCAGCGACGCATTGTCGGCCAGGCAGTGATAGAACTCTCTGCAGCTTGCATGGTGCTTGGGCATGCATGCACCTTAGCTATACAATAAACGTGACGTGTGTTCAC
MG_0329	1B	80.8887	168	chr1B	555765798	555765631	A000=GGCCAAGCTTCTCCCCAACAGTCAGGACAAGGACAGCAGCCAGGACAAGAACAGCAACCAGGACAAGGGCAACAAGATCAGCAGCCAGGACAAAGACAACAAGGATACTACCCAACTTCTCCGCAACAGCCAGGACAAGGGCAACAACTGGGACAAGGGCAACCAGGG; A001=GGCCAAGCTTCTCCGCAACAGTTAGGACAAGGACAGCAGCCAGGACAAGGACAGCAACCAAGACAAGAGCAACAAGATCAGCAGCCAGGACAAAGACAACAAGGATACTACCCAACTTCTCCGCAACAGCCAGGACAAGGGCAACAACTGGGACAAGGGCAACCAGGG
MG_0330	1B	81.051	144	chr1B	555933482	555933339	A000=CTGCAACTTGCATGGTGCTTGGTATGCATGCACCTTAGCTATCCAATAAACATGACGTGTGTGCACAGGTTTTCATGTAACTAGAGTAAAACCCAATAATAATGCAAAATGAAAAGCTTCTCCAGCTAAAAAACAACAAAACGG; A002=CTGCAACTTGCATGGTGCTTGGTATGCATGCACCTTAGCTATCCAATAAACGTGACGTGTGTGCACAGGTTTTCATGTAACTAGAGTAAAACCCAATAATAATGCAAAATGAAAAGCTTCTCCAGCTAAAAAACAACAAAACGG
MG_0331	1B	81.2134	157	chr1B	555939589	555939433	A000=CCGGGAAATCGTTTAGCAAGCTCCAAAATCCGTCACTCCAGCGTGATCGTCTCATTTTCAATCTCAATCTCTTCAGCATCTCACCACACAACAAATATACAACAATCGGAAACGCAACCACATCTCGTACTGGAAACAATATGGGTAGGTTCGTCTT; A001=CCGGGAAATCGTTTAGCAAGCTCCAAAATCCGTCACTCCAGCGTGATCGTCTCATTTTCAATCTCAATCTCTTCAGCATCTCACCACACAACAAATAGACAACAATCGGAAACGCAACCACATTTCGTACTGGAAACAATATGGGTAGGTTCGTCTT
MG_0332	1B	81.5391	158	chr1B	557943858	557943701	A000=ACATCATGCAATGGATAGATAGGTAGGTAATCCTCGCTGATTTTCGTCTCAGCCATATCTTTCCGAATTTCTACAGAGATTACGCGGTCTTTTGAGTCGCCATCAACTGCTCATCATCACATCAGAAGGAGAATAATTGCCTTTCACCGGCAAATGAG; A001=ACATCATGCAATGGATAGATAGGTAGGTAATCCTCGCTGCTTTTCGTCTCAGCCATATCTTTCCGAATTTCTACAGAGATTACGCGGTCTTTTGAGTCGCCATCAACTGCTCATCATCACATCAGAAGGAGAATAATTGCCTTTCACCGGCAAATGAG
MG_0333	1B	81.8649	154	chr1B	560494636	560494483	A000=GTATGAAACCAACGAGTCATACAGCGCTAACAGGTTCAAATCGTTCGCAAACTCAGCGTTGCATAGCATCGAAAATAAAGCCTAAAATGCAAACAAAAAATCCAGGTTTAAGAGGTGAACAGCATGCGTGTGCTTACGATTACATCAACAGGGG; A001=GTATGAAACCAACGAGTCATACAGCGCTAACAGGTTCAAATCGTTCGCAAACTCAGTGTTGCATAGCATCGAAAATAAAGCCTAAAATGCAAACAAAAAATCCAGGTTTAAGAGGTGAACAGCATGCGTGTGCTTACGATTACATCAACAGGGG
MG_0334	1B	81.8649	171	chr1B	561705304	561705134	A000=CTTTGAGGCTATTTTTGTGTCTGGCAAGGATTCAGCAAGTAGTCCAACGATTGTTGTTCTTCATGGTGGCCCTCACTCAGTCTACCCATCAAGCTATTCGAGATCATTGGCCTTTCTATATGCACAGGGATATAACCTGCTTGTTGTAAATTACAGGTGAGCCTTGAAATT; A001=CTCTGAGGCTATTTTTGTGTCTGGCAAGGATTCAGCAAGTAGTCCAACGATTGTTGTTCTTCATGGTGGCCCTCACTCAGTCTACCCATCAAGCTATTCGAGATCATTGGCCTTTCTATATGCACAGGGATATAACCTGCTTGTTGTAAATTACAGGTGAGCCTTGAAATT
MG_0335	1B	82.0272	152	chr1B	563027857	563027706	A001=TTTATATAAAAACTTAGGAGAGGAGGAGGAAACCTGTCAATTCCGTTGACAGGCGGAGGACGAAGAAAGAGCCGGGTCTGAAGAAGTTGCTCCTTTGTGTTTGTTGTGAGGTTTTATTTTTTCGTGTGTACTTGTATGGATAACTCCGTTGG; A002=TTTATATAAAAACTTAGGAGAGGAGGAGGAAACCTGTCAATTCTGTTGACAGGCGGAGGACGAAGAAAGAGCCGGGGTCTGAAGAAGTTGCTCCTTTGTGTTTGTTGTGAGGTTTTATTTTTTTGTGTGTACTTGTATGGATAACTCCGTTGG
MG_0336	1B	82.1895	177	chr1B	560252621	560252445	A000=CATCGTCATGATGCAGATGTCGAGGGTTATCCTCTTTTTGAAAAGAAAAAAGAAAAAAATAGATATGTAACTGAAGTTTTGAAGACGAAATTGCATCAGCTTACCGAAATTCTGAGGGGCCCGTATCATCTGGATGACCTGCGCGTAGAAGTCGGCGTACATGATCCTGGTGCGGGG; A001=CATCGTCATGATGCAGATGTCGAGGGTTATCCTCTTTTTGAAAAGAAACAAGAAAAAAATAGATATGTAACTGAAGTTTTGAAGACGAAATTGCATCAGCTTACCGAAATTCTGAGGGGCCCGGATCATCTGGATGACCTGCGCGTAGAAGTCGGCGTACATGATCCTGGTGCGGGG
MG_0337	1B	82.3519	149	chr1B	561703681	561703533	A000=GAGGGGAAAAACTGCTTTACGGAATCTCCTTTAGCAGACACTCTTACTCAGTTTTACCAGAAATCACCAATATCACATATTTCCAAGGTACATAATTAGTCGGTTGCACATTCATATGAAAATCATTTCTGAAATCTTTGCTCGAGGAA; A001=GAGGGGAAAAACTGCTTTACGGAATCTCCTTTAGCAGACACTCTTACTCGGTTTTACCAGAAATCACCAATATCACATATTTCCAAGGTACATAATTAGTCGGTTGCACATTCATATGAAAATCATTTCTGAAATCTTTGCTCGAGGAA
MG_0338	1B	82.6776	158	chr1B	561507414	561507257	A000=GGCCTTGTGTCAAAAAATCAGACAGGAGCTCGTCCTTCAGTCTGAACCTCTCCGTCAGCCAGCTGGATACTTCGTCCTCTGCTGTCGGTATGTCAGAGACCTGGATGATCTTGGTGTGGATGTGGACCTCGGAAGGGTCGACGCCGTACACGTTGTCC; A001=GGCCTTGTGTCAAAAAATCAGACAGGAGCTCGTCCTTCAGTCTGAACCTCTCCGTCAGCCAGCTGGATACTTCGTCCTCTGATGTCGGTATGTCAGAGACCTGGATGATCTTGGTGTGGATGTGGACCTCGGAAGGGTCGACGCCGTACACGTTGTCC
MG_0339	1B	83.0033	173	chr1B	562893145	562892973	A001=ATAGTTAACAGCACCACAAGTCCACAACATAGATCAGATCAGCCATAATAGTATCAGAAGAGGCGATGTAACTTATAAAGATCAGCCCAGCAACCTGAACTGGAGTCCGACAGCAACATAACAAAAACAGAGACACACAATGCCTCTCGACTACTCCTTTCTCTCACTTCTTC; A002=ATAGTTAACAGCACCACAAGTCCACAACATAGATCAGATCAGCCATAATAGTATCAGAAGAGGCGATGTAACTTATAAAGATCAGCCCAGCAACCTGAACTGGAGTCCAACAGCAACATAACAAAAACAGAGACACACAATGCCTCTTGACTACTCCTTTCTCTCACTTTTTC
MG_0340	1B	83.1657	169	chr1B	564909107	564909275	A000=ATGAATGATTGGACACCGTTCAGGTCGAGGCGGCTGCCCGTATTCGAGGAGTTAGATGCATTCAGGGACCAAATGGCTTGTTGATTTGTTACTTCGTCGGTTTTTAAACTTTTAACGTGCATTTGCATGTGGTAAATAGAAGTTGATGTGCATGTATGTAGGAGGTTTT; A002=ATGAATGATTGGACACCGTTCAGGTCGAGGCGGCTGCCCGTATTCGAGGAGTTAGATGCATTCAGGGACCAAATGGCTTGTTGATTCGTTACTTCGTCGGTTTTTAAACTTTTAACGTGCATTTGCGTGTGGTAAATAGAAGTTGATGTGCATGTATGTAGGAGGTTTT
MG_0341	1B	83.1657	154	chr1B	562375225	562375072	A000=ATGCCAGGGAGCACAATGAGTGCAAACATGATGCCATTTGGTGGACCGCCGGTAAATCATCCTTTTGGTCAGGCATCTCAATTTCCTATGGGGCAAGGCAACTTTGGTCAGTTTCCACACATGACTGGCAACCAAGCGCCACCTGCTGGATTTC; A002=ATGCCAGGGAGCACAATGAGTGCAAACATGATGCCATTTGGTGGACCGCCGGTAAATCATCCTTTTGGTCAGGCATCTCAATTTCCTATGGGGCAAGGCAACTTTGGTCAGTTTCCACACATGGCTGGCAACCAAGCGCCACCTGCTGGATTTC
MG_0342	1B	83.4914	159	chr1B	564909218	564909376	A000=TTAACGTGCATTTGCATGTGGTAAATAGAAGTTGATGTGCATGTATGTAGGAGGTTTTGTGGATGTTATAGGTGTGAATGAGAGATTTGATAGATTGTAGATATCATAAGCAGCTAGGGTTGATGCAAAGCGTTCCCTTGCGGAGTAATGTGGTTTCAG; A001=TTAACGTGCATTTGCGTGTGGTAAATAGAAGTTGATGTGCATGTATGTAGGAGGTTTTGTGGATGTTATAGGTGTGAATGAGAGATTTGATAGATTCTAGATATCATAAGCAGCTAGGGTTGATGCAAAGCGTTCCCTTGCGGAGTAATGTGGTTTCAG
MG_0343	1B	83.8172	166	chr1B	565990550	565990715	A000=TGGACGGATTGGCAGAGAACTTCTACAGCCAACGCTTGAGACCGATCAGCATGCACACACACTTCAGGTTGGCGGAGAACTTCTACACCCAATGCTTGAGACTGATGGCATGGGCACACCAAGTGTGCCACCATGATATTGCTTCTGCCCTGCATGCACAACAGAA; A001=TGGACGGATTGGCAGAGAACTTCTACAGCCAACGCTTGAGACCGATCAGCACGCACACACACTTCAGGTTGGCGGAGAACTTCTACACCCAATGCTTGAGACTGATGGCATGGGCACACCAAGTGTGCCACCATGATATTACTTCTGCCCTGCATGCACAACAGAA
MG_0344	1B	84.4729	147	chr1B	566835570	566835716	A000=GTCCACCATGAGCAAGCAGACCCGGTACTAATTTTGATTAACAAATCGAGAGGGGATGCTTGTGCAGCTGGGATTCCCTATTTCTTGGATTGGGATCCGGTGGGGCAAGTTATAAACGGGCGAGCCCCGGGAATCTGAGGCGGTTCG; A002=GTCCACCATGAGCAAGCAGACCCGGTACTAATTTTGATTAACAAATCGAGAGGGGATGCTTGTGCAGCTGGGATTCCCTGTTTCTTGGATTGGGATCCGCTGGGGCAAGTTATAAACGGGCGAGCCCCGGGAATCTGAGGCGGTTCG
MG_0345	1B	84.7987	164	chr1B	566838753	566838916	A000=TACCAGCTGATGGAGATTTTAGAGGTACCAGATTAGCTTTATCAGTCGCTGGAGATTTCAGAGGAACCACAGCAGCTTTAGCAGCTGGTGGAGATTTCGGAGGAACTGAAGTAGCTTTATCAGTCAGTGGAGATTTTGGAGTGACTGGAATAGCTTTATCAGTT; A001=TACCAGCTGATGGAGATTTTAGAGGTACCAGATTAGCTTTATCAGTCGCTGGAGATTTCAGAGGAACCACAGCAGCTTTAGCAGCTGGTGGAGATTTCGGAGGAACTGCAGTAGCTTTATCAGTCAGTGGAGATTTTGGAGTAACTGGAATAGCTTTATCAGTT
MG_0346	1B	84.7987	160	chr1B	566839169	566839328	A000=CTTGATCCATGATCTTTGTTTGAAACTGGATCAACCTTTGTTCTGGTAGGGGCCTTAACAGGCACAGCTTCAGTACTCGTGGTGGCTGGCATGCCTGAAACAGCTTCTTCTGGCACACCATTGGCCAGAGGGACCTCCTTATTGGCTGTTCCATTGGCTT; A001=CTTGATCCATGATCTTTGTTTGAAACTGGATCAACCTTTGTTCTGGTAGGGGCCTTAACAGGCACAGCTTCAGTACTCGTGGTGGCTGGCATGCCTGAAACAGATTCTTCTGGCACACCATTGGCCAGAGGGACCTCCTTATTGGCTGTTCCATTGGCTT
MG_0347	1B	85.1244	165	chr1B	572532718	572532882	A000=TAGTATGGTGTTTGATGTTAGCAGTGATGCCTGTTTGGTTCGCCGTATGTTGGTTTGACAGTCTCGGCGATGGGTCCCCGGCTATTACTGGCTACAGCATAAGTGTATACTGTTACCAGCTCTGACGAGCATGTGTATTACAATTGAATTCACCTCTGCTTTTCT; A001=TAGTATGGTGTTTGATGTTAGCAGTGATGCCTGTTTGGTTCGCCTTATGTTGGTTTGACAGTCTCGGCGATGGGTCCCCGGCTATTACTGGCTACAGCATAAGTGTATACTGTTACCAGCTCTGACGAGCATGTGTATTACAATTGAATTCACCTCTGCTTTTCT
MG_0348	1B	85.2867	155	chr1B	580538085	580537931	A000=CCTCGTCCAGAGCGGGCGAGCGCAAGAGGAGTGACAGCATCGCAGCGCTGGAGGTAAAGTACACGTACGCCGGCACGGCGAGCTCGCGGGTCACGTCTAGCGCCGGCGTGCAGAATATGTCGACGACGAGCGCGGCCACCGGACAGGTCAAGCCA; A001=CCTCCTCCAGAGCGGGCGAGCGCAAGAGGAGTGACAGCATCGCAGCGCTGGAGGTAAAGTACACGTACGCCGGCACGGCGAGCTCGCGGGTCACGTCTAGCGCCGGCGTGCAGAATATGTCGACGACGAGCGCGGCCACCGGACAGGTCAAGCCA
MG_0349	1B	85.6125	142	chr1B	572913223	572913364	A000=CAGTGAGGTGAAGATCCTCTGTCTGGTGTGAAATTCGGGTCGAAGCTGTTAGAAATTTAGAAAGAGTGATTTGGGCCGGACCCATTGGTGATGTTTATCCTGGGACAAACGAGGATGATGTGTTGGTGCCGCCATTGTCGCA; A001=CAGTGAGGTGAAGATCCTCTGTCTGGTGTGAAATTCGGGTCGAAGCTGTTAGAAATTTAGAAAGAGTGATTTGGGCCGGTCCCATTGTTGATGTTTATCCTGGGACAAACGAGGATGATGTGTTGGTGCCGCCATTGTCGCA
MG_0350	1B	86.1027	170	chr1B	573572152	573572321	A000=ATTCCACTACTCAGCATGCCTCTTGGCCATCGTCTTCTTGAGGCCTTTTAGGATCTTGGAGAACCAAAGCACATTCATCACGAAGATTATGCAAGGCGCAATAAGTACCAGAAAATAGCCGAAGGTGTTCATCTTCTTAATCTGTCATCGATGAACAAGTATAAATCAGA; A001=ATTCCACTACTCAGCATGCCTCTTGGCCATCGTCTTCTTGAGGCCTTTTAGGATCTTGGAGAACCAAAGCACATTCATCACGAAGATTATGCAAGGCGCAGTAAGTACCAGAAAATAGCCGAAGGTGTTCATCTTCTTAATCTGTCATCGATGAACAAGTATTAATCAGA
MG_0351	1B	86.1027	169	chr1B	577178714	577178546	A000=GTTGGTAGCCACCGGAGATGGTCTAGTCCAGGTCGGCTGGGTGGCCCCGGGGTTCACACTTTGTTCACAATGGTTTGTGCAGTGTGCTTGGTTTTGTGGCCAGTAGCTATTGGATTTTTATTGTAAAATAATCGCTGAAGTGCTTCTGGGTCTGGATGTCGCAGCCGTG; A001=GTTGGTAGCCACCGGAGATGGTCTAGTCCAGGTCGGCTGGGTGGCCCCGGGGTTCACACTTTGTTCACAATGGTTTGTGCAGTGCGCTTGGTTTTGTGGCCAGTAGCTATTGGATTTTTATTGTAAAATAATCGTTGAAGTGCTTCTGGGTCTGGATGTCGCAGCCGTG
MG_0352	1B	86.1027	171	chr1B	575863796	575863966	A000=CACCCCATTGTTTCGTCGTGAAGTAGGCCTTTACGCACCGTTGTCTCCCACGTCAGCAACAAGATTGAACGGAGAACTACTGAGGCATGTCGAAGAGGATGTGAGGAGAACCGACGACGAAGAGAAAGTCTTGAGACGGCAGGAGATGTACTAGGCATTGGAGGATGGCAG; A003=CACCCCATTGTTTCGTCGTGAAGTAGGCCTTTACGCACCGTTGTCTCCCACGTCGGCAACAAGATTGAACGGAGAACTACTGAGGCATGTCGAAGAGGATGTGAGGAGAACCAACGACGAAGAGAAAGTCTTGAGACGGCAGGAGATGTACTAGGCATTGGAGGATGGCAG
MG_0353	1B	88.124	157	chr1B	587473619	587473463	A000=AAGAGAGAAGATGATTGAAAGGATTGCATCTTTAGCCATTCCGGACATAAATCAGAGATAAGAATACAGCCCCTACTGGCTTGCTCATCGAACTGATGAAACAGCCACTACAGACTAGGCAATTACACACAGGACCCAACCAGCCAAAACACCTCAT; A001=ACAAGAGAAGATGATTGAAAGGATTGCATCTTTAGCCATTCCGGACATAAATCAGAGATAAGAATACAGCCCCTACTGGCTTGCTCATCGAACTGATGAAACAGCCACTACAGACTAGGCAATTACATACAGGACCCAACCAGCCAAAACACCTCAT
MG_0354	1B	88.4497	150	chr1B	588628040	588627891	A000=AGATCTACGTTGTGCAGACACGGCCACAAATGTGATTTACTGTTTGCGAAAGTACGGTATAGAATATGCATGACAACCCGTGCATCCTATAGAGTTCCACAATTGTGCAATGTACTAAAACATGCACATACATTTTTGGTGTTGGTATAC; A001=AGATCTACGTTGTGCAGACACGGCCACAAATGTGATTTACTGTTTGCGAAAGTACGGTATAGAATATGCATGACAGCCCGTGCATCCTATAGAGTTCCACAATTGTGCAATGTACTAAAACATGCACATACATTTTTGGTGTTGGTATAC
MG_0355	1B	88.6121	169	chr1B	588627645	588627477	A000=GAAACAAAGGTAACTGAGTTGTAACAAGGTAACTGGTAATGGCTGGCAGTTATTGGCTATTGCAGATAAGTTCCACAAAATCCTCTGGTTCCTCGACCGGTGGATTATGGTCCATGGTCATAGGGTTTGTGCTAGTATGGTGGAGATGCAACTGTGAGGCAGGTTCAAT; A002=GAAACAAAGGTAACTGAGTTGTAACAAGGTAACTGGTAATGGCTGGCAGTTATTGGCTATTGCAGATAAGTTCCACAAAATCCTCTGATTCCTCGACCGGTGGCTTATGGTCCATGGTCATAGGGTTTGTGCTAGTATGGTGGAGATGCAACTGTGAGGCAGGTTCAAT
MG_0356	1B	88.9378	176	chr1B	589071241	589071416	A001=TGCTTCTGGGCGACCCCTTCTCGTCGCTGAGAGCCTGACAGGCGACGGAGGGAGAGAGCGTCTTCCTCTCCTCCGCCGCCGACGTCTCGGCGATCCTTATTTGCTCATTCAGAACCCCGAGCTCCTGCTCGGCGTCGCGCATCTCCTTGTCGAGCTCCGCGAGCCGCTTCCGCTTC; A002=TGCTTCTGGGCGACCCCTTCTCGTCGCTGAGGGCCTGACAGACGACGGAGGGAGAGAGCTTCTTCCTCTCCTCCGCCGCCGACGTCTCGGCGCTCCTTATTTGCTCATTCAGAACCCTGAGCTCCTGCTCGGCGTCGCGCATCTCCTTGTCGAGCTCAGCGAGCCGCTTCCGCTTC
MG_0357	1B	88.9378	175	chr1B	589061408	589061582	A000=GGCAGGTAGATCCACGGAGGAATGAGAATGAATTTTGATGTAGCCACGGTACGTAGGAGGAACCAGCTGCCATCGATCATACTGCTGCAAGCAACGCGATTTACACGGTCGAGTCCGTGCCTGCTATGTGCTATCTCCCCTATTGCGGTGTTCTTGCAGTGTGATATGAGTGGCA; A002=GGCAGGTAGATCCACGGAGGAATGAAAATGAATTTTGATGTAGCCACGGTACGTAGGAGGAACCAGCTGCCATCGATCATACTGCTGCAAGCAACGCGATTTACACGGTCGAGTCCGTGCCTGCTATGTGCTATCTCCCCTATTGCGGTGTTCTTGCAGTGTGATATGAGTGGCA
MG_0358	1B	89.428	150	chr1B	591233431	591233282	A002=ATCAGGTGCACCAGATTGAAATGCATGGATGGCTGCTGATCACGGATCAATCAGTGTGCATACATCGGCCATCTCCTGCCCAGGCACTCCGACTCCGCTGCTGCGCAGTACACAGTTCAGGGCGTCGAAGGCCCGTCAGGCAGCTTTGTC; A003=ATCAGGTGCACCAGATTGAAATGCATGGATGGCTGCTGATCAAGGATCAATCAGTGTGCATACATCGGCCATCTCCTGCCCAGGCACTCCGACTCCGCTGCTGCGCAGTACACAGTTCAGGGCGTCGAAGGCCCGTCAGGCAGCTTTGTC
MG_0359	1B	89.428	158	chr1B	592029078	592028921	A000=TGATGATTCTTAGACCAGGAAGTGCCGTATGACACTGTAAACAGCAGCTGTTTCTCACCACTGCACATGTCCTCCATGGCTATTACCTTTGTGGTTTGGTCAGGGCTGGAATCTCCATTTGCACCTGGTTTGGTTCAGCTGTGTGCATGATTTTAAAT; A001=TGATGATTCTTAGACCAGGAAGTGCCGTATGACACTGTAAACAGCAGCTGTTTCTCACCACTGCACATGTCCTCCTTGGCTATTACCTTTGTGGTTTGGTCAGGGCTGGAATCTCCATTTGCACCTGGTTTGGTTCAGCTGTGTGCATGATTTTAAAT
MG_0360	1B	89.428	164	chr1B	589919677	589919514	A000=AGCATGGAGAACGAAGGATGCAACAATTGACAGATGAACTGTGAAAGGATGGTGGTGACAACTTACACAATTCAGATCATGCAGATTTTCTGATCAGCATAAGAGAAAAATATGACTTCGTTCATCATAGATGATTATTGTACTGTCTTTGCATTTGAATGTTT; A001=AGCATGGAGAACGAAGGATGCAACAATTGACAGATGAACTGTGAAAGGATGGTGGTGACAACTTACACAATTCAGATCATGAAGATTTTCTGATCAGCATAAGAGAAAAATATGACTTCGTTCATCATAGATGATTATTGTACTGTCTTTGCATTTGAATGTTT
MG_0361	1B	89.7538	166	chr1B	592028965	592028800	A001=TCCATTTGCACCTGGTTTGGTTCAGCTGTGTGCATGATTTTAAATGGGTCTCTGAGGGATTCTCTCGTATTGTTTGCTCTGTTGTTTGTGTGTTGAACCTTAGTTTTATTTTGGTTGGTATAGCTATTGTGGTTAAAATATTTTTGTATTGGCTCACAAGTTATTT; A004=TCCATTTGCACCTGGTTTGGTTCAGCTGTGTGCATGATTTTAAATGGGTCTCTGAGGGATTCTCTCATATTGTTTGCTCTGTTGTTTGTGTGTTGAACCGTAGTTTTATTTTGGTTGGTATAGCTATTGTTGTTAAAATATTTTTGCATTGGCTCACAAGTTATTT
MG_0362	1B	89.9161	182	chr1B	593836845	593836664	A000=CTGAACTTTCTCATATTCCCGTTTCCAGCCCAGTTGACTGTATTCACTGGACTTCTGCTGCACAACTTTCACTCCTTGAGAGTGAAACACGAAGAATAGAAAGGGTCAATGTAAGACGACTTTCTTTCAGTCATACAGTTCTACATCTCTATATGCTCATATAAGCTATTGGTTATTAATGA; A002=CTGAACTTTCTCATATTCCCGTTTCCAGCCCAGTTGACTGTATTCACTGGACTTCTGCTGCACAACTTTCACTCCTTGAGAGTGAAACACGAAGAATAGAAAGGGTCAATGTAAGACGACTTTCTTTCAGCCATACAGTTCTACATCTCTATATGCTCATATAAGCTATTGGTTATTAATGA
MG_0363	1B	90.4063	145	chr1B	595184665	595184521	A000=TCGACGATGGACGCAGCAGGCAGAGATGCCAACCCGCTGGCCGGCTACCGGATAGGCAAAACCCTCGGCATCGGGTCCTTTGGTAAGGTGAAGATCGCCGAGCATATAATTACGGGCCACAAGGTCGCAATCAAGATCCTCAATC; A001=TCGACGATGGACGCAGCAGGCAGAGATGCCAACCCGCTGGCCGGCTACCGGATCGGCAAAACCCTCGGCATCGGGTCCTTTGGTAAGGTGAAGATCGCCGAGCATATAATTACGGGCCACAAGGTCGCAATCAAGATCCTCAATC
MG_0364	1B	90.8965	171	chr1B	595181447	595181277	A000=CAGCTGAGAGGAAATGGGCTCTTGGTCTTCAGGTAATTTTGGTTTGAAATTCATCTTGCTATAACTGAAGCCGAAATCCTTAGATTTTCTTACTTTATGATATTTGACAGTCTCGAGCACATCCACGAGAAATCATAACTGAAGTGCTTAAAGCTCTGCAAGAGCTAAATG; A001=CAGCTGAGAGGAAATGGGCTCTTGGTCTTCAGGTAATTTTGGTTTGAAATTCATCTTGCTATAACTGAAGCCGAAATCCTTGGATTTTCTTACTTTATGATATTTGACAGTCTCGAGCACATCCACGAGAAATCATAACTGAAGTGCTTAAAGCTCTGCAAGAGCTAAATG
MG_0365	1B	90.8965	170	chr1B	594140439	594140270	A000=GCACCAACTTCTTCATAGTCCTTCTCCAGGGCAGCAAGATCCTCACGGGCCTCAGAGAACTCTCCCTCCTCCATGCCCTCACCCACGTACCAGTGGACGAAGGCGCGCTTGGCGTACATCAGGTCAAACTTGTGGTCGATGCGGGAGAAGACCTCGACGACACTGGTGGA; A002=GCACCAACTTCTTCGTAGTCCTTCTCCAGGGCAGCAAGATCCTCACGGGCCTCAGAGAACTCTCCCTCCTCCATGCCCTCACCCACGTACCAGTGGACGAAGGCACGCTTGGCGTACATCAGGTCAAACTTGTGGTCGATGCGGGAAAAGACCTCGACAACACTGGTGGA
MG_0366	1B	91.3867	145	chr1B	593923588	593923444	A000=CCTCGACAACATGGGATCTCCATCTTTATCTGTTCAACTCAACGGAGGTCTCGAGTTCTGAGACCGCCTGTTGCCCGCCTGTACATATAGATAGTAAGTACGATAGTATACGATGTATGTAGATACTGTAGGATGTTCATGTGGT; A001=CCTCGACAACATGGGATCTCCATCTTTATCTGTTCAACTCAACGGAGGTCTCGAGTTCTGAGGCCGCCTGTTGCCCGCCTGTACATATAGATAGTAAGTACGATAGTATACGATGTATGTAGATACTGTAGGATGTTCATGTGGT
MG_0367	1B	92.0425	147	chr1B	604551754	604551900	A001=ACCCCTGACCACCCAGAGATCAAATGTGAGAAACCACAACGTACTGCACAGGAAGTTCCAGTTTATCCTGAGATTCAAGAACCTAACCATGATGATCAGTTAGAAAATGCGAAGGTGGATATCTTTGTACCTGATCTCAAACCTGAA; A002=ACCCCTGACCACCCAGAGATCGAATGTGAGAAACCACAACGTACTGCACAGGAAGTTCCAGTTTATCCTGAGATTCAAGAACCTAACCATGATGATCAGTTAGAAAATGCGAAGGTGGATATCTTTGTACCTGATCTCAAACCTGAA
MG_0368	1B	92.2049	162	chr1B	604553041	604553202	A000=CAGATAGTTGGATTGTGCATCATACTTGCCACTTGAGCTCAACTCGCCTTGTTCTAACACTAAATCCTGTGCAGAGAGACCGATGAAAGCCGAATGGAGACGGTGAAGACGTGGGTCCTCCGTTCCATTTGAGTAGCGTGGCGACGGACGTTTGGGTGGACG; A001=CAGATAGTTGGATTGTGCATCATACTTGCCACTTGAGCTCAACTCGCCTTGTTCTAACACTAAATCCTGTGCAGAGAGACCGATGAAAGCCGAATGGAGACGGTGAAGACGTGGATCCTCCGTTCCATTTGAGTAGCGTGGCGACGGACGTTTGGGTGGACG
MG_0369	1B	93.5341	149	chr1B	614452471	614452619	A000=AACACACAGCGTGCTATTGTTCCTGTTATTACCAATCCAATCGTTAACCTTGAATCATCTTGGAGTTCATCCGAAAACTCATTAGCATTGATTGAGGGCATTGAACAGGACACTGGAGATTCTAGAGCTTCAAACGGAAGCAAGGTTTT; A001=AACACACAGCGTGCTATTGTTCCTGTTATTACCAATCCAGTCGTTAACCTTGAATCATCTTGGAGTTCATCCGAAAACTCATTAGCATTGATTGAGGGCATTGAACAGGACACTGGAGATTCTAGAGCTTCAAACGGAAGCAAGGTTTT
MG_0370	1B	94.3565	164	chr1B	611007775	611007938	A000=AAGAACCTGACAGTAGCTCAAGCCATTGTCATTAGGAACATGAAGTTGAAGCTTGTTGAAGAGAAGAGTAAGTTGCGGGCCCATATTGATGAGCTTGAAAAGGTTGTGGAGCAGACCAAGGTCAAGCTAAATGGGATCAAGGCAATCTTAGATGAATGAGACAC; A001=AAGAACCTGACAGTAGCTCAAGCCATTGTCATTAGGAACATGAAGTTGAAGCTTGTTGAAGAGAAGAGTAAGTTGCGGGCCCATATTGATGAGCTTGAAAAGGTTGTGGAGCAGACCAAGGTCAAGCTGAATGGGATCAAGGCAATCTTAGATGAATGAGACAC
MG_0371	1B	94.6822	179	chr1B	613413225	613413403	A001=CGAGCTTAACAAGTTTTACAGCTTAGTTGGCTGCCTGTTCTTCTTCTTGATTCCAGACTTTGAAACCTGGAGGCTGCGGTACACGGCGCTCAGCCTTGCAAGGGCCGGCTTGGTCAGATCAGGCCTGTAGTAGTTGTCGCAGACCTGGAGGACAAAGGAACAACCCATTAAAGCAGAAC; A003=CGAGCTTAACAAGTTTTACAGCTTAGTTGGCTGCCTGTTCTTCTTCTTGATCCCAGACTTTGAAACCTGGAGGCTGCGGTACACGGCGCTCAGCCTTGCAAGGGCCGGCTTGGTCAGATCAGGCCTGTAGTAGTTGTCGCAGACCTGGAGGACAAAGGAACAACCCATTAAAGCAGAAC
MG_0372	1B	94.6822	175	chr1B	613416867	613417041	A000=GTTCAGACACAATGATTATTTTGGCCGAGATCCGACTACATCCTCGTCTGGGCACCAAAAACAGGCGGAACAAAATGTGTAGACAACATCAGCAGAGTGAAGAGACGTTGATCACTAAGCTTTCTTGCCAGTGACACCTGCGACCACCTGCGGAAGTACCAAGAGAACAAAAGTT; A001=GTTCAGACACAATGATTATTTTGGCCGAGATCCGACTACATCCTCGTCTGGGCACCAAAAACAGGCGGAACAAAATGTGTAGACAACATCAGCAGAGTGAAGAGACATTGATCACTAAGCTTTCTTGCCAGTGACACCTGCGACCACCTGGGGAAGTACCAAGAGAACAAAAGTT
MG_0373	1B	95.1725	180	chr1B	615126297	615126476	A000=ATGAAATGGATTGATGCGTTATACTCTGATTCATAGTCCTACTAAATCCATTACAGTCCACATATAAATATAACAGGGTTAAGAGTTAAGACAAACCTCAAGGTCAAGTTCTTTGTAGAGATCCTTCACTTTTGCCACGCATGCTGGATCTTTCTTTCCATAGTTTTCCTGTAGAAGCAT; A001=ATGAAATGGATTGATGCGTTATACTCTGATTCATAGTCCTACTAAATCCATTACAGTCCACATATAAATATAACAGGGTTAAGAGTTAAGACAAACCTCAAGGTTAAGTTCTTTGTAGAGATCCTTCACTTTTGCCACGCATGCTGGATCTTTCTTTCCATAGTTTTCCTGTAGAAGCAT
MG_0374	1B	95.1725	172	chr1B	614789595	614789766	A000=GCGCCGTGGCATGAAGGTGACCCTCTACCAGGATGCACATGTGCCCGAGGGCTGTCTCCCGGACATCCGGCTTGACAATGGGCTGCAATACCAACATGGGCAATGTTGGCGCGACATGTACACCGCCATAATCCAGGCGCGGCGGCTGATTTACGTCGCCGGGTGGTCGGTG; A001=GCGCCGTGGCATGAAGGTGACCCTCTACCAGGATGCACATGTGCCCGAGGGCTGTCTCCCGGACATCCGGCTTGACAATGGGCTGCAATACCAACATGGGCAATGTTGGCGCGACATGTACACCTCCATAATCCAGGCGCGGCGGCTGATTTACGTCGCCGGGTGGTCGGTG
MG_0375	1B	95.4982	182	chr1B	614331860	614332041	A000=CTACTCAGTACAACTCAGTACACATAGCATTTCCAACTTCCGAGTTCTATTTGTTTTGAGTTCCTATCAAACGTGCACATAGCATTCAGTACAACTCAATGGGTACAGAAATTTTACACAAAGCCTCAGGTTCTTTTATTAGACAAAGTACAAGTCAATCCAATCCACATATTGATAAAGAT; A001=CTACTCAGTACAACTCAGTACACATAGCATTTCCAACTTCCGAGTTCTATTTGTTTTGAGTTCCCATCAAACGTGCACATAGCATTCAGTACAACTCAATGGGTACAGAAATTTTACACAAAGCCTCAGGTTCTTTTATTAGACAAAGTACAAGTCAATCCAATCCACATATTGATAAAGAT
MG_0376	1B	96.3206	159	chr1B	622478613	622478771	A000=CTGTACTGGAACAGGTTCTTCAACTGGTGGCCTTTCCTCTTCGACGGGATCGGGTTCAGGAACTTCCTCTGATTCTTCAGGTTTATATGTAAGGAGAAGCCTCTCAGGAAATTCCTGATAAAGGACAGCGCAAAAATTTATGAATTGACTTCCCGCCAG; A001=CTGTACTGGAACAGGTTCTTCAACTGGTGGCCTTTCCTCTTCGACGGGATCGGGTTCAGGAACTTCCTCTGACTCTTCAGGTTTATATGTAAGGAGAAGCCTCTCAGGAAATTCCTGATAAAGGACAGCGCAAAAATTTATGAATTGACTTCCCGCCAG
MG_0377	1B	96.8109	152	chr1B	623989450	623989601	A000=CTAGCTAGGCGTGTGTGTACATATGTAGGGTAGTTCAAGAAGTTCATGCTGCTGACAGCTAATTTGGATGTCCAAGTTTTGGTGTGATGTGGTTTGGTGCTCCGTCCTAAGTCCTGCAATGGCAAGGATGGGCATGTATGGGTCCGTTGGGT
MG_0378	1B	99.1855	158	chr1B	626070784	626070941	A000=GTCGATATCTATGGTACCTCATAGTTGATCATTGTTGATAACTCTACTTCCTCCTTCCAAGTTCTGAGGCGAAGCTAATGCAATTAGTAGTGACAATACTTACATGCTTCATCATCCTAATGATTATATGGAAGCTCTATAAATAATATTATAATTAG; A001=GTCGATATCTATGGTACCTCATAGTTGATCATTATTGATAACTCTACTTCCTCCTTCCAAGTTCTGAGGCGAAGCTAATGCAATTAGTAGTGACAATACTTGACATGCTTCATCATCCTAATGATTATATGGAAGCTCTATAAATAATATTATAATTAG
MG_0379	1B	99.5113	162	chr1B	626232078	626232239	A000=ACAAAAAGGTCCTTCATGAGGAATTTCACAGTTGCGATCAATTATCCGCATCTGGACACAACAAATTTAAAATTACTCATGAGATATGCAATTTTGGTTTGGTATTTCACTGGGCACTGTCTTAAACGCTCCAGTCTCATATAACAGGGAAATCAAATCACA; A001=ACAAAAAGGTCCTTCATGAGGAATTTCACAGTTGCGATCAATTGTCCGCATCTGGACACAACAAATTTAAAATTACTCATGAGATATGCAATTTTGGTTTGGTATTTCACTGGGCACTGTCTTAAACGCTCCAGTCTCATATAACAGGGAAATCAAATCACA
MG_0380	1B	100.501	143	chr1B	628006300	628006442	A000=TATGCCTGTGTGCAGGCAGCACTACCTGGACGGGCAGATTGTCATCGAGGCCACAAGGATTGTCATGGATATTGAAAGATCCACGGAAGTAGCTCGCTGCTAGTTAGGGGTGTGTGCCTTGCCCAGAATATCCCTCTCTTCAG; A001=TATGCCTGTGTGCAGGCAGCACTACCTGGACGGGCAGATTGTCATCGAGGCCACAAGGATTGTCATGGATATTGAAAGATCCACGGAAGTAGCTCGCTGCTAGTTAGGGGTGTGTGCCTTACCCAGAATATCCCTCTCTTCAG
MG_0381	1B	100.501	156	chr1B	628006083	628006238	A000=TCAGAAGGTATTGCAATTCTTTTTTTTATCATGCCTACTGTTTGATGATCGAGTTGTTCCACAGGAACAAGTTTGGCTCAGTGCTGGACATCATTCCCCTGGCCAACTCGGTCACCAAGCTGACAGCACGGTGTGAGTTGTGCGATCGCCGGGCGT; A002=TCAGAAGGTATTGCAATTCTTTTTTTTAATCATGCCTACTGTTTGATGACTGAGTTATTCCACAGGAACAAGTTTGGCTCAGTTCTGGACATCATTCCCCTGGCCAACTCGGTCACCAAGCTGACAGCACGGTGTGAGTTGTGCGATCGCCGGGCGT
MG_0382	1B	100.827	144	chr1B	629159073	629159216	A000=CCATCCGCCGCTCCTTCGCGGGGGCTCAGCGCCTCAAGGGACCCCAGATCCCCCGTCTCTACGGTCATATCAAGAAGCGCCTGCCAGATCAACCCACTGCTCTCTGAATTACTTTCCGATCGTGCCATGTCTAAGTAACTAGCT; A001=CCATCCGCCGCTCCTTCGCGGGCGCTCAGCGCCTCAAGGGACCCCAGATCCCCCGTCTCTACGGTCGTATCAAGAAGCGCCTGCCAGATCAACCCACTGCTCTCTGAATTACTTTCCGATCGTGCCATGTCTAAGTAACTAGCT
MG_0383	1B	103.741	147	chr1B	632003828	632003970	A002=CCTAGTTTGCTTCGGAATACTTGAACCCGTACTTGTTAAAATACTCTCGAAATCCATACACGCTCTGGTCATAGTTGAACTGCATGCACACAAGGAAGGAAATAGCATCACATCAGCTCAACCTGGAGACTATGAACCGAACCTCTA; A006=CCTAGTTTGCTTCGGAATACTTGAACCCATACTTGTTAAAATACTCTCGAAATCCATACATGCTCTGGTCATAGTTGAACTGCATGAACACAAGGAAATAGCATCACATCAGCTCAACCTGGAAACTATGAACCGAACCTCTA
MG_0384	1B	104.732	158	chr1B	633332921	633333078	A000=TCCGTTTCATCACTAGTTTGCTCAAGAGCTCTGGCAACCAAAGCGGTGCTGCTGAGGATAAGGTGGAGTCCATGGAGAATTTGCTGAGCCACTGCAGGGACGTTGCTGACCAGGTTAACGAGCTTGGGGCCTCCGTGTATGCACAAGACCCATCTGAA; A001=TCCGTTTCATCACTAGTTTGCTCAAGAGCTCTGGCAACCAAAGCGGTGCTGCTGAGGATAAGGTGGAGTCCATGGAGAATTTGCTGAGCCACTGCAGGGATGTTGCTGACCAGGTTAACGAGCTTGGGGCCTCCGTGTATGCACAAGACCCATCTGAA
MG_0385	1B	107.465	177	chr1B	637349211	637349387	A000=AAAATCTGAAAGAGTAACAATGTACAAGACCCAGTACTCTACATCACACTAACTCTGAAAGACTAATGACTCACAAAATGATACCAATTACCCAGAAAACAGGGATCTACACTAATTTGTTTGTCGAGCTTACCTTTCAAAAGCATGGGGTACATAATGCAGATAACAAGTGGAGAG; A001=AAAATCTGAAAGAGTAACAATGTACAAGACCCAGTACTCTACATCACACTAACTCTGAAAGACTAATGACTCACAAAATGACACCAATTACCCAGAAAACAGGGATCTACACTAATTTGTTTGTCGAGCTTACCTTTCAAAAGCATGGGGTACATAATGCAGATAACAAGTGGAGAG
MG_0386	1B	108.624	162	chr1B	637283662	637283823	A000=CTCATCAACCCCAGGTCCAAACAACTCAGCATCAAAAGTCCCAAAGCCAACATCAACCACGCTGTAGTAACTAATTTACCTTCGAACAGATCCATGAGACGCGCAAATCTAGAATCACTTGCTGCAGCCCTAGCATCGCTGGCCTCAACTCTTTGCAGTAAC; A001=CTCATCAACCCCAGGTCCAAACAACTCAGCATCAAAAGTCCCAAAGCCAACATCAACCACGCTGTAGTAACTAATTTACCTTCGAACAGATCCATGAGACGCGCAAATCTAGAATCACTTGCTGCAGCCCTAGCATCGGTGGCCTCAACTCTTTGCTGTAAC
MG_0387	1B	109.783	181	chr1B	638932114	638931934	A000=ATAGCATTAAGATTCAAGAACCAACGACACACACAACGAATACCCTTAGACAATCAACTAAGCACGATAAACGAGACACACATTGTAACGTAGCTGGATACATTCAGAACCCCAACAAGCCGATAAATAACATTGTATGTTGTCAATTTAGGCTATATTGCGTCGAATGAGTCTCGTCTGA; A001=ATAGCTTTAAGATTCAAGAACCAACGACACACACAACGAATACCCTTAGACAATCAACTAAGCACGATAAACGAGATACACATTGTAACGTAGCTGGATACATTCAGAACCCCAACAAGCCGATAAATAACATTGTATGTTGTCAATTTAGGCTATATTGCGTCGAATGAGTCTCGTCTGA
MG_0388	1B	111.456	150	chr1B	640612374	640612523	A001=CCACTGCTCATCAGTCAAAGATTGATGGCCAGATATGACGCGGTTCCATAACCATTGTCTCGTCAGGCTTCAGCAACACGTTGGACTTTGTCATTATCGACATGTAATGCTCGTAGTATAACCACAAGACGAGAGAATGCAGTGGAGGAC; A002=CCACTGCTCATCAGTCAAAGATTGATGGCCAGATATGACGCGGTTCCATAACCATTGTCTCGTCAGGCTTCAGCAACACGTTGGACTTTGTCATTATCGACATGTAATGCTCGTAGTATAATCACAAGACGAGAGAATGCAGTGGAGGAC
MG_0389	1B	111.782	147	chr1B	640848114	640848260	A001=CAATCTAACCTTAGTACTCTCATGGCAAATTGTTTCCTGCTCAGCCTCGTCGTCGACAAAAGTATGCACCTCATTCACAGATCCTAGTGAATTATCTAGAAGTCTTTCTAATCCAATAATTTCAAAATGCTGCGCCTGAAATTGATA; A003=CAAGCTAACCTTAGTACTCTCATGGCGAATTGTTTCCTGCTCAGCCTCGTCGTCGACAGAAGTATGCACCTCATTCACAGATCCTAGTGAACTATCTAGAAGTCTTTCTAATCCAATTATTTCAAAATGCTGCGCCTGAAATTGATA
MG_0390	1B	111.782	180	chr1B	640639987	640640166	A001=AACACGACGCTTTGCCCGGACGTGAGACGCAGTAGTAGCACCCTTTGGATCCGACTTCATTATTTGGATCGTCGCAGTTCCTTGGGATGCACATTTTCACGTTGATTTTGCCTTCATGTAGCGGTGAACCATGATATTGGTAGCCTATCAAATAGACAATAGATGCAGTGTTCCTCAGTG; A002=AACACGACGCTTTGCCCGGACGTGAGACGCAGTAGTAGCACCCTTTGGATCCGACTTCGTTATTTGGATCGTCGCAGTTCCTTGGGATGCACATTTTCACGTTGATTTTGCCTTCATGTAGCGGTGAACCATGATATTGGTAGCCTATCAAATAGACAATAGATGCAGTGTTCCTCAGTG
MG_0391	1B	112.107	168	chr1B	641199144	641199311	A000=TATTTTATGTTTTTATTGGTTATTTTGTTGGAACTAGCGTAAGGCAACTCAATTATAATTCAAAAATTGTCCGGTACAATTTGGACTAGTATATCACATAGTTGTTGCTTACAACACAACTTTTTCAAGTAACTTATTAACAATATTTCAGTGACTGATACACACAAA; A001=TATTTTATGTTTTTATTGGCTATTTTGTTGGAACTAGCGTAAGGCAACTCAATTATAATTCAAAAATTGTCCGGTACAATTTGGACTAGTATATCACATAGTTGTTGCTTACAACACAACCTTTTCAAGTAACTTATTAACAATATTTCAGTGACTGATACACACAAA
MG_0392	1B	113.954	181	chr1B	642770585	642770765	A000=CACCGCCGCCTGGTGCCCCTACTGGCAATGGATGGGTGCAAGTTCAGAACTTTCATGATGCCCTATACTGGCAAATCGGGCGCTTTGTAGTGTTCAAGTTGGTAAACAAGAAGGACAACTCCCTTGTTGATGTGCTCTATGTGGGCATGCAACCTGCAGGAAAGGGCAACAACTACTTTCT; A001=CACCGCCGCCTGGTGCCCCTACTGGCAATGGATGGGTGCAAGTTCAGAACTTTCATGATGCCCTATACTGGCAAATCGGGCGCTTTGTAGTGTTCAAGTTGGTAAACAAGAAGGACAACTACCTTGTTGATGTGCTCTATGTGGGCATGCAACCTGCAGGAAAGGGCAACAACTACTTTCT
MG_0393	1B	114.28	155	chr1B	643590948	643591102	A000=ATTTGTGGTGCGTGTTCTGGCACGCTTCATAACTTGCTGCTTATAGAACACGCTCTGTTTCTCGTTCATCTTCAATTGTTTCTCCAATTAAAAGTATCTGTTGTGATCCGAGTATGTAAGCTCTCCAAATGATAATAGTGGCTCTCTGTTTGTAT; A001=ATTTGTGGTGCGTGTTCTGGCACGCTTCATAACTTGCTGCTTATAGAACACGCTTTGTTTCTCGTTCATCTTCAATTGTTTCTCCAATTAAAAGTATCTGTTGTGATCCGAGTATGTAAGCTCTCCAAATGATAATAGTGGCTCTCTGTTTGTAT
MG_0394	1B	118.12	146	chr1B	646167740	646167885	A000=CAGCAAGTCTTGCACAAATGCCGCTCTCACGCTGGCTTGCTCCCTTTCTTCCCTTGTGAGCGACGAGTCCATACTGCCAAGACAAAATGAAGCGGGTGACTGACTTGTAAAGTTTCCCTTAAGATTTCTAGCAAGTGGTTGCCCAG; A002=CAGCAAGTCTTGCACAAATGCCGCTCTCACGCTGGCTTGCTCCCTTTCTTCCCTTGTGAGCAACGAGTCCATACTGCCAAGACAAAATGAAGCGGGTGACTGACTTGTAAAGTTTCCCTTAAGATTTCTAGCAAGTGGTTGCCCAG
MG_0395	1B	118.61	185	chr1B	646679090	646679274	A000=CCACTTGACGAAACGCATTGTGATACAATCCTCAAGGCACACTTCTGCAGATTAGGAACTTCCCTCTTCTTCCGCATTGAGTCATCCCGGGATTCCCTCATTGCAGCACAAATATTTCTTGGAACATTAGGGCACTCCCTCACATCACCTGGTATACCTCCAAGGTGCTCCCTAAAGCGGGTTGC; A001=CCACTTGACGAAACGCATTGTGATAGAATCCTCAAGGCACACTTCTGCAGATTAGGAACTTCCCTCTTCTTCCGCATTGAGTCATCCCGGGATTCCCTCATTGCAGCACGAATATTTCTTGGAACATTAGGGCACTCCCTCACATCACCTGGTATACCTCCAAGGTGCTCCCTAAAGCGGGTTGC
MG_0396	1B	119.769	171	chr1B	649052161	649052331	A000=AGGGGCGACGATGGGGAGCTTAGGCTGGGAGTGCGCCGTGCGGTTCAGCTTAAAAATGGATCTGCTTTTCCGGCGCTTTATAGCCAATGCTCGAATCTTGGTACACTAGCTAATGTTGCTCATGCTGTGGCTACAAAGAGCATGTTCCAGATCTTCTACAACCCCAGGTAA; A001=AGGGGCGACGATGGGGAGCTTAGGCTGGGAGTGCGCCGTGCGGTTCAGCTTAAAAATGGATCTGCTTTTCCGGCGCTTTATAGCCAATGCTCGAATCTTGGTACACTAGCTAATGTTGCTCATGCTGTAGCTACAAAGAGCATGTTCCAGATCTTCTACAACCCCAGGTAA
MG_0397	1B	120.26	179	chr1B	652454040	652453862	A000=GTGAATCACGGACTCCATCATTAGTAGTATTTCCTGGAGCTCCAAGAGCAACTTGCACGCCCTGATTGGATAAATTACTCCCAGTGCCACCATTATTGTAATTTTCAGGCTGAGCTTGTCCTTCCTCTGATTCAAGATTATCACCCTGATGTGTCCAACACATATTTCTATGTGGCATG; A001=GTGAATCACGGACTCCATCATTAGTAGTATTTCCTGGAGCTCCAAGAGCAACTTGCATGCCCTGATTGGATAAATTACTCCCAGTGCCACCATTATTGTAATTTTCAGGCTGAGCTTGTCCTTCCTCTGATTCAAGATTATCACCCTGATGTGTCCAACACATATTTCTATGTGGCATG
MG_0398	1B	120.585	181	chr1B	652468971	652468791	A000=ATTCAGTCCTGGGGGAATAGCCATGCTGCCAGACGCATCTCTTTGCGGCGCTTCCAGGAAATCATTGGATGAGGGGAAGAGACATCGCCGAGTCTCATGTCATAGGAGCTGCAAGACGTGTTCTCCTTGTCGTAGAAGTAGTCCACGCGATGCTCGTCATCGTCATCCAAAAAGAAGATGC; A001=ATTCAGTCCTGGGGGAATAGCCATGCTGCCAGACGCATCTCCTTGCGGCGCTTCCAGGAAATCGTTGGATGAGGGGAAGAGACATCGCCGAGTCTCATGTCATAGGAGCTGCAAGATGTGTTCTCCTCGTCGTAGAAGTAGTCCACGCGATGCTCGTCATCGTCATCCAAAAAGAAGATGC
MG_0399	1B	121.075	171	chr1B	653888069	653887899	A000=CACAAGCTCTGGACAAACATCATTTTGCCAGTTTTAGAATAAATACACAACTAGCTGTCCTTACGATACTGCAAGTGGTCGTTTGTTTACCGGTAAAAAAATCGATTATGTGTGGACTCGAAGAACAAAGAATATACATATAGATGGATACAGAACACAATCTTCATGAGA; A001=CACAAGCTCTGGACAAACATCATTTTGCCAGTTTTAGAATAAATACACAACTAGCTGTCCTTACGATACTGCAAGTGGTCGTTTGTTTACCGGTAAAAAAATCGATAATGTGTGGACTCGGAAGAACAAAGAATATACATATAGATGGATACAGAACACAATCTTCATGAGA
MG_0400	1B	124.172	169	chr1B	655781957	655781789	A000=CACATTTCATCTCTGACACTCTTGCAGCTAGACCAGGCCGAGTGATTGCCTCAGCGACACCGACCAAGAACGCGGCCTTCGCCGACCGACAAACGGGCCGAAGGATGGCGAGGGACCCCGCGGCTCCCCCAGCAGCAGCGGCTGCCGGCTACCACCAGAGGCCGGACTG; A002=CACATTTGATCTCTGACACTCTTGCAGCTAGACCAGGCCGAGTGATTGCCTCAGCGACACCGACCGAGAACGCGGCCTTCGCCGACCGACAAACGGGCCGAAGGATGGCGAGGGACCCCGCGGCTCCCCCAGCAGCAGCGGCTGCCGGCTACCACCAGAGGCCGGACTG
MG_0401	1B	125.162	157	chr1B	657177140	657177296	A000=TGGACCAGAAAAAAAAACTAAAATCAAAGCCCCATCCCTACCTGCGCGACTCCATCGCGCACGAACAATCTGCTGAGATCTGTTGATACCAAAGTTCTGGTGCAAAGACAAACAAGAGGATCAACAAAGAGGGTCAGGGATAAATGAACACGAACAC; A001=TGGACCAGAAAAAAAAACTAAAATCAAAGCCCCATCCCTACCTGCGCGACTCCATCGCGCACGAACAATCTGCTGAGATTTGTTGATACCAAAGTTCTGGTGCAAAGACAAACAAGAGGATCAACAAAGAGGGTCAGGGATAAATGAACACGAACAC
MG_0402	1B	125.985	166	chr1B	657505411	657505576	A000=GGCCATCTTGGCGAGCTTTGCCGCGACTTGCAGGGACATTAGGGGGACGCTGTTCACCTCCGGTGAGCCGGCGGCCGTGTTGGCGAGCAGGACGTGTTTGCAAGAGTCTGGCTGTATTGTCTTGGCGCATGTATATTGGATGGCCTCGATGGTGGGGGCCGAATGA; A001=GGCCATCTTGGCGAGCTTTGCCGCGACTTGCAGGGACATTAGGGGGACGCTGTTCACCTCCGGTGAGCCGGCGGCCGTGTTGGCGAGCAGGACGTGTTTGCAAGAGTCTGGCTGTATTGTCTTGGCGCATGTAGATTGGATGGCCTCGATGGTGGGGGCCGAATGA
MG_0403	1B	127.831	150	chr1B	658712524	658712673	A000=GCACATTGGAAGAATTTGTTGTAATTGCGTGGATTAATGTCGTAAACCAGTCCTGGATGGGCTGCCCTAGAAGGGTTGATGTTCCCACCTCCATAGTCGAACGGGTCGGCCACCTTCCGTGGCAGTCCTTCCGCCAGTATTGACATGCCG; A001=GCACATTGGAAGAATTTGTTGTAATCGCGTGGATTAATGTCGTAAACCAGTCCTGGATGGGCTGCCCTGGAAGGGTTGATGTTCCCACCTCCATAGTCGAACGGGTCGGCCACCTTCCGTGGCAGTCCTTCCGCCAGTATTGACATGCCG
MG_0404	1B	127.831	165	chr1B	658498342	658498506	A000=TACCGAAATCGAGGAATCGCTCACCGAGTATGAGGTTCTGCTTGATAGGTGGTCGTCGTCACTCTACAAAGTCATCCAAGGTAACAGCTTAGTTTCACTTCCTGACAAGCTTTCACACCTTTCCTTTTCACTAGCAATTTTTTCGAGGAAAATTTCACTAGTAAT; A001=TACCGAAATCGAGGAATCGCTCACCGAGTATGAGGTTCCGCTTGATAGGTGGTCGTCGTCACTCTACAAAGTCATCCAAGGTAACAGCTTAGTTTCACTTCCTGACAAGCTTTCACACCTTTCCTTTTCACTAGCAATTTTTTCGAGAAAATTTTCACTAGTAAT
MG_0405	1B	129.504	158	chr1B	660012300	660012143	A000=TCTGTTATTTTTTGCACTGGGCAGTCTCAAGGACGCTTGTATGCGTGGCAGATGGATTATCGTTATGGTTGCCAACTCTATATTTGGGTTCTCGAGGATTATGGTACTGGAAAGTGGGCCCTGAAGCATACTGTCAATGTTTTGGAACTGTTTGGAAG; A001=TCTGTTATTTTTTGCACTGGGCAGTCTCAAGGACGCTTGTATGCGTGGCAGATGGCTTATCGTTATGGTTGCGAACTCTATATTTGGGTTCTCGAGGATTATGGTACGGAAAGTGGGCCCGGAAGCATACTGTCAATGTTTTGGAACTGTTTGGAAG
MG_0406	1B	130.124	175	chr1B	660433275	660433101	A000=TGCATAGAAAGAGCATTGGTTATTCATCACACATGCCATGGAATATGGAAACCAATGGAACTGCTGCACCATAGTACTTACATGTGTTTCTTGATTTTGATCAACATGCAACGCCTCAAGCTCCTTGGTTGCTGCCTCAAGCTCAGCTGCTCAACTAGTGTGTACTTAGTAAGAA; A002=TGCATAGAAAGAGCATTGGTTATTCATCACACATGCCATGGAATATGGAAACCAATGGAACTGCTGCACCATAGTACTTACATGTGTTTCTTGATTTTGATCAACATGCAACGTCTCAAGCTCCTTGGTTGCTGCCTCAAGCTCAGCTGCTCAACTAGTGTGTACTTAGTAAGAA
MG_0407	1B	130.679	167	chr1B	660528964	660528798	A000=GATTTGCGGAGGAAGTAAATGAGTCGGGCAAATGCAACCTTCGGTATCTTCGTACTGATATAGAGACAGCCACGCGTCTGTTCTGTAACCCATGCTACACATACCCGTGCCTCCAAGTTCTTAAAATTCAGTCAGGTTTTGGAAAGGTTCCCAGGGGAATGACCTCC; A002=GATTTGCGGAGGAAGTAAATGAGTCGGGCAAATGCAACCTTCGGTATCTTTATACTGATATAGAGACAGCCACGCGTCTGTTCTGTAACCCATGCTACACATACCCGTGCCTCCAAGTTCTTAAAATTCAGTCAGGTTTTGGAAAGGTTCCCAGGGGAATGACCTCC
MG_0408	1B	131.335	161	chr1B	661517258	661517098	A000=GACTTCAGCATCAGTGCCTAAAGTACAGTAGCCGTCAGGAACCGGAATACGGAGTAGATATGACCGCCGGAGTTCCTGAATATACTCACCAAATAAAAATACCTACATTGTCACGCCGATGTGTTATGTGAGCAGCATGAGCTTGCTGAAACCCCAGGCCG; A001=GACTTCAGCATCAGTGCCTAAAGTACAGTAGCCGTCAGGAACCGGAATACGGAGTAGATATGACCGCCGGAGTTCCTGAATATACTCACCAAATAAAAATACCTACACTGTCACGCCGATGTGTTATGTGAGCAGCATGAGCTTGCTGAAACCCCAGGCCG
MG_0409	1B	134.249	180	chr1B	662669164	662668985	A000=CCTGGGAAAAACTGTTCAGGTGCGAATCGGTAACTAGGATAGAGTTCCCTGTTTTTGTAAGTTCTTATGCAAATAGTGCAACTTTTATTGGTGACTTTACTGACTAAGTCTTCTTTTGTCAGGTTGTTCCGCACATTACCGATGAAATACAAGACTGGATTGAACGTGTGGCGATGAATC; A001=CCTGGGAAAAACTGTTCAGGTGCGAATCGGTAACTAGGATAGAGTTCCATGTTTGTTCTTATGCAAATAGTGCAACTTTTATTGGTGACTTTACTGACTAAGTCTTCTTTTGTCAGGTTGTTCCACACATTACCGATGAAATACAAGACTGGATTGAACGTGTGGCGATGAATC
MG_0410	1B	134.249	174	chr1B	662556423	662556250	A000=TGCGGCTTACTCCAACCTACATGCTGGTGCCCGTATTTGTTCTCCTTGGGCTGGTGGGACTATGTGTCAAACTCCGTAGGGCGCGGAAGCAAGATGGTGGGCCAGCATACCAGAAGCTCGACGCACCGGAGCTACCGGTCTCCGTTGGAGGGAAGAAAGAAGCTGATCAGCCTG; A001=TGCGGCTTACTCCAACCTACATGCTGGTGCCCGTATTTGTTCTCCTTGGGCTGGCGGGACTCTGTGTCAAACTCCGGAGGGCGCGTAAGCAAGATGGTGGGCCAGCATACCAGAAGCTCGACGCACCAGAGCTACCGGTCTCCGTTGGAGGGAAGAAAGAAGCTGATCAGCCTG
MG_0411	1B	134.249	150	chr1B	662910523	662910374	A000=CATCTCATTTTCTTTATGCTTGCACAGGACAAGGAAGGTCTTCCTGCTTTCCCTATGGGCAAAATCGACCAAACTCGCATGTGGAAGGTCGGCGAAAAGGTGCGCTCGACCCGGCCAGATGGTGACCTTGGCCCACTCCACCCCTTCACG; A001=CATCTCATTTTCTTTATGCTTGCACAGGACAAGGAAGGCCTTCCTGCTTTCCCTATGGGCAAAATCGACCAAACTCGCATGTGGAAGGTCGGCGAAAAGGTGCGCTCGACCCGGCCAGATGGTGACCTTGGCCCACTCCACCCCTTCACG
MG_0412	1B	134.475	144	chr1B	662909922	662909779	A000=AGCAACTTCATGTCGGACCCCGTCCACGGCGCCATCGAGGTGTGCGCCGAGCTGAGGCCCACCGTCGACATCTCGGTGACGGCCGACGCCGACTTCGTGCGCCCTGAGCTCCGGCAGTCCTCCTAGGCTCCTCGCCCCCTTGCA; A001=AGCAACTTCATGTCGGACCCCGTCCACGGCGCCATCGAGGTGTGCGCCGAGCTGAGGCCCACCGTCGACATCTCGGTGACGGCCGATGCCGACTTCGTGCGCCCTGAGCTCCGGCAGTCCTCCTAGGCTCCTCGCCCCCTTGCA
MG_0413	1B	135.298	159	chr1B	663047874	663047716	A000=CAACGAACGGTATATGGTACTCTTAGGTCTGGTCTCAGCTTCTGCCAGCGGCGAGCCTTTGCTGTTGCAGGTGCTGCTGATCGCGCTGTGACTGGAGCGCGTTCGCCTTCTCCTTGATCTCCTGGAAGGCCCGCATCGTGTCGCCGTCGAATCCGCCCG; A001=CAACGAATAGTATATGGTACTCTTAGGTCTGGTCTCAGCTTCTGCCAGCGGCGAGCCTTTGCTGTTGCAGGTGCTGCTGATCGCGCTGCGACTGGAGCGCGTTCGCCTTCTCCTTGATCTCCTGGAAGGCCCGCATCGTGTCGCCGTCGAATCCGCCCG
MG_0414	1B	135.818	161	chr1B	664787656	664787496	A000=CATGCGCACTGAACTGTGCCCAAGCATAGCCTGTATGGCCACATTTCACATACAAGTCCAGAAGAGCATTGGGTACATAACCTTCAGATGCCAGACCTCGCCTTAAAACATGTGCATGAATCTCTTTACCATACCTCAAAGATCCAGTAGCAGCACAAGCA; A001=CATGCGCACTGAACTGTGCCCAAGCATAGCCTGTGTGGCCACATTTCACATACAAGTCCAGAAGAGCATTGGGTACATAACCTTCAGATGCCAGACCTCGCCTTAAAACATGTGCATGAATCTCTTTACCATACCTCAAAGATCCAGTAGCAGCACAAGCA
MG_0415	1B	135.818	168	chr1B	664772683	664772516	A000=TATGGTTGACATGATGACATGCTTTAGAGAATAGCAGAACGGGGAACACACCAGACCAATTCTACCACAAGTTCTTTTCTGTGTGTGCCGTGACATATACGTGGACAGCGTCGCAGCGACGACTATATCTGGACCATCAGCTCATAGTTACGCTGCTAGTTTCCTAGG; A001=TATGGTTGACATGATGACATGCTTTAGAGAATAGCAGAACGGGGAACACACCAGACCAATTCTACCACAAGTTCTTTTCTGTGTGTGCCGTGACATATACGTGGATAGCGTCGCAGCGACGACTATATCTGGACCATCAGCTCATAGTTACGCTGCTAGTTTCCTAGG
MG_0416	1B	136.142	172	chr1B	664302584	664302413	A000=GTCGACAATTTAAAAGAGGAACGACAAACCCGCCCCTGCACGTACAACACAAATATAATGCCCGCAGAATCTTCGGTTTCGCGCTTCGTGATCTCGGGTACGAATGCCATGAACACATAGGCACCGGTGTCTGCTGTTTCTGGTACGACAGGTTCAGTTCAGTCTGGCGGGA; A001=GTCGACAATTTAAAAGAGGAACGACAAACCCGCCCCTGCACGTACAACACAAATATAATGCCCGCAGAATCTTCGGTTCCGCGCTTCGTGATCTCGGGTACGAATGCCACGAACACATAGGCACCGGTGTCTGCTGTTTCTGGTACGACAGGTTCAGTTCAGTCTGGCGGGA
MG_0417	1B	138.086	150	chr1B	666925187	666925038	A000=GCTGTGGCAAGAAGTCTGTACTGCCACGTGATGCTTGGACTGGAGCAAAATTTCAAGTGTAACCTCGCTGGTCCCATAACGGAATTTACAATGTGCAGCTGGGTAGACGTGCGTCATCCATTTAATTTGACAGACTTGTCTTGGCATTTG; A001=GCTGTGGCAAGAAGTCTGTACTGCCACGTGATGCTTGGACTGGAGCAAAATTTCAAGTGTAGCCTCGCTGGTCCCATAACGGAATTTACAATGTGCAGCTGGGTAGACGTGCGTCATCCATTTAATTTGACAGACTTGTCTTGGCATTTG
MG_0418	1B	138.248	143	chr1B	666916816	666916674	A000=GACTAGAGCATCTAGCTAGTCTCAAAGAAGTGTGGCTGAAGGGTTCCTACAGCGACGAACTCGCGCAAGAGTTGCAACAGCAACTTTCCGAGCATGCAAAAAAACCTGTCTGGAAGCTAGTGCAGCGACGCTCGTCTTGATAG; A001=GACTAGAGCATCTAGCTAGTCTCAAAGAAGTGTGGCTGAAGGGTTCCTACAGCGACGAACTCGCGCAAGAGTTGCAACAGCAACTTTCCGAGCATGCAAAAAAACCTGTCTTGAAGCTAGTGCAGCGACGCTCGTCCTGATAG
MG_0419	1B	140.094	168	chr1D	479520644	479520477	A001=CCTCCTGTCCAATGCTACACTTCTCGACAGATACAGCACAATGATACACAAATGAAGTGACAAATTCAGGTGTAAGACATCCATTTCACATCAAGAACAAATGAGCAGAGCGAGTATATACCGAATTCACCCCAATCCTGGAAGCATCTGAACCGGATCGAGCATTTG; A002=CCTTCTGTCCAATGCTACACTTCTCGACAGATACAGAACAATGATACACAAATGAAGTGACAAATTCAGGTTTAAGACATCCATTTCACATCAAGAACAAATGAGCAGAGCGAGTATATACCGAATTCACCCCAATCCTGGAAGCATCTGAACTGGATCGAGCATTTG
MG_0420	1B	140.917	181	chr1B	668124808	668124628	A000=TTTCTCTTTCTTTCTCCAATATCTTTTGCCTTTCTTTTGCTTCTTCCAGTCTTCGAGAAGTCTCTTTGTCCTTCTTCTCTCTTTCCTTTTCTGTTATACTCCCCCTCTCTTTGGTTCTCTGAGCCCCAGGCGTCTCTTTTCTCGACACCTCAGCGGAAACTGGGGATGGCCTTTCTGCAGG; A001=TTTCTCTTTCTTTCTCCAATATCTTTTGCCTTTCTTTTGCTTCTTCCAGTCTTCGAGAAGCCTCTTTGTCCTTCTTCTCTCTTTCCTTTTCTGTTATACTCCCCCTCTCTTTGGTTCTCTGAGCCCCAGGCGTCTCTTTTCTCGACACCTCAGCGGAAACTGGGGATGGCCTTTCTGCAGG
MG_0421	1B	152.87	156	chr1D	484117982	484118137	A001=AAAGTGTACCGATAAGAAATTTACTCTGATAACACACACTATATAGGCTTCAAACATTGGGCTAGATAACATAACTAGCTACTAACTCCAAGGATATCAGCAAACATCTCTTTCCATCCATCCCAATCCAGATACATCCAAGTGGCAAGCATTGTA; A002=AAAGTGTACCGATAAGAATTTTACTCTGATAACACACACTATATAGGCTTCAAACATTGTGCTAGATAAGATAACTAGCTACTAACTCCAAGGATATCAGCAAACATCTCTTTCCATCCATCCCAATCCAGATTTATCCAAGTGGCAAGCATTGTA
MG_0422	1B	159.879	156	chr1B	679030865	679030710	A002=CCACCATGCGTCCATGCCCAAGATATGTAGTACTCGTAGGTTGTACATCTACAAGTTGTGGTATGCTTTCTAAAATTTAATTAGCACGTGAATAAACATATCTGTTGTGTATATCTCTAGTTGGATTAACATTTTAGGCATGATAGAATCCTATTT; A003=CCACCATGCGTCCATGCCCAAGATATGTAGTAGTCGTAGGTTGTACATCTACAAGTTGTGGTATGCTTTCTAAAATTTAATTAGCACGTGAATAAACATATCTGTTGTGTATATCTCTAGTTGGATTAACATTTTAGGCATGATAGAATCCTATTT
MG_0423	1B	160.433	167	chr1B	678257322	678257488	A000=ATCTCTCCTAGGTTTTGCTTTGCCCGAATGAATCTGAATCCGAATCCGAAAATGGGGCAGTACCGTTGCTCGTCCACGCCGACTGATCTTGTGGCGCGTGTCATCTGGACATCATCAGCCATTCTCACCTGCATTTGTGTCTCATGGCACCATGTTATGTAAACTGT; A003=ATCTTTCCTAGGTTTTGCTTTGCCCGAATGAATCCGAATCCGAATCCGAAAATGGGGCAGTACCGTTGCTCGTCCACGCCGACTGATCTTATGGCGTGTGTCATCTGGACATCATCAGCCATTCTCACCTGCATTTGTGTCTCATGGCACCATGTTATGTAAACTGT
MG_0424	1B	160.433	162	chr1B	678256942	678257103	A000=TCGAGCCCCAGGACGCCGATGAAAGCGGTATAACGTAGCTGTTTCCCCCTAAAGCAACTTTATTACGTTTCTGAAGCCGTGTGCGTGAATTCCTTATATTGCCCGACTGAGACGGCCCGGCCGTCCTAACTTCTGAACGCCGGCGCACAAATAGGCTTGCAG; A001=TCGAGCCCCAGGACGCCTATGAAAGCGGTATAATGTAGCTGTTTCCCCCTAAAGCAACTTTATTACGTTTCTGAAGCCGTGTGCGTGAATTCCTTATATTGCCCGATTGAGACGGCCCGGCCGTCCTAACTTCTGAACGCCGGCGCACAAATAGGCTTGCAG
MG_0425	1B	161.256	169	chr1B	678432415	678432583	A001=AAACATTCAAGACCCTGTTCCACGCATGCCGCAGACATTGTAAAACTCTGGTCCTCCTTCCACTCTGTGAATTTAACATCATCCATAACAAAACAATGAAGGCTGAGAGTACATGTGTGCAAAACTCTGCAAAATGGATAATGGCAATTCATTGATTAGCCTGGATATT; A002=AAACATTCAAGACCCTGTTCCACGCATGCCGCAGACATTGTAAAACTCTGGTCCTCCTTCAACTCTGTGAATTTAACATCATCCATAACAAAACAATGAAGGCTGAGAGTACATGTGTGCAAAACTCTGCAAAATGGATAATGGCACTTCATTGATTAGCCTGGATATT
MG_0426	1B	164.537	167	chr1B	681253280	681253446	A000=GTGTTTTTAGTCTGTTTAGGGTTTGTGTCCTGCTCAAATCGACGAGACAGTGGTGGCTTTCTGAAGTTGGAATAAGGTTCTCCCCGCATAGCCCCCGTTCTTACGGTGCAACTAGTGCCATGGGAGGGCGGGTCGATATTTATCTCCTGCGGATCTCGCAGGTTTCA; A001=GTGTTTTTAGTCTGTTTAGGGTTTGTGTCCTGCTCAAATCGACGAGACAGTGGTGACTTTCTGAAGTTGGAATAAGGTTCTCCCCGCATAGCCCCCGTTCTTACGGTGCAACTAGTGCCATGGGAGGGCGGGTCGATATTTATCTCCTGCGGATCTCGCAGGTTTCA
MG_0427	1B	164.699	146	chr1B	681690454	681690599	A000=TTTGACATAAGCACTAGTACGAGTTACCAATGGAGATGCAAGATTTTTCATCTAACATGGAGCAGTGAAAGAGTAGCATGTATATTCAATTGCTGCATGGCACCAAAGTAGACACAGGTTGTTTCTCTAGCATGGAGTAAGAAGCA; A001=TTTGACATAAGCACTAGTACGAGTTACCAATGGAGATGCAAGATTTTTCATCTAACATGGAGCAGCGAAAGAGTAGCATGTATATTCAATTGCTGCATGGCACCAAAGTAGACACAGGTTGTTTCTCTAGCATGGAGTAAGAAGCA
MG_0428	1B	165.521	164	chr1B	682471692	682471855	A000=TTTTAATTTTGTGGCCGAGTATTGTACTTATGTTCTGATAAACATGCTGTGATAAATATTCAGGGTTGTGCTGACCTTGACAAGTTTGATAAATTCGAGAAGCTGTATCAAAAGGATAGAGTTCATGTCTCGACGGGACTAGATCGCATAGTTGGCCTATTGTA; A001=TTTTAATTTTGTGGCCGAGTATTGTACTTATGTTCTGATAAACATGCTGTGATAAATATTCAGGGTTGTGCTGACATTGACAAGTTTGATAAATTCGAGAAGCTGTATCAAAAGGATAGAGTTCATGTCTCGACGGGACTAGATCGCATAGTTGGCCTATTGTA
MG_0429	1B	167.719	149	chr1B	688710286	688710434	A000=ACTGAATTACCTTTCCTTCTGTAGGGATCACAGACTCGTCATTTTGATGGCTTCATTTGCCGCTATCGGAATTTCAGTTCGTTGTATGACCAGCCGTGTCACCAGCTCTTCACCCAGTGCTCTTGACGCCTCATCGCCTTGCATTGATA; A001=ACTGAATTACCTTTCCTTCTGTAGGGATCACAGACTCGTCATTTTGATGGCTTCATTTGCCGCTATCGGAATTTCAGTTCGTTGTATGACCAGCCATGTCACCAGCTCTTCACCCAGTGCTCTTGACGCCTCATCGCCTTGCATTGATA
MG_0430	1D	0	149	chr1D	2147369	2147517	A000=GAGATCAGACAGGAGGGGGGAGGCAGAGACAATAAGTTTATGTTACAATCTCGTAGACATGCGAAACAACATGGTACCCCAGTCGCGAAGCAGACCGCGCGCCTGCTCATTATTACATCTGTTGGACCAAAGCAGAACATCATCAGCAG; A001=GAGATCAGACAGGAGGGGGGAGGCAGAGACAATAAGTTTATGTTACAATCTCATATACAGGCGAAACAACATGGTACCCCACTCGCGAAGCAGACCGCGCGCCTGCTCATTATTACATCTGTTGGACCAAAGCAAAACATCATCATCAG
MG_0431	1D	0.162338	180	chr1D	2091238	2091417	A000=AGAACCAACCCAGCCTTGACATTGTGCCCCAGCAAGCATATTCTCATGTACAATCTCCAATTTCTTCTCCCGTCCGAGCTAGACGGGATTGGGATTTACTGGCAAATGACAACCGACAGGTCGTCCCAGCTGAGGCTGCTGCGACAAATACAGAGCATGGCAATGCTGGAAGGGCCTCTC; A001=AGAACCAACCCAGCCTTGACATTGTGCCCCAGCAAGCATATTCTCATGTACAATCTCCAATTTCTTCTCCCGTTCGAGCTAGACGGGATTGGGATTTACTGGCAAATGACAACCGACAGGTCGTCCCAGCTGAGGCTGCTGCGACAAATACAGAGCATGGCAATGCTGGAAGGGCCTCTC
MG_0432	1D	2.537	166	chr1D	417482	417647	A000=CGCAACTTTGCCTTTGACGGCGTCATTGCCAAGTACCCCAAAGCCGCTGAGTTCCTCAAGGTGAAGGCCAGGTACGACCCTGATGGGATCTTTTCCAGCGAGTGGAGTGACCAAGTGCTCGGCGCCAAAGGCAGCTCCAATATGGCTGAGAAAAGTTGCGGCATCG; A001=CGCAACTTTGCCTTTGACGGCGTCATTGCCAAGTACCCCAAAGCAGCTGAGTTCCTCAAGGTGAAGGCCAGGTACGACCCTGATGGGATCTTTTCCAGCGAGTGGAGTGACCAAGTGCTCGGCGCCAAAGGCAGCTCCAATATGGCTGAGAAAAGTTGCGGCATCG
MG_0433	1D	17.2782	167	chr1D	8727593	8727427	A000=TGGCATACATGCAAAGGTACCTTCGTGCATCGGTCAATTGCGTGACAGGTAAAAACGAGGTCGGTTGCAGAACTTCCTACCATTCTTTTTGACAAATAGTGCAATGCCAACGCACAGACCAGCCCACACAAGTGCTACCACCAAGTGGCGAAGATCATTCCGGGCTG; A001=TGGCATACATGCAAAGGTACCTTCGTGCATCGGTCAATTGCGTGACAGGTAAAAACGAGGTCGGTTGCAGAACTTCCTACCGTTCTTTTTGACAAATAGTGCAATGCCAACGCACAGACCAGCCCACACAAGTGCTACCACCAAGTGGCGAAGATCATTCCGGGCTG
MG_0434	1D	17.4405	169	chr1D	8623815	8623647	A000=CGGGTCGGATCGTCCTCATCGAAGAGCCCACAGCAATAGTGATGAGATGCTGTCTGTAAGTAGCAGAGCTGATGATAATGTCAGCATAGATGCTAGGTCCCTTCAAAATGGCGAGGACGGATACAAGCCTCGAGGAACAATATCAATATCCAGCAACCAAGTACAGGCT; A001=CGGGTCAGATCGCCCTCATCGAAGAGCCCACAGCAATAGTGATGAGATGCTGTCTGCAAGTAGCAGAGCTGATGATAATGTCAGCATAGATGCTAGGTCCCTTCAAAATGGCGAGGACGGATACAAGCCTCGAGGAACAATATCAATATCCAGCAACCAAGTACAGGCT
MG_0435	1D	18.9734	175	chr1D	9810771	9810597	A000=CCATCCCCGGCTTGCGTCCTTGTAGGCGCGGGAGGCGTCGGAGGCTCCAGCACCCTCGGATGTGTAGCTCCTTCCACATCGGTGCTGTCATGGTGGCGTCCTTGTCATGGAAGTGCTGGAGCAGTGGCACCTCTTGGAGGCGTATGCTTTGGAGGCTTGGGAGCTGATAACTTTC; A001=CCATCCCCGGCTTGCGTCCTTGTAGGCGCGGGAGGCGTCGGAGGCTCCCGCACCCTCGGATGTGTAGCTCCTTCCACATCGGTGCTGTCATGGTGGCGTCCTTGTCATGGAAGTGCTGGAGCAGTGGCACCTCTTGGAGGCGTATGCTTTGGAGGCTTGGGAGCTGATAACTTTC
MG_0436	1D	18.9734	161	chr1D	10028233	10028073	A000=GTATCAAGCAGCAGCACAAGTATGTTTCAACAGTAGAACTGAACCCAACACACTCACACACAGAAGATATGTTCCAAGTTTGTAATAAGAACAATAATAGTACATAGACTCCAGGCTGCTGCTAATGTGGATGTACATAGATTCAGTACACGTGATACGCG; A001=GTATCAAGCAGCAGCACAAGTATGTTTCAACAGTAGAACTGAACCCAACACACTCACACACAGAAGATATGTTCCGAGTTTGTAATAAGAACAATAATAGTACATAGACTCCAGGCTGCTGCTAATGTGGATGTACATAGATTCAGTACACGTGATACGCG
MG_0437	1D	19.2991	147	chr1D	9875329	9875183	A000=CAGAAGCAAGATCAAGTTATTGGTAAAAAACAGAAGAATTTTTTTTAGCTCCATCTCACACGCACGACAAATCGGGACTACAAATCAAGCAAATGCCATGAGCGCTGCCGACAAGCATCGGATTCGTACAGGTTTCAACCAGCGGCA; A001=CAGAAGCAAGATCAAGTTATTGGTAAAAAACAGAAGAATTTTTTTTAGCTCCATTTCACACGCACGACAAATCGGGACTACAAATCAAGCAAATGCCATGAGCGCTGCCGACAAGCATCGGATTCGTACAGGTTTCAACCAGCGGCA
MG_0438	1D	19.2991	162	chr1D	9874975	9874814	A000=CACACAGGGCTTCAGCTAAGCCTCTTCACATGTTTTTTACTGCGCATCATGCATCCATCTTGAGCGACCCCAGCCGTCTGGTTCTTTGGTCGAGCTCCGCCATGACCACCGTCTCGTGCCGTTTCCTTTCTTTTGTGATCGTGTTCGTTGTCATGGAGCCAA; A001=CACACAGGGCTTCAGCTAAGCCTCTTCACATGTTTTTTACTGCGCATCATGCATCCATCTTGAGTGACCCCAGCCGTCTGGTTCTTTGGTCGAGCTCCGCCATGACCACCGTCTCGTGCCGTTTCCTTTCTTTTGTGATCGTGTTCGTTGTCATGGAGCCAA
MG_0439	1D	19.9549	180	chr1D	10180410	10180589	A000=CCGAAATCGCCGTGTATCCACACATCTTCACCTCCATGCCTCCTGTGGGCACCTTTGTGAAATTCAACTCTACCGTCGCCTCAAGCGCTCTACGAAAGATGATAAAATCGAACATGGCCGCACCATTTGTATCATCCATTGTGCACTCAATTTCTGTGTCATATAGACAATGACTCTCGA; A001=CCGAAATCGCCGTGTATCCACACATCTTCACCTCCATGCCTCCTGTGGGCACCTTTGTGAAATTCAACTCTATCGTCGCCTCAAGCGCTCTACGAAAGATGATAAAATCGAACATGGCCGCACCATTTGTATCATCCATTGTGCACTCAATTTCTGTGTCATATAGACAATGACTCTCGA
MG_0440	1D	30.4583	165	chr1D	12303461	12303297	A000=ACCATCTCACCACGCCGCAGATCACCGCCAGGTCCTTGGTCCGGACATTGGCCAGCTCGGGGTCGACCAGCTTCCACATCTCCCCGGGCTGCTGGAGGTACTCTTTAGCCTGAAAAAACGTGTGCAGAGAATCGGAATGAGCAGTGCAAAACGTTGGCTGCAAAT; A001=ACCATCTCACCACGCCGCAGATCACCGCCAGGTCCTCGGTCCGGACATTGGCCAGCTCGGGGTCGACCAGCTTCCACATCTCCCCGGGCTGCTGGAGGTACTCTTTAGCCTGAAAAAACGTGTGCAGAGAATCGGAATGAGCAGTGCAAAACGTTGGCTGCAAAT
MG_0441	1D	30.9485	173	chr1D	12533342	12533170	A000=ACTAGCTCTGAGACATCTTTGTACATAACTTCCAGGCGGGGATCAATGGTGTCTCTGGTCTCGCCGGCATGCCCTTCAAGCATGTACCTTTGACGCAGGTCACCCAACTCCTTGGCAAGCTCTTTTGCTTCGTCCATGGCGTCACCAATCTCATGGAGAGCCTTGCCTCTGCT; A001=ACTAGCTCTGAGACATCTTTGTACATAACTTCCAGGCGGGGATCAATGGTATCTCTGGTCTCGCCGGCATGCCCTTCAAGCATGTACCTTTGACGCAGGTCACCCAACTCCTTGGCAAGCTCTTTTGCTTCGTCCATGGCGTCACCAATCTCATGGAGAGCCTTGCCTCTGCT
MG_0442	1D	31.2742	166	chr1D	12536008	12535843	A000=GTTAGGATGGACGGCCGCCGAAAGCCTCACCATAGCAGCTGCTTCGTCAATCTTATCTATAATCTCATCTTTCTCAGGACAAAGGGAAACCATGACCCGCCGGAGCGAAGGGAGGTGGTCCATGCCCACGTCCAGTTCACCGCCCGCGATGTGCAGCGCTCGGGCA; A001=GTTAGGATGGACGGCCGCCGAAAGCCTCACCATAGCAGCTGCTTCGTCAATCTTATCTATAATGTCATCTTTCTCAGGACAAAGGGAAACCATGACCCGCCGGAGCGAAGGGAGGTGGTCCATGCCCACATCCAGTTCACCGCCCGCGATGTGCAGCGCTCGGGCA
MG_0443	1D	42.0251	142	chr1D	20057287	20057146	A000=ACGAAGGGCACTACCTATCAAAAAACAACTGGTCCACCGTGATCATTTGGCCTTGTTGGGGCATTCTGATGAGAGATGACCAGCTATGCCGCATTCATAGCACGTCCTTCTCTTCTTTTTCTTTGGAGGCGCAGAGCTTGTG; A001=ACGAAGGGCACTACCTATCAAAAAACAACTGGTCCACCGTGATCATTTGGCCTTGTTGGGGCATTCTGATGAGAGATGACCAGCTATGCCGCATTCATAGCATGTCCTTCTCTTCTTTTTCTTTGGAGGCGCAGAGCTTGTG
MG_0444	1D	50.6318	139	chr1D	36142649	36142787	A000=CTAAATCACCAACTAGAGATGAACATCAGGTGATGCCCTATGTATTCAACCGTTTATGCATGACCGGCTACCCTCAACACTAAGATACATTGCCTCCCAGGACCATGGCCACAGAGCACATACCATGCTGATGTAGATG; A001=CTAAATCACCAACTAGAGATGAACATCAGGTGATGACTCCCCAATGTATTCAACCGTTTATGCATGACCGGCTACCCTCAACACTAAGATACATTGCCTCCCAGGACCATGGCCACAGAGCACATACCATGTTGATGCAGATG
MG_0445	1D	50.7942	171	chr1D	32544563	32544733	A000=TCTGGACCTAGATCGGCTGATTGCAGGAGGAAATATGAGAAAACAGAACACAAAACAGAACTATTGAGTAAAAAGCCCAAGAGTTGCAGGTGGGTTGCTGAGCATACCTGTAACTACGGCTTCTGCTGTAGCTCCGACTGCGAGCCCGTCCACGACGTGGAGATGGGGACC; A002=TCTGGACCTAGATCGGCTGATTGCAGGAGGAAATATGAGAAAACAGAACACGAAACAGAACTATTGAGTAAAAAGCCCAAGAGTTGCAGGTGGGTTGCTCAGCATACCTGTAACTACGGCTTCTGCTGTAGCTCCGACTGCGAGCCCGTCCACGACGTGGAGATGGGGACC
MG_0446	1D	50.7942	157	chr1D	33756387	33756543	A000=TATTAGTGAAAATGAGGGTGCACCTTTTGCTGGTCCTGCATATCAAGAGGAGGAGAGCTGTGATGAGGCGAGGTAGGAGAACGTCGGTTTCTGACCTTACATCTGAGAAGCCTTTGCATAGAGACAATGAGCAAGGCATTATTTTTGAAGCTGATGT; A001=TATTAGTGAAAATGAGGGTGCACCTTTTGCTGGTCCTGCATATCAAGAGGAGGAGAGCTGTGATGAGGAGAGGTAGGAGAACGTCGGTTTCTGACCTTACATCTGAGAAGCCTTTGCATAGAGACAATGAGCAAGGCATTATTTTTGAAGCTGATGT
MG_0447	1D	50.7942	177	chr1D	36534833	36535009	A000=AGCTGCCCAGAATAAAGCTCCCAAAGTGGAAGCGAGGGATTGGCCAGCTGGTAGCCATGCTGATCTCTTAAGTGACTGGCAGAGAGGGCAGCCTGAAGGCGATTACAGGAGCAGGAAGCCTCAAGTTGGTCATGGTGTGAAGGTTAAGTCCTACAAAAGTATTGAGCAGCAGATAAA; A001=AGCTGCCCAGAATAAAGCTCCCAAAGTGGAAGCGAGGGATTGGCCAGCTGGTAGCCATGCTGATCCCTTAAGTGACTGGCAGAGAGGGCAGCCTGAAGGCGATTACAGGAGCAGGAAGCCTCAAGTTGGTCATGGTGTGAAGGTTAAGTCCTACAAAAGTATTGAGCAGCAGATAAA
MG_0448	1D	50.9565	163	chr1D	32536222	32536384	A000=AGTTTTGGGAATGTTCTTCAGTCAAGTTCTTGTTCTACTGCTTTGTTTGCTTAGAGCAGCTGTTTTAGCTCTAAGCAGCCGTGCTCCTTGGCCAATACTAGTTGTAAAAGGAATCGAGTCACTCCTAAGTTTGTTAAGTCTTGTCGCTTCTCGTTATGCTGTT; A001=AGTTTTGGGAATGTTCTTCAGTCAAGTTCTTGTTCTACTGCTTTGTTTGCTTAGAGCAGCTGTTTTAGCTCTAAGCAGCCGTGCTCCTTGGCCAATACTAGTTGTAAAAGGAATCGAGTCACTCCTAAGTTTGTTAAGTCTTGTCGCTTTTCGTTATGCTGTT
MG_0449	1D	51.1189	177	chr1D	35649720	35649896	A000=GACATTTGATCAGCTCACCGTATTTGGTGTGGTTGGCCACAAGGTCATACTTGATGGCAAAGAGATCGGTGTACACAACGGCCGCGTTCTTCAGCTCTACATTCAGCTGATCGCAGAGGCTGCCTAGCGCTGTGTTGAACGCGACCGCAGCTCTGTTGTATGTGTTGAGGCAGCCAT; A001=GATATTTGATCAGCTCACCGTATTTGGTGTGGTTGGCCACAAGGTCATACTTGATGGCAAAGAGATCGGTGTACACAACGGTCGCGTTCTTCAGCTCTACATTCAGCTGATCGCAGAGGCTGCCTAGCGCTGTGTTGAACGCGACCGCAGCTCTGTTGTATGTGTTGAGGCAGCCAT
MG_0450	1D	51.4446	147	chr1D	33640435	33640581	A000=TATGTCGTGCATCCAAATAAGCAATGACGGGGATCAAGCCATGACGGGGATCGAGCAAACAAGCGATGGAGAATGCATGCATGCATGCATGGGGCCTTGTAAATTGCAATTTCTACTGTCGATGCTCCATTCGAATTCAAGTGTTGA; A001=TATGTCGTGCATCCAAATAAGCAATGACGGGGATCGAGCAAACAAGCGATGGAGAATGCATGCATGCATGCATGGGGCCTTGTAAATTGCAATTTCTACTGTCGATGCTCCATTCGAATTCAAGTGTTGA
MG_0451	1D	51.6069	163	chr1D	37220821	37220983	A000=ATCCCCGCGACGACATCTTATCAGTTACGGAGATTGCACAAGATACGGAGGAGTAAATGCTCGCAATGGGTAATGGACGCTCATTGCCTTGCTCCCTGGACATGGATATTCATTTTTGGTGCGCATGATGGAGGTGATTCATTACCTTGGCACTTAGGCGAGG; A001=ATCCCCGCGACGACATCTTATCAGTTACGGAGATTGCACAAGATACGGAGGAGTAAATGCTCGCAATGGGTAATGGACGCTCATTGCCTTGCTCCCTGGACATGGATATTCATTTTTGGTGCGCGTGATGGAGGTGATTCATTACCTTGGCACTTAGGCGAGG
MG_0452	1D	51.7693	146	chr1D	37221104	37221249	A000=ACCACTTTTGAGGCTGAGGCAGTTCTGATGAAATCACAGGTTTGGTTTGGTTGAATTTCCTTGGGGTCCTTGGGCGTTTAGGTTCGGGTGCTGAGTTCTGGGAGTAATATATTTTTGGTATAGCTAGCTACACGCACATGATCCAG; A002=ACCACTTTTGAGGCTGAGGCAGTTCTGATGAAAGCACAGGTTTGGTTTGGTTGAATTTCCTTGGGGTCCTTGGGCGTTTAGGTTCGGGTGCTGAGTTCTGGGAGTAATATATTTTTGGTATAGCTAGCTACACGCACATGATCCAG
MG_0453	1D	51.9316	162	chr1D	40166406	40166567	A000=TTGGAAGACCAGAAAACACCCTATTTATTGCACTCTGAATTTACAAGGATTGCAATGCTCGGTCGAGCTATTCTTGTAGATTTTTTTACTCACTTAAAAGGGGACTATTATTGAACTCAATGACTCTACTGGGATTCAAAAGAAAATGGCACCCCTGAGTGT; A001=TTGGAAGACCAGAAAACACCCTATTTATTGCACTCTGAATTTACAAGGATTGCAATGCTCGGTCGAGCTATTCTTGTAGATTTTTTTACTCATTTAAAAGGGGACTATTATTGAACTCAATGACTCTACTGGGATTCAAAAGAAAATGGCACCCCTGAGTGT
MG_0454	1D	52.094	179	chr1D	47713764	47713942	A000=TCTAATAACGTTCTCATTTAATCATTATTCACGGAGGATTGACTTGTTAGACAATGTTTTACAATCTTCAGGTGTGGGATAGGCGCTGCCACAAGAGAACGAAACCAGTAGGTGTTTTGGCAGGTCATTTAGATGGAGTTACATTTATTGATAGCCGTGGAGACGGGCATTATTTCATC; A001=TCTAATAACGTTCTCATTTAATCATTATTCACGGAGGATTGACTTGTTAGACAATGTTTTACAATATTCAGGTGTGGGATAGGCGCTGCCACAAGAGAACAAAACCAGTAGGTGTTTTGGCAGGTCATTTAGATGGAGTTACATTTATTGATAGCCGTGGAGACGGGCATTATTTCATC
MG_0455	1D	52.2563	165	chr1D	43281615	43281451	A000=TCCTCTATACAAACTGACATGTAGTGAGAACTATTTAGCTCCGCGAGTGTAAACAGCCAGTTCTCAGACAGATGGTCACAACCAGGCCTGGAAGCATTCGATGTCTGACAGATCCAACAAGAGTCAAGGCAGATCGATTAAAATTGATTTATTCCTAAGTTGCAA; A001=TCCTCTATACAAACTGACATGTAGTGAGAACTATTTAGCTCCGCGAGTGTAAACAGCCAGTTCTCAGACAGATGGTCATAACCAGGCCTGGAAGCATTCGATGTCTGACAGATCCAACAAGAGTCAAGGCAGATCGATTAAAATTGATTTATTCCTAAGTTGCAA
MG_0456	1D	52.4186	175	chr1D	43126576	43126750	A000=GCGCCTTCACCTACAACAACGAGACGTACTGGAGCGCAAACCCCGGCGTCCCCACCGTGGTGACCGACCCCGACTGCCTCAAATGGAGCAACGACCAGCAGACGCTATGCTTCCAGTGCGACTCGTGCAAGGCCGGCGTCCTGGCCGGCATCAAGAAGAGCTGGCGCAAGGTGGC; A001=GCGCCTTCACCTACAACAACGAGACGTACTGGAGCGCAAACCCGGGCGTCCCCACCGTGGTGACCGACCCCGACTGCTCCAAATGGAGCAACGACCAGCAGACGCTGTGCTTCCAGTGCGACTCGTGCAAGGCCGGCGTCCTGGCCGGCATCAAGAAGAGCTGGCGCAAGGTGGC
MG_0457	1D	52.7444	150	chr1D	39652357	39652506	A000=AGGGATGACTTTGTTTACTATGACAATGGTGGTGATGGTGGTGACAGCCACTGGTTTTGGAACTGTGATTACTGGATTCTCGCTCTCGATTTGGAGAGAGACCTTGTTTTCCTCTCTGACCAGAAGACAAATAAAGTTCTTTCTTACAAC; A001=AGGGATGACTTTGTTTACTATGACAATGGTGGTGATGGTGGTGACAGCCACTGGTTTTGGAACTGTGATTACTGGATTCTTGCTCTCGATTTGGAGAGAGACCTTGTTTTCCTCTCTGACCAGAAGACAAATAAAGTTCTTTCCTACAAC
MG_0458	1D	52.7444	159	chr1D	40166869	40167027	A000=TCGATCCGCGCCATGGACTCCAGTATGCCATGCAAGTACTCCGCGTCGCTGTCGGGTCGAGGCTCCAGCCTCGGCTCCATGTCGGGGTCAGAGACAGGGAACCTCTCGCCACTCTTGGGCAGAGGGTAGTAGTCAAGAGGGGAAGGAGACGACGGGTCG; A001=TCGATCCGCGCCATGGACTCCAGTATGCCATGCAAGTACTCCGCGTCGCTATCGGGTCGAGGCTCCAGCCTCGGCTCCATGTCGGGGTCAGAGACAGGGAACCTCTCGCCACTCTTGGGCAGAGGGTAGTAGTCAAGAGGGGAAGGAGACGACGGGTCG
MG_0459	1D	52.7444	153	chr1D	38552707	38552859	A000=CGCTACATTCTAATCCCAGTACAGTATTTTTTTGATCCTCCACTTACTGCTGAGTTGTTGTGCCGTGAATTAGCCTCCAAATGTGTTGTAGAGAGGAGCGGCGAAGCATGTTTGCTCCAAAACTGCCTGCCTGTGTACATTAGTTACTGTGGC; A001=CGCTACATTCTAATCCCAGTACAGTATTTTTTTGATCCTCCACTTACCGCTGAGTTGTTGTGCCGTGAATTAGCCTCCAAATGTGTTGTAGAGAGGAGCGGCGAAGCATGTTTGCTCCAAAACTGCCTGCCTGTGTACATTAGTTACTGTGGC
MG_0460	1D	52.7444	175	chr1D	38552259	38552433	A000=GGAAAGCAATGGAGGCCCAAGCAATCATCACCCAAGAACTGAAGCGGTTCGAGGCCTGGAGGGACTCGCTGGAGACGGTCCCAACCATCAAGAAGCTGAGGTCGTACGCCGACAGGATCAGGGCGTCCGAGCTCGAGAAGTGCCTGCAGAAGATCGGGGAAGACAACCTCAACAA; A001=GGAAAGCAATGGAGGCCCAAGCAATCATCACCCAAGAACTGAAGCGGTTCGAGGCCTGGAGGGACTCGCTGGAGACGGTCCCAACCATCAAGAAGCTGAGGTCGTACGCTGACAGGATCAGGGCGTCCGAGCTCGAGAAGTGCCTGCAGAAGATCGGGGAAGACAACCTCAACAA
MG_0461	1D	52.7444	179	chr1D	38283151	38283329	A000=CTGGGTGCAGGCCCTCCCGTCATGCTCAGGAACTCAGCAAAAACCCATTCAAAACTCTCAACCTACTCATCTCTCATCACCACACCAGCATGGATAATGCTTTGGAAGTGATTGTTTACTCCGAAAAACAAACCAAATGGCATGTCATATAAGTTGGTTCTGTATGTTGTGTCAAATGT; A001=CTGGGTGCAGGCCCTCCCATCATGCTCAGGAACTCAGCAAAAACCCATTCAAAACTCTCAACCTACTCATCTCTCGTCACCACACCAGCATGGATAATGCTTTGGAAGTGATTGTTTACTCCGAAAAACAAACCAAATGGCATGTCATATAAGTTGGTTCTGTATGTTGTGTCAAATGT
MG_0462	1D	52.9067	171	chr1D	38787918	38788088	A000=TAAATGTACATTTATTTGAACAGGGTGACATTCCACGTAGAGAAATGATAGCCGTGAAGAGGTTAATTGGAGTGGAGATTCCAGTTGAAAAGTTTAAGAGGGAAGCAGAACAGTTCATTCGTCTCGATCATAAGAATATAGTAAAGGTTGCCAGCTACTGCCACGACCAGT; A001=TAAATGTACATTTATTTGAACAGGGTGACATTCCACTTAGAGAAATGATAGCCGTGAAGAGGTTAATTGGAGTGGAGATTCCATTTGAAAAGTTTAAGAGGGAAGCAGAACAGTTCATTAGTCTCGATCATAAGAATATAGTAAAGGTTGCCAGCTACTGCCACGACCAGT
MG_0463	1D	53.2324	150	chr1D	48403432	48403581	A000=CTTGCCGCTTCTCGTCGTTGCCTTCCACCGCCACCATGTCCGGCTTGCGGGGAGATGGCGACGCCCGTGGTGACTGCAACATGTCCGGCTTGCGACGGGAGGGAGACGCCCAAGGTGACAGCATGTCCGGCTTGCGTGGAGACGGAGACG; A001=CTTGCCGCTTCTCGTCGTTGCCTTCCACCGCCACCATGTCCGGCTTGCGGGGAGATGGCGACGCCCGTGGTGACTGCAACATGTCCAGCTTGCGACGGGAGGGAGACGCCCAAGGTGACAGCATGTCCGGCTTGCGTGGAGACGGAGACG
MG_0464	1D	53.3948	148	chr1D	50296713	50296860	A000=CTAATACAGGAAACACCAGCCATGTCCGGGAAATGGGCGACATTTTCCTTGCTGCCACTTTCTCCAGGTAAGCAAACAGAGGGAGCCAAATTTCCAGCTTTCACGTGTACACTCTCAGGTGCATGTTTTGAAGGTCCTTCGATACTGG; A001=CTAATACAGGAAACACCAGCCATGTCCGGGAAATGGGCGACATTTTCCTTGCTGCCACTTTCTCCAGGTAAGCAAACAGAGGGAGCCAAATTTCCAGCTTTCACGTGTGCACTCTCAGGTGCATGTTTTGAAGGTCCTTCGATACTGG
MG_0465	1D	53.885	174	chr1D	55669164	55668991	A000=CAACATCAGTCATGTGACCATTCAGATTGAGCGAGAGTAAGGCACATGTCAGGTAGTTGGGGATAAAGGTGTGTGCCTGTTAACGGTCTGTCATCTTAATGCAGTTAATGTTAGACTTGCACTTGCAAAGGCGTTGCAGGTTCATCTAGCTGTTGCCTTTGGTGCTGGAGAAAT; A001=CAACATCAGTCATGTGACCATTCAGATTGAGCGAGAGTAAGGCACATGTCAGGTAGTTGGGGATAAAGGTGTGTGCCTGTTAACGGTCTATCATCTTAATGCAGTTAATGTTAGACTTGCACTTGCAAAGGCGTTGCAGGTTCATCTAGCTGTTGCCTTTGGTGCTGGAGAAAT
MG_0466	1D	54.0473	149	chr1D	52654781	52654633	A000=CCGGACGTTCAAATCATAGTAAACCTCAACATGACATTGCTTGTTCTTCTTGAGCTGTGATATCTTCAAATCCTAACTCTCCTCTTTAAACTCTGATTCTGTTTTTAGTGTATAGCCTGAATCCTTTGCATTTTTCCTTTTAAACCTCA; A002=CCGGACGTTCAAATCATAGTAAACCTCAACATGATATTGCTTGTTCTTCTTGAGCTGTGATATCTTCAAATCCTAACTCTCCTCTTTAAACTCTGATTCTGTTTTTAGTGTATAGCCTGAATCCTTTGCATTTTTCCTTTTAAACCTCA
MG_0467	1D	54.3731	146	chr1A	52236254	52236109	A001=AATTTGATTCATATGAGACGGTTCTTTAGTACGTACATATATGCTGTTCACAAAAATAATATTGCTGCTCATCAGCAATCAGCATGGATGCCCAAAGGGAGCCTTAGGTTGATGAAGAAAGAACAGCCAATATTTTACTTCTTTTC; A002=AATTTGATTCATATGAGACGGTTCTTTAGTACGTACATATATGCTGTTCACAAAAATAATATTGCTGCTCATCAGCAATCAGCATGGATGCCCAAAGGGAGCCTTAGGTTGATGAAGAAAGAACAGCCAATATTTTACTTCTTTTT
MG_0468	1D	54.6988	171	chr1D	57477704	57477534	A000=AATCACAAAATAAGTACTAATAATGGTCTAGGATTACATAAGCAACACGAATCAAACCATAATTAAACATGAACCAAACAAACTGGTAGTACTAGTATTCTTCAGCAGCAGTAGATGAGCAGCAACCATATCCATGGTGGTCCAATGCAGTGGCATGACATGTCTTGGCGG; A001=AATCACAAAATAAGTACTAATAATGGTCTAGGATTACATAAGCAACACGAATCAAACCATAATTAAACATGAACCAAACAAACTGGTAGTACTAGTATTCTTCAGCAGCAGTAGATGAGCAGCAACCACATCCATGGTGGTCCAATGCAGTGGCATGACATGTCTTGGCGG
MG_0469	1D	54.8611	158	chr1D	73675731	73675574	A000=CTCTCCTCGATGGAGGAAGTAGAATATGTTTTATTTCCACGATATCGGGATGTCTTAGGAGCCTAAGCAACTTGATCTCGCGGAGTATCCGTGTCGCATCAGACACATGTTCAAAGATGTCGTTTATCTTCTTGATAGCAACTTTCTCACCGGTGTGA; A001=CTCTCCTCGATGGAGGAAGTAGAATATGTTTTATTTCCACGATATCGGGATGTCTTAGGATCCTAAGCAACTTGATCTCGCGGAGTATCCGTGTCGCATCAGACACATGTTCAAAGATGTCGTTTATCTTCTTGATAGCAACTTTCTCACCGGTGTGA
MG_0470	1D	56.0203	149	chr1D	80445427	80445279	A000=TTATGGGGGTGTGAATATACAAAAATCCATTTTCATTGAAAAAACTGTGGGTTGCATAGGCAAGCTGGTGCCTTATCCGAGCAACTGCGCCTATCTGCAGAAGATTAGAGAGCAAGTGTTAAGCTAATTCTTACGAACCAAAGCAGAGG; A001=TTATGGGGGTGTGAATATACAAAAATCCATTTTCATCGAAAAAACTGTGGGTTGCATAGGCAAGCTGGTGCCTTATCCGAGCAACTGCGCCTATCTGCAGAAGATTAGAGAGCAAGTGTTAAGCTAATTCTTACGAACCAAAGCAGAGG
MG_0471	1D	56.346	160	chr1D	93103014	93102855	A000=GCTTCAGAATTTCTGAAAACTGATAATACTGTTGTTTGATTTTATTTTATGTTTCCACTTCTGAAGCGTTGATGCACGCAACGTTCTTCCGGAGCTAGAGCGTAAGCTTATGCTGATGTAAGTGAAAGGGTATAAATTTTCATGACAAATGTTCAATTTG; A001=GCTTCAGAATTTCTGAAAACTGATAATACTGTTGTTTGATTTTATTTTATGTTTCCACTTCTGAAGCGTTGATGCACGCAACGTTCTTCCAGAGCTAGAGCGTAAGCTTATGCTGATGTAAGTGAAAGGGTATAAATTTTCATGACAAATGTTCAATTTG
MG_0472	1D	57.7724	166	chr1D	204295494	204295659	A000=CTGGAGCTTGCACCCTGCGATGGGAATTCGAGTGGCTTGGTCTTGTTGTGGATCCAGGAGTGCTTATCGTTCCCGAGTCCCTAATCAAGCTGCAGGGCGTCGTCTCCCTGGTACCCCTGCTAGCCACAAAACATACATACACACTCAATTTTTAGAAACAACCATA; A001=CTGGAGCTTGCACCCTGCGATGGGAATTCGAGTGGCTTGGTCTTGTTGTGGATCCAGGAGTGCTTATCGTTCCCGAGTCCCTGATCAAGCTGCAGGGCGTCGTCTCCCTGGTACCCCTGCTAGCCACAAAACATACATACACACTCAATTTTTAGAAACAACCATA
MG_0473	1D	58.2626	174	chr1D	203318282	203318455	A000=GCCGGAATTGTTCCGGTAAATCGAAGGGTCGGTCAACGTCTGCATCTGGCTCCCAGTAGGTATCTTGCCTGACAAATGATTGTTCGAGATGTTGAATGTGCTGAGCCCGGACAAGATCGAGATGCTCTGTGGAATGTTTCCATAAAGCTCATTACATGATAGATCAAGAGACTC; A001=GCCGGAATTGTTCCGGTAAATCGAAGGGTCGGTCAACGTCTGCATCTGTCTCCCAGTAGGTATCTTGCCTGACAAATGATTGTTCGAGATGTTGAATGTGCTGAGCCCGGACAAGATCGAGATGCTCTGTGGAATGTTTCCATAAAGCTCATTACATGATAGATCAAGAGACTC
MG_0474	1D	59.5918	170	chr1D	268950246	268950077	A000=TACAAGCATTGGGAAGAGGAAATCGATAAGTGGCAGACCCCAATTCTCCGTGATGAAAGGTTTCCAGAATGGTACAGTATAATACTTGTGCATGACTTGCACTCATAACTATTTCTAAGATTATTAAGGAAATAGCCAACTTTCTGCCCCAAAGTATCTCAAATGTCCTC; A001=TACAAGCATTGGGAAGAGGAAATCGATAAGTGGCAGACCCCAATTCTCCGTGATGAGAGGTTTCCAGAATGGTACAGTATAATACTTGTGCATGACTTGCACTCATAACTATTTCTAAGATTATTAAGGAAATAGCCAACTTTCTGCCCCAAAGTATCTCAAATGTCCTC
MG_0475	1D	59.5918	169	chr1D	290443902	290444070	A000=GACATGTTCTGAATTCTGAACCGATGCAGATGCTTTGACTTCACGCTGACCATGTTGACTTGCTGCTGTGATCTCCAGGTGCCGTCCTGTACATAAAGAAGGAGTTCAGCTTGGAGACCCAGCCCTTGATCGAGGGCCTCATCGTGGCCATGTCGCTCATCGGGGCGAC; A001=GACATGTTCTGAATTCTGAACCGATGCAGATGCTTTGACTTCACGCTGACCATGTTGACTTGCTGCTGTGATCTCCAGGTGCCGTCCTGTACATAAAGAAGGAGTTTAGCTTGGAGACCCAGCCCTTGATCGAGGGCCTCATCGTGGCCATGTCGCTCATCGGGGCGAC
MG_0476	1D	63.7651	175	chr1D	325964569	325964395	A000=TTTGTTCCAATGCATGAAAAAGAAGCTCATTCGACATTGCTTCAGGTCTTTGCTAATACAGAGCAGCTCAAAGTTCACACACATGACCACCAAACGTTACAACTCATGTATTCCCATGTAAACAAGGAAAAACTGACATAATATCACAGGCTGGGCACGGCTAGTTCGTCAGTTC; A001=TTTGTTCCAATGCATGAAAAAGAAGCTCATTCGACATTGCTTCAGGTCTTTGCTAACACAGAGCAGCTCAAAGTTCACACACATGACCACCAAACGTTACAACTCATGTATTCCCATGTAAACAAGGAAAAACTGACATAATATCACAGGCTGGGCACGGCTAGTTCGTCAGTTC
MG_0477	1D	65.8837	165	chr1D	351440017	351440181	A000=CATTTTCAGCTTCCTGATAACGTTCCTGGAGCCTACGCTTGGCTGCCTCCAACCTTACGTTGCTTTCCAAGCCATCCTGGGTCTTTGGCCTTGCCGACTCTAACCTGACTCCTGATGAAGGCTGCGCACGAAGCCTTGATTTCTGGAGTCAAAGGATAGATATAA; A001=CATTTTCAGCTTCCTGATAACGTTCCTGGAGCCTACGCTTGGCTGCTTCCAACCTTACGTTGCTTTCCAAGCCATCCTGGGTCTTTGGCCTTGCCGACTCTAACCTGACTCCTGATGAAGGCTGCGCACGAAGCCTTGATTTCTGGAGTCAAAGGATAGATATAA
MG_0478	1D	66.5395	158	chr1D	357459802	357459959	A000=TCTTTTGATTCAGTTGCTGGAAAACCCCAGTACGCATGTTTTGACCACCAGGTGGCGGTGGGACTAGAATGCACACCCATGTTGATGAACATGAGATCTTTAAAATTGATATAAAGCTTTCTGCCTGTGTTATGGAGTCGTCAAATCTGACTTCATTC; A001=TCTTTTGATTCAGTTGCTGGAAAACCCCAGTACGCATGTTTTGACCACCAGGTGGCTGTGGGACTAGAATGCACACCCATGTTGATGAACATGAGATCTTTAAAATTGATATAAAGCTTTCTGCCTGTGTTATGGAGTCGTCAAATCTGACTTCATTC
MG_0479	1D	71.7367	154	chr1D	399263443	399263596	A000=GGGTACGCCTCGACGATGTCCCGCACAACGTCGACCGGTTGCCGATAGATTGTGTGGATGAATTTGACGCAGTCATGCGGGTTTTTGTGGAGCAGAGGGTGCTCCCGGCCGGATGGCGGGTGGACGTCCCGGTGCACAGTGGCGAAGGCGAGCG; A001=GGGTACGCCTCGACGATGTCCCGCACAACGTCGACCGGTTGCCGATAGATTGTGTGGATGAATTTGACGCAGTCATGCGGGTTTTTGTGGAGCAGAGGGTGCTCCCGGCCGGATGGCGGGTGGACGTCCTGGTGCACAGTGGCGAAGGCGAGCG
MG_0480	1D	73.934	166	chr1D	409790597	409790432	A000=GGTGGGGTGGGGAGGCAATACTGAGAGAAAAATATGACCTCGAGAGCTTTCTTTAATTCGCTCCAGTACTTTCTCTTCTTGGTTTAATCGTTCTTGCAATTTTGGTATCTCTTCTTCAAGCTGTGGAATGAGATTGGTTGATTCTTCAATCTCTTTTGCTGATCCT; A001=GGTGGGGTGGGGAGGCAATACTGAGAGAAAAATATGACCTCGAGAGCTTTCTTTAATTCGCTCCAGTAGTTTCTCTTCTTGGTTTAATCGTTCTTGCAATTTTGGTATTTCTTCTTCAAGCTGTGGAATGAGATTGGTTGATTCTTCAATCTCTTTTGCTGATCCT
MG_0481	1D	73.934	178	chr1D	409500738	409500561	A000=TGCTGAGCCTTCTAATTTTCCAGTTTCTGGGACTGCCATCAGACCGGTATTAGCTGCTGGAAATCAAACAAACATAGAATCAGAAGATTTAGCTTCAGCATTAAATGTAGACAACCTTTCCATTCAGAAGGCTGTCCCAGCTAATGCAGAGACTAACGTTAGGATGGTTGCTGGAAAC; A001=TGCTGAGCCTTCTAATTTTCCAGTTTCTGGGACTGCCATCAGACCGGTATTAGCTGCTGGAAATCAAACAAACATAGAATCAGAAGATTTAGCTTCAGCATTAAATTTAGACAACCTTTCCATTCAGAAGGCTGTCCCAGCTAATGCAGAGACTAACGTTAGGATGGTTGCTGGAAAC
MG_0482	1D	74.0964	181	chr1D	408078376	408078556	A000=CGGGACGAGAGCGGTCGATCGGGGAACAATAGAGCCGGAAGGCCGCACGGTCGACGGCGTTCAATTCAATTTCAAATCTGAAACCACCGACGAGACGAACGCGGGCAGGTGACGGAACCAAGGAAGCGATCCGACCGATCGAGCGCGAGAAACTGACCTTGCTTCGGCCCTCCGGTCACCC; A001=CGGGACGAGAGCGGCCGATCGGGGAACAATAGAGCCGGAAGGCCGCACGGTCGACGGCGTTCAATTCAATTTCAGATCTGAAACCACCGACGAGACGAACGCGGGCAGGTGACGGAACCAAGGAAGCGATCCGACCGATCGAGCGCGAGAAACTGACCTTGCTTCGGCCCTCCGGTCACCC
MG_0483	1D	74.0964	157	chr1D	409791359	409791203	A000=GGCTGATGAACTTAATAGTTGAAGGGAGAAGAAATGACTCAGAACTGATGTGAAGTGATTTACCTGTTCAACTTTACGAGCTTCAGATGCTTCACTCTGATGTTTCTCTATTTTTCCTTCGAGCTCCGTAATAAATGTGTCCTTTGTTTTTATTTTT; A001=GGCTGATGAACTTAATAGTTGAAGGGAGAAGAAATGACTCAGAACTGATGTGAAGTGATTTACCTGTTCAACTTTACGAGCTTCAGATGCTTCACTCTGATGTTTCTCTATTTTTCCTTCGAGCTCCATAATAAATGTGTCCTTTGTTTTTATTTTT
MG_0484	1D	74.2587	146	chr1D	408078280	408078425	A000=AGCACATACACCAAAAGCAGATCAGCCGGTAAAGTAAGAATCCACGAGGGCCTCGAATCCACCTCGTATTATTAACTAACTGATGACGACGGAACTCGGGACGAGAGCGGTCGATCGGGGAACAATAGAGCCGGAAGGCCGCACGG; A001=AGCACATACACCAAAAGCAGATCAGCCGGTAAAGTAAGAATCCACGAGGGCCTCGAATCCACCTCGTATTATTAACTGATGACGACGGAACTCGGGACGAGAGCGGCCGATCGGGGAACAATAGAGCCGGAAGGCCGCACGG
MG_0485	1D	75.4179	162	chr1D	408238885	408239046	A000=GCTAACCTCATTAACTCAACTTGTAATAATGTACTCAGTATTTCCCAACTCCTGAATCGCTGTAATGAGTACCACTACATCCAAGTGTAATATCAGGACCAGTCACGCAAACGTGCCTGCTAGTTTACTCAGGTAACTGAAATTATCAGGGAACTCTGTGAA; A001=GCTAACCTCATTAACTCAACTTGTAATAATGTACTCAGTATTTCCCAACTCCTGAATCACTGTAATGAGTACCACTACATCCAAGTGCAATATCAGGACCAGTCACGCAAACGTGCCTGCTAGTTTACTCAGGTAACTGAAATTATCAGGAAACTCTGTGAA
MG_0486	1D	76.4081	166	chr1D	408404665	408404830	A000=CATGAAGAAGTTGATGAATGACAAAGCACTAGTCAGGCATCTCGCGGCATGTGAAACCATGGGTTCAGTCAGTTGCATTTGCACCGACAAGACAGGAACTTTGACAACCAACCACATGATCGTCGATAAGGTTTGGATCAGTGATGTATCCAAGTCGGTCAATGGC; A001=CATGAAGAAGTTGATGAATGACAAAGCACTAGTCAGGCATCTCGCGGCATGTGAAACCATGGGTTCAGTCAGTTGCATTTGCACCGACAAGACGGGAACTTTGACAACCAACCACATGATCGTCGATAAGGTTTGGATCAGTGATGTATCCAAGTCGGTCAATGGC
MG_0487	1D	76.7338	171	chr1D	407808741	407808911	A000=GACCCTGGTGTGGCATCTTGTTCGGCTCCGAGCGGAGTTGGTTTGATGTTGAGTTCTGGTAGCAGAGTGGGTTTTCAGCTCCCGATTGCCTACGCACCCTATGTGAACAGAAAAATATTTTTTTCTTCAAAGTCAGAAATTTTGCAACATAAAAAATGATCAAACTTTGTA; A001=GACCCTGGTGTGGCATCTTGTTCGGCTCCGAGCGGAGTTGGTTTGATGTTGGGTTCTGGTAGCAGAGTGGGTTTTCAGCTCCCGATTGCCTACGCACCCTATGTGAACAGAAAAATATTTTTTTCTTCAAAAGTCAGAAATTTTGCAACATAAAAAATGATCAAACTTTGTA
MG_0488	1D	76.7338	179	chr1D	409500014	409499836	A000=GTTTCACCTGTGAGTCACAGAGAAACAGATGTGGACTCATGGTTCACAGAAAGTACTAGGGAATCAAGTAATACTGGCTTGGTGAATGGGAATAATAGCATGCTGGATGATTGGCAAGGTTTTGCTGGTTCAGATCAAACACAGCAAAGTTCATATAATGTAGGTGGTGAACTGATGGA; A001=GTTTCACCTGTGAGTCACAGAGAAACAGATGTGGACTCATGGTTCACAGAAAGTACTAGGGAATCAAGTAATACTGGCTTGGTGAATGGGAATAATATCATGCTGGATGATTGGCAAGGTTTTGCTGGTTCAGATCAAACACAGCAAAGTTCATATAATGTAGGTGGTGAACTGATGGA
MG_0489	1D	76.7338	162	chr1D	409496931	409496770	A000=TGTGCTATTTGCAATACCAAGACGGACTTAAGGTGGAGCTCCAGCCTTTCGCTTGCAGAACCAACCACATCAAATATCTCATGTTGTAAATTTACGTGGAGAATAATCCTGTTTTTCCAATGGAATACGTCTCTTCTTATATCAGTACCCTGATCGGTGGAG; A001=TGTGCTATTTGCAATACCAAGACGGACTTAAGGTGGAGCTCCAGCCTTTTGCTTGCAGAACCAACCACATCAAATATCTCATGTTGTAAATTTACGTGGAGAATAATCCTGTTTTTCCAATGGAATACGTCTCTTCTTATATCAGTACCCTGATCGGTGGAG
MG_0490	1D	76.7338	142	chr1D	408076803	408076944	A000=AGGACCTCGAATCCACCTCATATTAGCTGATGATTATGGAACTCCTGATGAGAACGAGAAAACCACACGAGTGATAGCCATTCACATCTGACCTGCCTCAAATCCCCTTTGACATACAACATCCCAGGGATCTCCACATACA; A001=AGGACCTCGAATCCACCTCATATTAGCTGATGATGATGGAACTCCTGATGAGAACGAGAAAACCACACGAGTGATAGCCATTCACATCTGACCTGCCTCAAATCCCCTTTGACATACAACATCCCAGGGATCTCCACATACA
MG_0491	1D	77.224	170	chr1D	409497008	409496839	A000=GAAGGACGAACTTTCTGTCCCTGCTAAGTCAGCAGGTCGCTCAGAGTCCTGAAAGTTCCTGAGGTTCACAGCAACAATGTGCTATTTGCAATACCAAGACGGACTTAAGGTGGAGCTCCAGCCTTTCGCTTGCAGAACCAACCACATCAAATATCTCATGTTGTAAATTT; A001=GAAGGACGAACTTTCTGTCCCTGCTAAGTCAGCAGGTCGCTCAGAGTCCTGAAAGTTCCTGAGGTTCACAGCAACAATGTGCTATTTGCAATACCAAGACGGACTTAAGGTGGAGCTCCAGCCTTTTGCTTGCAGAACCAACCACATCAAATATCTCATGTTGTAAATTT
MG_0492	1D	77.3864	152	chr1D	412158967	412158816	A000=TCACCTTGCTCGGGTACTGCACCGAATGTGACCAAAAGATTCTAGTGTATGAGTATATGCCACTCGGTTCTTTACAAGATCATCTCCTAGGTAATACAGAATAATAATGTTGTGGTTCTCGAACATATTCCGCAGAACTGAAAGATCTGAAA; A001=TCACCTTGCTCGGGTACTGCACCGAATGTGACCAAAAGATTCTAGTGTACGAGTATATGCCACTCGGTTCTTTACAAGATCATCTCCTAGGTAATACAGAATAATAATGTTGTGGTTCTCGAACATATTCCGCAGAACTGAAAGATCTGAAA
MG_0493	1D	77.5811	142	chr1D	412224114	412223973	A000=ATATGGGTAGGTTCGTCTTCTTCGCGGTGTTCCTGGCGGCCCTGGTAGCCGTCTCCGCCGCCCAAGGCGTGCTCGAGCAGAGCCTCACGGACGCGCAGTGCCGGGGCGAGGTCCAGGAGAAGCCGCTCCTCGCGTGCCGGCA; A003=ATATGGGTAGGTTCGTCTTCTTCGCGGTGTTCCTGGCGGCCCTGGTGGCCGTCTCCGCCGCCCAAGGCGTGCTCGAGCAGAGCCTCACGGACGCGCAGTGCCGGGGCGAGGTCCAGGAGAAGCCGCTCCTCGCGTGCCGGCA
MG_0494	1D	77.9052	167	chr1D	411560503	411560337	A000=GGCTTGCTCATAGGTGAATGTTGAGCTTTTCATGAGCTTCACAACAGGGGGGTCATCATTACTATCTGTGTGATTCCATGCAGAACAATCAGAAGAGAACTTAAGATATCAGTTGAAGAACTGGCTGCAGTCCAAACCATTTCTCTGTAAAGCCGATAGAAGTTCTT; A001=GGCTTGCTCATAGGTGAATGTTGAGCTTTTCATGAGCTTCACAACAGGGGGGTCATCATTACTATCTGTGTGATTCCATGCAAAACAATCAGAAGAGAACTTAAGATATCAGTTGAAGAACTGGCTGCAGTCCAAACCATTTCTCTGTAAAGCCGATAGAAGTTCTT
MG_0495	1D	77.9052	176	chr1D	415416003	415415828	A000=TGATAATGTTATATTTTCTCTATTCAGGTGCTAAGCTCCCCTTTGAGGCTATTTTTGTGTCTGGCAAGGATTCAGCAAGTAGTCCAACGATTGTTGTTCTTCATGGTGGCCCTCACAGTGTCTACCCATCAAGCTATTCGAGATCCTTGGCTTTTCTGTATGCACAGGGATATAAC; A001=TGATAATGTTATATTTTCTCTATTCAGGTGCTAAGCTCCCCTTTGAGGCTATTTTTGTGTCTGGCAAGGATTCAGCAAGTAGTCCAACGATTGTTGTTCTTCATGGTGGTCCTCACAGTGTCTACCCATCAAGCTATTCGAGATCCTTGGCTTTTCTGTATGCACAGGGATATAAC
MG_0496	1D	78.3954	182	chr1D	416101223	416101042	A000=AGTCAAGTGAAGCCTCGTTGAGCAGTGATGACGAAGTGCCGGTGGCCAAAAAGCATAGTGGTCCCAGTGACATGGAGGCCCTCCTTGAAGAGGGTGAGCTGATGGTTGGAGTCGACGATGGGGATGATGACGAAACACCAAAGGGTCCTATCAAGTCCAAACATGAAGTAGAGGTATTAAGT; A001=AGTCAAGTGAAGCCTCATTGAGCAGTGATGACGAAGTGCCGGTGGCCAAAAAGCATGGTGGTCCCAGTGACATGGAGGCCCTCCTTGAAGAGGGTGAGCTGATGGTTGGAGTCGACGATGAGGATGATGACGAAACACCAAAGGGTCCTATCAAGTCCAAACATGAAGTAGAGGTATTAAGT
MG_0497	1D	78.3954	159	chr1D	416099509	416099351	A000=TCAGTTGGGTCAACAAAATTATCCGATGAGTACACCAAGGGACATGTCACCTAGAATCCATGATGCATCAACACCAGATCGCCGACCACAGCCTCGATTTCACCGGTCTGATATGGCAACTGCTGTTGCTGACAGCACAACGCGACAAACGGGTCCTCA; A001=TCAGTTGGGTCAACAAAATTATCCGATGAGTACACCAGGGGACATGTCACCTAGAATCCATGATGCATCAACACCAGATCGCCGACCACAGCCTCGATTTCACCGGTCTGATATGGCAACTGCTGTTGCTGACAGCACAACGCGACAAACGGGTCCTCA
MG_0498	1D	78.5578	160	chr1D	415393596	415393437	A000=GGGGCCAGTTTCTATCTCCAATGTTGTATAAGCCTGTAGCACTCTAGGAAATAGGTTTGCGGCCTAGTTCCAAGCGACTTCCGAAGCTTAGATGTGAGACCAATTGGCAGATACAGATCGGAGGCGGATGTAACAGATTAACAGGGTTGTGAATATTTAC; A001=GGGGCCAGTTTCTATCTCCAATGTTGTATAAGCCTGTAGCACTCTAGGAAATAGGTTTGCGGCCTAGTTCCAAGCGACTTCCGAAGCTTAGATGTGAGACCAATTGGCAGATACAGATCGAAGGCGGATGTAACAGATTAACAGGGTTGTGAATATTTAC
MG_0499	1D	83.955	154	chr1D	435310758	435310605	A000=CATAATAATACTCAATGCATTTATGGTTCATTAATTTTCAATTGGCAGGAAGTAGCCGGAAAGGTACAGATCCTAACGGACAAGCTCAATCAAGGAGAATTTGGTGCTCTTAATGAAATCCGAAATGTTCTGCTGAACCTAACAGCTCCTATTG; A001=CATAATAATACTCAATGCATTTATGGTTCATTAATTTTCAATTGGCAGGAAGTAGCCGGAAAGGTACAGATCCTAACGGACAAGCTCAATCAAGGAGAATTTGGTGCTCTTAATGAAATCCGAAATGTTCTGCTGAACCTAACAGCTCCTACTG
MG_0500	1D	84.1173	155	chr1D	435369443	435369289	A000=GGCTGTTGCGCCGGTGTATGCTCAGTACATTTGAGAGCAATGCCCGCTGCTTTCCACACGTGTTGATGTCGTGCTCTCCATGCATGCGCGCATCCACCACACCCTCTATTTTCCCTGGGAAAGCCGTTCCTGGACCCACTTGGTAATGCTTGAAG; A001=GGCTGTTGCGCCGGTGTATGCTCAGTACATTTGAGAGCAATGCCCGCTGCTTTCCACACGTGTTGATGTCGTGCTCTCCATGCATGCGCTCATCCACCACACCCTCTATTTTCCCTGGGAAAGCCGTTCCTGGACCCACTTGGTAATGCTTGAAG
MG_0501	1D	84.2797	164	chr1D	436083634	436083471	A000=CATTTCAATTGTATATTGCTGAAGCAGCTATTATAACTTTCACCACAAGCACAAGTTCATAGTTCAGGGTGGGAATTGATTCAAACCATTAGAATCACACATTCCAACACCAATCCTGTTGCTATCTTGTGTGCTTGATCACTTCAAGAGCTTTGAATCCTTCA; A001=CATTTCAATTGTATATTGCTGAAGCAGCTATTATAACTTTCACCACAAGCACAAGTTCATAGTTCAGGGTGGGAATTGATTCAAACCATTAGAATCACACATTCCAACACCAATCCTGTTGCTATCTTGTGCGCTTGATCACTTCAAGAGCTTTGAATCCTTCA
MG_0502	1D	84.9354	177	chr1D	435928344	435928168	A000=GTCAACGATATGTTGGCATGATTCCCAGATCAGGTCGGGAGAAAGGGGAATGATCCAACAAGAACGGAAAAGTGACCGGAGAGAAGCCGCCCGCAAGTCCCAAAGAGAAAACTCGAAATGGAGAAGGAGCCGCAACATGCAGCCACACTCTGGACGGGAACACTCACACTCTGCAAG; A001=GTCAACGATATGTTGGCATGATTCCCAGATCAGGTCGGGAGAAAGGGGAATGATCCAACAAGAACGGAAAAGTGACCGGAGAGAAGCCACCCGCAAGTCCCAAAGAGAAAACTCGAAATGGAGAAGCAGCCGCAACATGCAGCCACACTCTGGACGGGAACACTCACACTCTGCAGG
MG_0503	1D	85.2612	174	chr1D	436189854	436189681	A000=GCTACTGTTTCTTGCAGGAGTGTTCTATTGCGGAGCTCCGGTTCTGGCGCAGGAACTAAGCAACCTTTGCCATGAGTTCAATGGCAAATGCACGACAAAATTTGAATTCCACAAGGAGCATTTCTGAAACCAGGTAAACCGCACAATAGGAAATTAACACAGGATTGTGTTGTA; A001=GCTACTGTTTCTTGCAGGAGTGTTCTATTGCGGAGCTCCAGTTCTGGCACAGGAACTAAGCAACCTTTGCCATGAGTTCAATGGCAAATGCACGACAAAATTCGAATTCCACAAGGAGCATTTCTGAAACCAGGTAAACCGCACAATAGGAAATTAACACAGGATTGTGTTGTA
MG_0504	1D	101.058	178	chr1D	459050399	459050222	A000=TTAAAACACGTGGAAACACACCGAAGTACGGCCTCATATTCCATTCATCTTTTATTGGTCGTGCATCGACCAAGAACAAGGGAAGAATGGCTAGATACCTGGCAAACAAATGCTCAATTGCTTCACGCATTGACTGTTATTCAGGTTAGTTGAAGGGCTTTGTTTGCAAAGGTTAAAC; A001=TTAAAACACGTGGAAACACACCGAAGTACGGCCTCATATTCCATTCATCTTTTATTGGTTGTGCATCGACCAAGAACAAGGGAAGAATGGCTAGATACCTGGCAAACAAATGCTCAATTGCTTCACGCATTGACTGTTATTCAGGTTAGTTGAAGGGCTTTGTTTGCAAAGGTTAAAC
MG_0505	2A	0	151	chr2A	13437694	13437844	A000=GAGTTCTGCGCCGACAGGGGAAGGGGGCATGGCATGGAAGAGCTCGCAGGCATCCACTCCATCCACGGCACGCTCACCGTGAAGGGGCTTCAGGCCGTCGCCAACAAAGAAGAAGCTCAGAAGGCTCAGCTCGGCAGGAAAGATTTTCTCA; A001=GAGTTCTGCGCCGACAGGGGAAGGGGGCATGGCATGGAAGAGCTCGCAGGCATCCACTCCATCCGCGGCACGCTCATCGTGAAGGGGCTTCAGGCCGTCGCCAACAAAGAAGAAGCTCAGAAGGCTCAGCTCGGCAGGAAAGATTTTCTCA
MG_0506	2A	0.162338	170	chr2A	11375985	11376154	A000=TCCAGAAATCTCCTGGACGTTTGACAGGTGCTCAATGCCCACAAGCAAACGACCGTACTGTTCTCCTCTGTGAGAATTGAAACCTAGCTTAATCCTCTGAAGATTGGGCATTGCTCCTTCCTCAAACATCAGGCGCAGTACGCCACACCTGAACTCAAAATATTCTAGAG; A001=TCCAGAAATCTCCTGGACGTTTGACAGGTGCTCAATGCCCACAAGTAAACGACCGTACTGCTCTCCTCTGTGAGAATTGAAACTTAGCTTAATCCTCTGAAGATTGGGCATTGCTCCTTCCTCAAACATCAGGCGCAGTACGCCACACCTGAACTCAAAATATTCTAGAG
MG_0507	2A	0.162338	157	chr2A	20855627	20855783	A000=AGCGCCGGAGGAGCACGCCGGTGTACCACGCCAGCACGGCGAGCACGGCCAGTATCACAAGCCCGAGCCAGCCACCCTGCCTGACGGCATAAGGTGTTGACAGGATCCCCACACCACACAGGACATTCACTCCTGCAAGTGACAGACAATGATTTGA; A001=AGCGCCGGAGGAGCACGCCGGTGTACCACGCCAGCACGGCGAGCACGGCCAGTATCACCAGCCCAAGCCAGCCACCCTGCCTGACAGCATAAGGTGTTGACAGGATCCCCACACCACACAAGACATTCACTCCTGTAAGGGACAGACAATGATTTGA
MG_0508	2A	0.65255	172	chr2D	5323935	5323764	A002=GCCGTCGGGGCCGATGCCAAAGCCCTTGGGATCGGCAAACACGTTCTCCAGCAGCTGGCTCCGTGGGGGGAGCGGGCTCGCGTCAGCAAACTCCACGGCCTCTTCGACGACGTCGTCAATCTTCTTCTCGATGTTCTTCAGCTCCGCTTCAGACGCGAGGTTCTGCTCGATG; A004=GCCGTCGGGGCCGATGCCGAAGCCCTTGGGATCGGCAAACACGTTCTCCAGCAGCTGGCTCCGTGGGGGCAGCGGGCTCGCGTCGGCAAACTCCACAGCCTCTTCGACGACGTCGTCAATCTTCTTCTCGATGCTCTTCAGCTCCGCTTCAGACGCGAGGTTCTGCTCGATG
MG_0509	2A	0.814888	140	chr2A	3955068	3954926	A002=CCAGCTCCAGGGCGAACCGTGGCTTCAGTTGCGGTCGTTGCTTGCCAGCAATCTTGACAGCAGAATCATTGTTGAGCTCCTTCTTCTCCGTCTGTCTTCTGCTGGCATCAGATTGCTTCTGCATTTGCGGTACGGGGCTCTCCA; A003=CCAGCTCCAGGGCGAACCGTGGCTTCAGTTGCTGCTGCCGTTGCTTGCCAGCAATCTTGACAGCAGAATCATTGTTCATCTCCTTCTTCTCCGCCTGTCTTCTGCTGGCATCAGATTGCTTCTGCATTTGCGGTACGGGGCTCGCCA
MG_0510	2A	2.83619	182	chr2A	28019567	28019748	A000=AACTTGGGATGTAGAGCAGCACGAACACCTATCAGCTTAGCCCATTGTCGATGTGCAGCATCACATGCAGCAAAAACTGCTTCTATGCTTTCTCTCAACATATCAGCTCTGCGGAAAATGCAGATGTTCAAGCAAATCTGTTTTGGCATCATCACACATAATTAACAAATGCAAATAATGAA; A001=AACTTGGGATGTAGAGCAGCACGAACACCTATCAGCTTAGCCCATTGTCGATGTGCAGCATCACATGCAGCAAAAACTGCTTCTGTGCTTTCTCTCAACATATCAGCTCTGCGGAAAATGCAGATGTTCAAGCAAATCTGTTTTGGCATCATCACACATAATTAACAAATGCAAATAATGAA
MG_0511	2A	3.65863	156	chr2A	29102593	29102438	A000=CGCGCCCCGTGAACCAAGTGTGCTTGGATTTCTAAGTTCAACAGAACCTGCTCCCCTGCTACTAAAAGTATGTTTTACGCTGGAGCCAGATGAGGGTTGTGTCTGGTTATCACTTGCTATTGAGGCAATACTAGACCCATCAGCATCTGCCAGTTT; A001=CGCGCCCCGCGAACCAAGTGTGCTTGGATTTCTAAGTTCAACAGAACCTGCTCCCCTGCTACTAAAAGTATGTTTTACGCTGGAGCCAGATGAGGGTTGTGTCTGGTTATCACTTGCTATTGAGGCAATACTAGACCCATCAGCATCTGCCAGTTT
MG_0512	2A	5.3315	172	chr2A	30072730	30072559	A000=CAAATACCATGGCCCCCGCCGTGATGGCTTCGTCGGCTACCACCGTCGCACCCTTCCAGGGGCTCAAGTCCACAGCCGGCCTGCCCGTCAGCCGCCGCTCCAGCGGCAGCCTCGGCAGCGTCAGCAACGGCGGAAGGATCAGGTGCATGCAGGTATGTTGGGGCACTAATTA; A001=CAAATACCATGGCCCCCGCCGTGATGGCTTCGTCGGCTACCACCGTCGCACCCTTCCAGGGTCTCAAGTCCACAGCCGGCCTGCCCGTCAGCCGCCGCTCCAGCGGCAGCCTCGGCAGCGTCAGCAACGGCGGAAGGATCAGGTGCATGCAGGTATGTTGGGGCACTAATTA
MG_0513	2A	5.65724	153	chr2A	30144781	30144629	A000=TGGTAACATTTCAGGAGGGTTATTACAACATGCCGACATACACCAAAACAAGAGCAGCGGTGGTCGCCGAAATAGCTAACAACCTTGTCGCCCCTGTCATTGGTGAGGCCAACTTGGCAGCATACAGAGCGGGCTTCAACGACTCACAGTCAG; A001=TGGTAACATTTCAGGAGGGTTATTACAACATGCCGACATACACCAAAACAAGAGCAGCGGTGGTCGCCGAAATAGCTAACAACCTTGTCACCCCTGTCATTGGTGAGGCCAACTTGGCAGCATACAGAGCGGGCTTCAACGACTCACAGTCAG
MG_0514	2A	5.81957	178	chr2A	30147955	30147778	A000=CGATCGATCGACCGTGAGTGAGTATATTTGTTGGTACCACTGGCTTACATACTCTATGATTCTTAAGAGGAAGCCCAGAGCAGAAAGCTCATTCATCCTGGCTGTTCGTCGGCTCATTTGGTTGTCTGGCTGGGCCGGGCTGTTGTATTGGGACTGCTGATTGTGTAACTGCAAAAGC; A001=CGATCGATCGACCGTGAGTGAGTATATTTGTTGGTACCACTGGCTTACATATTCTATGATTCTTAAGAGGAAGCCCAGAGCAGAAAGCTCATTCATCCTGGCTGTTCGTCGGCTCATTTGGTTGTCTGGCTGGGCCGGGCTGTTGTATTGGGACTGCTGATTGTGTAACTGCAAAAGC
MG_0515	2A	7.14879	178	chr2A	30866185	30866014	A002=TCTCTATGGCCCTACTAGTATATCCATGGCCATGAGTCATCGCTATCTCTTCTCAGCTGAACCCGCGTCCTCTCCCATGTCGCCAAGCATCCAGCCCTCCACCAGTCGCGTCAACGTCAAATTGGACTCCCCACCCTCGCGCAGCGCCTCCCTGGCCCGTCCCATAGCCGCCGTCGTC; A004=TCTCTATGGCCCTACTAGTATATCCATGGCCATGAGTCACGCTATCTCTTCTCAGCTGAACCCGCGTCCCATGTCGCCAAGCATCCAGCCCTCCACCAGTCGCGTCAACATCAAATTGGACTCCCCACCCTCGCGCAGCGCCTCCCTGGCCTGTCCCATAGCCGCCGTCGTC
MG_0516	2A	7.639	146	chr2A	32139654	32139799	A000=GTCTAGCCGCGATGAACTTCCAACTCTAAAACACCTCGGAACAATTACTTGCCCCTGTGGGCTCTCTCAGGCAGCGCGATATTGCCATCACAGCGCCTTCAATTGACGCATCCTCTCCCTGTTCCATGTGTCATAAACAAAGGCAA; A001=GTCTAGCCGCGATGAACTTCCAACTCTAAAACACCTCGGAACAATTACTTGCCCCTGTGGGCTCTCTTAGGCAGCGCGATATTGCCATCACAGCGCCTTCAATTGACGCATCCTCTCCCTGTTCCATGTGTCATAAACAAAGGCAA
MG_0517	2A	7.96474	153	chr2A	31953219	31953371	A000=CGGCCGTCGGGTGCAGCTCGACGGCGAGGATCAAGGGCCGCGGCGCGAGCCCCTACCTCACTGGCTGCATCACGACCTGTGCCAGGGTGAACGACACCGGTGACGACGGCACACCCTGCAGCGGGCACGGCTGCTGCCAGGCCTCGCTGACTC; A001=CGGCCGTCGGGTGCAGCTCGACGGCGAGGATCAAGGGCCGCGGCGCGAGCCCCTACCTCACTGGCTGCATCACGACCTGCGCCAGGGTGAAAGACACCGGTGACGACGGCACACCCTGCAGCGGGCACGGCTGCTGCCAGGCCTCGCTGACTC
MG_0518	2A	8.95497	160	chr2A	32512704	32512863	A000=ACCCCAAGAAAATATGACTAAGCATATTAACAAATGTATTTAAAAGCCAGATTAGTAAAAAAAAATCATGCTTACTTTAATTTTTTTCCATCCAAGATCATAATTCAACCTGAGGTGGATGTAGTACTGCAAAGCAACTGATAGAACAGCCATGAACTCT; A001=ACCCCAAGAAAATATGACTAAGCATATTAACAAATGTATTTAAAAGCCAGATTAGTAAAAAAAAAATCATGCTTACTTTAATTTTGTTCCATCCAAGATCATAATTCAACCTGAGGTGGATGTAGTACTGCAAAGCAACTGATAGAACAGCCATGAACTCT
MG_0519	2A	10.4554	166	chr2A	34665383	34665218	A000=TGCCCTACCCCGTGGCGGCTAGGTTAACGCCGCCAGCTTCCTCCCTCCACGCTGAATCCACTACGCGATGTTGTCGGCTGTTCAAACTTGTCCTCCGCCGCTCTTGATCGACGACCTCCTCGTCTCCTTCGAGCCCCTTCTCCATCACGACGTGCCCGTGCTGGTC; A001=TGCCCTACCCCGTGGCGGCTAGGTTAACGCCGCCAGCTTCCTCCCTCCACGCTGAATCCACTACGCAATGTTGTCGGCTGTTCAAACTTGTCCTCCGCCGCTCTTGATCGACGACCTCCTCGTCTCCTTCGAGCCCCTTCTCCATCACGACGTGCCCGTGCTGGTC
MG_0520	2A	14.6759	166	chr2A	36631059	36631224	A000=GATGAAGGTGTTCAAAAAAATTCACTTGGTCATGTGAATGCATATTCCTCGGAGGTGAGAGATGAAACCTCTCTCTCTGTACCAGCTAGAGATTCTGAGGAAACCAGAGGAGCGTATCCAGTAATATCAGAAGTACCAACAGATTCAGAAGATAAGGTCAACCACA; A002=GATGAAGGTGTTCGAAAAAATTCACTTGGTCATGTGAATGCATATTCCTCGGAGGTGAGAGATGAAACCTCTCTCTCTGTACCAGCTAGAGATTCTGAGGAAACCAGAGGAGCGTATCCGGTAATATCAGAAGTACCAACAGATTCAGAAGATAAGGTCAACCACA
MG_0521	2A	21.5198	160	chr2A	42152938	42152779	A000=AGCTCAATCCACCCGTCGTGCCAAGGAGCTTCAGCTCAACAACTATCCACCTCACCGATGATTTCGCCGCAAAGGTTTCAGATCTTGATTTCTGGAATGGCACCAAGGGATCCGATTCCGTCACCGAGGGCTGCACCATGTTGGACACGGAGAGCATCGT; A002=AGCTCAATCCACCCGTCGTGCCAAGGAGCTTCAGCTCAACAACTATCCACCTCACCGATGATTTCGCCGCAAAGGTTTCAGATCTTGATTTCTGGAATGGCACCAAGGGATCCGATTCCGTCACCGACGACTGCACCATGTTGGACACGGAGAGCATCGT
MG_0522	2A	22.5101	155	chr2A	43299374	43299220	A000=GCCACGGCCAGCACGCCGACCTTAGCGTCCGCGGCCTGGCCTTTTTCATCTCTTCGTCCTCGGAGGTGCTCTCCGCTGCGTTGTCAGGCCAGCCCTTGGGCCTCAGCAATGGCAACCAGAGCGCCAACATCTTTGCCATGGAGTTCGACACGCTC; A001=GCCACGGCCAGCACGCCGACCTTAGCGTCCGCGGCCTGGCCTTTTTCATCTCTTCGTCCTCGGAGGTGCTCTCCACTGCGTTGTCAGGCCAGCCCTTGGGCCTCAGCAATGGCAACCAGAGCGCCAACATCTTTGCCATGGAGTTCGACACGCTC
MG_0523	2A	23.1658	175	chr2A	45120176	45120350	A000=CAGTCACTTCAAGCCACTCATTTTCGCCCTTCCATACCAGATGGCGGGTACTATCATTCCTTGATTTATTTGAGATAATAATTTCGTCGGTTTCGATAAATGGTTCGAATATCAGTGACTCCGGAGGAGGGACTGGCATCTCAATAACTCCATGTGCCTAGCAAATATAGATCAA; A001=CAGTCACTTCAAGCCACTCATTTTCGCCCTTCCATACCATATGGCGGGTACTATCATTCCTTGATTTATTTGAGATAATAATTTCGTCGGTTTCGACAAATGGTTCGAATATCAGTGACTCCGGAGGAGGGACTGGCATCTCAATAACTCCATGTGCCTAGCAAATATAGATCAA
MG_0524	2A	23.1658	177	chr2A	46107216	46107392	A000=GGAGATGAAACCATGAGACAGTCTCTCTATCTTGGACCTCAGCAGGCTAAGGATGCAGAAGCCATTTCTGTCGGCCACCGGTTCGCCTTCCAATTGCCCCCGGGACAGAAGCTCATCATCCTTCACCTGGAAGGGCAGGGGATCGAGCTCTCTCCTGACAGACTCGACGACGTCCAT; A001=GGAGATGAAACCATGAGACAGTCTCTCTATCTTGGACCTCAGCAGGCTAAGGATGCAGAAGCCATTTCTGTCGGCCACCGGTTCGCCTTCCAATTGCCCCCGGGATAGAAGCTCATCATCCTTCACCTGGAAGGGCAGGGGATCGAGCTCTCTCCTGACAGACTCGACGACGTCCAT
MG_0525	2A	23.8216	157	chr2A	46108249	46108405	A000=CAAACATTAGCTGGTGCAACCGACGCTCGGGATGGCTTGTCAGGCCATCAGGCCCAAGCAGATGAGCTCTTGCGCTACGCCCATCTTCATCCATTGAGGTACCAGGTCCAAGAACAGTTCCAAGATGGTCCTGAATAGAGGCTAAGCGGTTTGGATC; A001=CAAACATTAGCTGGTGCAACCGACGCTCGGGATGGCTTGTCAGGCCATCAGGCCCAAGCAGATGAGCTCTTGCGCTACGCCCATCTTCATCCACTGAGGTACCAGGTCCAAGAACAGTTCCAAGATGGTCCTGAATAGAGGCTAAGCGGTTTGGATC
MG_0526	2A	23.8216	161	chr2A	44095097	44094937	A000=AGCTGATTTCACCGTATGATATTTATTCATAAATTAATCATGTTTTTCTTTTAGCTATTTTGGTGTATTCTTTGCTCATTTGTTTACAATATATACATGCAGGATTCTCTTATTCTGAGAGGACCGAATCGTCCTATGACTGCTGGTGCAGGTTGTTGGAT; A001=AGCTGATTTCACCGTATGATATTTATTCATAAATTAATCATGTTTTTCTTTTAGCTATTTTGGTGTATTCTTTGCTCATTTGTTTACAATATATACATGCAGGATTCTCTTATTCTGATAGGACCGAATCGTCCTATGACTGCTGGTGCAGGTTGTTGGAT
MG_0527	2A	23.8216	174	chr2A	44836400	44836573	A000=CGTAAACTATGCTTATGTTGCCTGACGTTTGTAAGTTTATTACTCACATTATACAATCTCTACCTGCCTATCTCTACAGATGCATCTCATGGACTTGAATGGAGGGAGCGTTTTGAGATAATTAAGGGAACATGTGACGGTCTATGTCATCTTCATGAGAAGCGCATTTTGCAC; A001=CGTAAACTATGCTTATGTTGCCTGACGTTTGTAAGTTTATTACTCACATTATACAATCTCTACCTGCCTATCTCTACAGATGCATCTCATGGACTTGAATGGAGGGAGCATTTTGAGATAATTAAGGGAACATGTGACGGTCTATGTCATCTTCATGAGAAGCGCATTTTGCAC
MG_0528	2A	23.984	178	chr2A	47826609	47826786	A000=TAGAAAGCAGAGTCTGCTGTTTTAAAAAAATTACATAGAAAGCAGAGTCTACTCAGTTGTGAGAGCTCAGTTCAGTTCAGGTTTACACCAGTAGACTGCTGGCTGCCTCCTTATCCTTCCAACTTTCCAAGATGCATTGCTAGCAAGTACAAGCATACTATGAAGTACTACAAATTAA; A001=TAGAAAGCAGAGTCTGCTGTTTAAAAAAAAAATTACATAGAAAGCAGAGTCTACTCAGTTGTGAGAGTTCAGTTCAGTTCAGGTTTACACCAGTATACTGCTGGCTGCCTCCTTATCCTTCCAACTTTCCAAGATGCATTGCTAGCAAGTACAAGCATAACATGAAGTACTACAAATTAA
MG_0529	2A	24.8064	162	chr2A	49176625	49176786	A000=CAATTTTATGATGCTTTGAAAGGGCATGGGGTGCCATGCCGTCTTGTAATTCTCCCATTCGAGGGGCACCGATATGCTGCAAGGGAAAGCGTTCTGCATGTAATTTGGGAGACTGATAGGTGGCTGCAGAAATATTGTGCAAGTAATTCTAGCAGCACCCTG; A001=CAATTTTATGATGCTTTGAAAGGGCATGGGGTGCCATGCCGTCTTGTAATTCTCCCATTCGAGGGGCACCGATATGCTGCAAGGGAAAGCGTTCTGCACGTAATTTGGGAGACTGATAGGTGGCTGCAGAAATATTGTGCAAGTAATTCTAGCAGCACCCTG
MG_0530	2A	25.1321	175	chr2A	50916622	50916448	A000=GCACGGCGTCTGGGGACGCGTGTAGTGCCCAAGGCTGCGGAGCCTGGAGTACGCGGAGCGCCAGGAGGAGCAGACTGAGCCGGCACGAAGGAGGTCAGGGATCTCGAGGGTGGCAAATATACCCATCAAGATGTCCTGAGGCAGCTCAGGCGATGCGCCCTCCATAGTCTTGATC; A002=GCACGGCGTCTGGGGACGCGTGTAGTGCCCAAGGCTGCGGAGCCTGGAGTACGCGGAGCGCCAGGAGGAGCAGACTGAGCCGGCACGAAGGAGGTCAGGGATCTCGAGGGTGGCAAATATACCCATCAAGACGTCCTGAGGCAGCTCAGGCGATGCGCCCTCCATAGTCTTGATC
MG_0531	2A	27.5068	172	chr2A	51584074	51583903	A000=ACTGGAGAACATAGCAGGAATTGCGTCGTCCGATCCGTTTTAGCAGCTACAGCTAGGTAGGATGCTTAACTGGAAATCGATCAAATAAGAGTTGCATCTTAAACTAATATGCAATGCACAATTCTCCTCCTGTCTTGGGAGCACGGTTGGGTGCTCATTTGGCCATCATGAC; A001=ACTGGAGAACATAGCAGGAATTGCGTCGTCCGATCCGTTTTAGCAGCTACAGCTAGGTAGGATGCTTAACTGGAAATCGATCAAATAAGAGTTGAATCTTAAACTAATATGCAATGCACAATTCTCCTCCTGTCTTGGGAGCACGGTTGGGTGCTCATTTGGCCATCATGAC
MG_0532	2A	38.2723	143	chr2A	60078250	60078392	A000=ACCATGGCCGTTGTGAAGGCGCTGTTGAACGTCGCCGCGCTGGACGAGAAGCTCCTGACCGTGTTGTCGGCGCCGCCGCCGTTGAACAGCACCTGGTCCGAGTGCAGGAGCCCCTTCTGGGACATGAGGTTGGTGTAGTAGGC; A001=ACCATGGCCGTTGTGAAGGCGCTGTTGAACGTCGCCGCGCTGGACGCGAAGCTCCTGACCGTGTTGTCGGCGCCGCCGCCGTTGAACAGCACCTGGTCCGAGTGCAGGAGCCCCTTCTGGGACATGAGGTTGGTGTAGTAGGC
MG_0533	2A	38.4346	173	chr2A	61287663	61287835	A000=TTGTTTGTGTCAGCGTGTCAGATACCTTAAATATCATATCGTGTTTGTTCTGTTGGATGTTTCAATCAGAGATGCTTATGCAGAGTTTGTTAAACCATTTGGGTTAATGGTATTATATTATGCTTTTGAACCTAACATTCTGTGCGTGCAAATTTACGTGCTCTAATGATTAA; A001=TTGTTTGTGTCAGCGTGTCGGATACCTTAAATATCATATCGTGTTTGTTCTGTTGGATGTTTCAATCAGAGATGCTTATGCAGAGTTTGTTAAACCATTTGGGTTCATGGTATTATATTATGCTTTTGAACCTAACATTCTGTGCGTGCAAATTTACGTGCTCTAATGATTAA
MG_0534	2A	39.4249	173	chr2A	62302169	62302341	A001=GCATCCGTGGTGGTGTGTTGCTAGGTGCAATGCCGCCTCGATCGCGTGACGCAACTGGCCTCGTGCGACTGCAATGACTCTATTATTTCTTAACTAATGCACTGCCTTTTGAAAAAAGAGTATTTTTGAGGTAGTATGTCACAAATGAACAACTAGAAGAAACTAAAGCTATA; A002=GCATCCGTGGTGGTGTGTTGCTAGGTGCAATGCCGCCTCGATCGCGTGACGCAACTGGCCTCGCGCGACTGCAATGACTCTATTATTTCTTAACTAATGCACTGCCTTTTGAAAAAAGAGTATTTTTGAGGTAGTATGTCACAAATGAACAACTAGAAGAAACTAAAGCTATA
MG_0535	2A	43.2651	146	chr2A	74107836	74107981	A000=GATCGACGAGGCTGTCTGTGTGACCCGAAACATGAGGAGTGTGGGACTGGAACCGTGCGACAGGTGTGTCACCTTGATACTCGGCGCGTACGACAAGGCCAACAAGCTGGAAGGAGCATTGGAGTTTCTGGCGGAGCTTGAAGAGA; A001=GATCGACGAGGCTGTCTGTGTGACCCGAAACATGAGGAGTGTGGGACTGGAACCGTGCGACAGGTGTGCCACCTTGATACTCGGCGCGTACGACAAGGCCAACAAGCTGGAAGGAGCATTGGAGTTTCTGGCGGAGCTTGAAGAGA
MG_0536	2A	48.4624	152	chr2A	104972047	104971896	A000=CAAGTTACAAGCACACGCTCTTCAATTCTGCCTCTGGGCTGATCCCCTGCACTTTCCATACTTAGCTTAAGATCTTGAATGCTGTCGAGCTACTACGAAAGGCTACATCTGTTAAATTTTACCCCCTTTTTTAACATTATGCTAGTATATTC; A001=CAAGTTACAAGCACACGCTCTTCAATTCTGCCTCTGGGCTGATCCCCTGCACTTTCCATACTTAGCTTAAGATCTTGAATGCTGTCGAGCTACTATGAAAGGCTACATCTGTTAAATTTTACCCCCTTTTTTAACATTATGCTAGTATATTC
MG_0537	2A	48.4624	181	chr2A	111421008	111421188	A000=CATGTTAACTGCTGCAACACCAACGGTCGGATATTGGGAAGAGAATCCGCTGGCCATGCCGGTTGTGCCTGAATAAGAGATGAGCAAGGCACCAACATACCGGGCACGAGCAGCAGGTTTGAGTCCCCTACCGTCTCCAATTTCGCCTGCGGCGTGCTGCGAGCTTGGCTGCCACCTCCTC; A001=CATGTTAACTGCTGCAACACCAACGGTCGGATATTGGGAAGAGAATCCGCTGACCATGCCGGTTGTGCCTGAATAAGAGATGAGCAAGGCACCAACATACCGGGCACGAGCAGCAGGTTTGAGTCCCCTACCGTCTCCAATTTCGCCTGCGGCGTGCTGCGAGCTTGGCTGCCACCTCCTC
MG_0538	2A	48.7881	164	chr2A	118446607	118446770	A001=CGCTGCCTGCGCTAGAACCCGCCTGGTTTTGCCACTAATCTGAATATAGAGTTCTGTTTGCGGTCGCCCGTGTACTGATCACCACCGTCTTCTTCAAAGTTCATCAGCATCATCTTTTAGTAGGTTAGGAAAAGGAAATTTCACCCGTGTCTCGGCAACATGTG; A005=CGCTGCCTGCGCTAGAACCCGCCTGGTTTTGCCACTAATCTGAATATAGAGTTCTGTTTGCGGTCGCCCGTGTACTGATCACCACCGTCTTCTTCAAAGTTCACCAGCATCATCTTTTAGTAGGTTAGGAAAAGGAAATTTCACCCGTGTCTCGGCAACATGTG
MG_0539	2A	49.2783	176	chr2A	115434934	115435109	A000=GAAACAGAGATGTCAGCCATAATTTATTCATTTTCATTCACTGGAATTCCATGCCATCCCTGTTGTTCTGAAACTTATTTGCAGACATGTAATTTAGAGAAAGAGGGAGGAAAGAACTCCTCGGTTGTAGTTCAGATCATCGGCCTGCTGTCATCTCTTTCATAATTAAAATTTTA; A001=GAAACAGAGATGTCAGCCATAATTTATTCATTTTCATTCACTGGAATTCCATGCCATTCCTGTTGTTCTGAAACTTATTTGTAGACATGTAATTTAGAGAAAGAGGGAGGAAAGAACTCCTCGGTTGTAGTTCAGATCATCGGCCTGCTGTCATCTCTTTCATAATTAAAATTTTA
MG_0540	2A	49.604	175	chr2A	117180566	117180740	A000=CCCCCCCTCCCATCAGCACACACCCTCCTCTCTTCTTTCAGAGTTCAAGAAGCTTATTGTTGCTGCCCGCATTCCTCTAACCGTCACAATGCTAGATAATTACTGTTGCACCACAACTTCGTTTCCATGATGATCGATGGATGGGCTTTCGGGGTAAGAAAGATCGACGATGACT; A001=CCCCCCCTCCCATCAGCACACACCCTCCTCTCTTCTTTCAGAGTTCAAGAAGCTTATTGTTGCTGCCCGCATTCCTCTAACCGTCACAATGCTCGATAATTACTGTTGCACCACAACTTCGTTTCCATGATGATCGATGGATGGGCTTTCGGGGTAAGAAAGATCGACGATGACT
MG_0541	2A	49.9298	147	chr2A	127205223	127205369	A001=TTGAACCAATTGCCAGGTCTCAGTGATATTTTGGCATACCTGCTTCTGGTTTAGTACTTAATAGTGTTTGGTCAAAACCGACGCTTATGGAATCAGGCAAATTGTATCCTAATATTTGTAATGTGAGATTTATCACTTGCTGTATAG; A002=TTGAACCAATTGCCAGGTCTCAGTGATATTTTGGCATACCTGCTTCTGGTTTAGTACTTAATAGTGTTTGGTCAAAACCGACGCTTATGGAATCAGGCAAATTGTATCCTAATATTTGTAATGTGAGATTTAGCACTTGCTGTATAG
MG_0542	2A	49.9298	178	chr2A	125204108	125204285	A000=ATGGCGCACTGGTCGTTCATCTTGTTGCACGCCTTGATGCAGCACATGCAGCAGAGGCAGTCCGCGACTCGGCCGCAGCACCCGCCCGCCTTCTTGAATATCTTCAACGTCTCCAGTGGTTTCTCGTCGCCGAAACATGTGAGGAGGTTTTCCCTGGTGGCTGCTTTGTCACCGAATC; A001=ATGGCGCACTGGTCGTTCATCTTGTTGCACGCCTTGATGCAGCACATGCAGCAGAGGCAGTCCGCGACTCGGCCGCAGCACCCGCCCGCCTTCTTGAATATCTTCAACGTCTCCAGTGGTTTCTCGTCGCCAAAACATGTGAGGAGGTTTTCCCTGGTGGCTGCTTTGTCACCGAATC
MG_0543	2A	49.9298	166	chr2A	142718280	142718445	A000=TTTTTCTTGCCAGCAGGTCTCACTGGCAAATGGTCGACTATTTTTTCCCTTCGGCCAGCAGGTGTTCAGTGCCAACATCTGGCTGCTGTAAAGAGCTAACTGTGAAGCTAACTTCATTCTTTTTTTCTTACCCGTGCTATGTTACTTGTTCTTTCTAACATCGGTG; A002=TTTTTCTTGCCAGCAGGTCTCACTGGCAAATGGTCGACTATTTTTTCCCTTCGGCCAGCAGGTGTTCAGTGCCAACGTCTGGCTGCTGTAAAGAGCTAACTGTGAAGCTAACTTCATTCTTTTTTTCTTACCCGTGCTATGTTACTTGTTCTTTCTAACATCGGTG
MG_0544	2A	49.9298	146	chr2A	141166594	141166739	A000=TGATGAGTTGAGAAACAGGTGTGCGACCTGCCTTTTGCTTTCTTCAGCGACCCAGAGCTGATGCCCATCTTGACTACTGCTCTCATTGCCGTCTGCTACGGCTGTGATCAGAATAGAAGTGTGGTACTTCAAGAAATAAGCTCAGA; A001=TGATGAGTTGAGAAACAGGTGTGCGACCTGCCTTTTGCTTTCTTCAGCGACCCAGAGCTGATGCCCATCTTGACTACTGCTCTCATTGTCGTCTGCTACGGCTGTGATCAGAATAGAAGTGTGGTACTTCAAGAAATAAGCTCAGA
MG_0545	2A	50.42	155	chr2A	187955754	187955600	A000=TTATGTGTATTTAGATGTTGTATTGGCATATATTTGCTTTTCAGCAACAATACATGTTCTGCTACCGTGCAATTGCGAATGAGCTGAAAGATCTGCTGAGGTCGTCAGGCCGTTGAGGTATTTCTAAGGTAGGCTGCAAGATGCGCATGCAGTGT; A001=TTATGTGTATTTAGATGTTGTATTGGCATATATTTGCTTTTCAGCAACAATACATGTTCTGCTACCGTGCAATTGCGGATGAGCTGAAAGATCTGCTGAGGTCGTCAGGCCGTTGAGGTATTTCTAAGGTAGGCTGCAAGATGCGCATGCAGTGT
MG_0546	2A	50.42	160	chr2A	180216633	180216474	A000=TGACTCATTTATGTGCTGGCCAACTTTCATTTTCATGCCAAGCAGGGTTGATTATCAGAGGGCTAGGAAAGATGGAGCATGAGCGGGAGCATCGACTACGATGAGTTCATCAGGGCGACAGTGTACATCAACAAGCAGTAGCAGGAGGAGCACCTGCCGG; A001=TTGATCATTTATGTGCTGGCCAACTTTCATTTTCATGCCAAGCAGGGTTGATTATCAGAGGGCTAGGAAAGATGGAGCATGAGCGGGAGCATCGACTACGATGAGTTCATCAGGGTGACAGTGTACATCAACAAGCAGTAGCAGGAGGAGCACCTGCCGG
MG_0547	2A	50.5823	161	chr2A	192072635	192072475	A000=ATGACCACAAATAATCCAAAAAGAGCAACAAGAATGTAAAAGTTATGCACTTACATCGACCAAAATTTTGCCTCGAATGCATTTGGAAGGGGAATTTTTGTTTTCTACCATGGACGGGACCAAAGTAAGGCAGTACAAAAGTAAATAAGTGCTCTGAAAAT; A001=ATGACCACAAATAATCCAAAAAGAGCAACAAGAATGTAAAAGTTATGCACTTACATCGACCAAAATTTTGCCTTGAATGCATTTGGAAGGGGAATTTTTGTTTTCTACCATGGACGGGACCAAAGTAAGGCAGTACAAAAGTAAATAAGTGCTCTGAAAAT
MG_0548	2A	50.7447	156	chr2A	191881232	191881077	A000=TATGCTTCGGTAAATACACTTGCTAATCACGTCAATACAAAAGCACAGCTAGGTTCCTAGGCACTTAAGAACTTCGAATACCTTGCCCAATGAGACCTTGCATATCCAGCAATGACATCACCGGGATTGAACCATTTGGCAATGATAAATTGCTGG; A001=TATGCTTCGGTAAATACACTTGCTAATCACGTCAATACAAAAGCACAGCGAGGTTCCTAGGCACTTAAGAACTTCGAATACCTTGCCCAATGAGACCTTGCATATCCAGCAATGACATCACCGGGATTGAACCATTTGGCAATGATAAATTGCTGG
MG_0549	2A	50.907	150	chr2A	179670854	179670705	A000=ACTCCATTTTGGAATGAAATAGTACTGGTACATGGAACGGGTCAACAATGGCGGTGTGATTTTTGAAATATTGCTTCAGGTTTGCTGGCGTGTTGCTGTTGGGACACGGGAGGTTGGCCAGGGCAGCGCTTCTGGTGCCCAACGTTTGCA; A002=ACTCCATTTTGGAATGAAATAGTACTGGTACATGGAACGGGTCAACAATGGCGGTGTGATTTTTGAAATATTGCTTCAGGTTTGCTGGCGTGTTGCTTTTGGGACACGGGAGGTTGGCCAGGGCAGCGCTTCTGGTGCCCAACGTTTGCA
MG_0550	2A	50.907	145	chr2A	194472936	194472792	A000=CAGGTTGTGTTGGACCATTCGATCCGTGGGCATAATCTTGGTTCGCAAGCAAGCACCCACAACCTCAACTTCGCCAGCACTGATGTGCGCCTCCCGATGCTTGTATATATCTCTCGCGGAAAGAACCCAAGCTATGACCACAACA; A001=CAGGTTGTGTTGGACCATTCGATCCGTGGGCATAATCTTGGTTCGCAAGCAAGCACCCACAACCTCAACTTCGCCAGCACTGATGTGCACCTCCCGATGCTTGTATATATCTCTCGCGGAAAGAACCCAAGCTATGACCACAACA
MG_0551	2A	51.0693	173	chr2A	195355419	195355247	A000=GTAGACACCCCGTCAACTGAGTCATGTAGACATAGGCACCACATGAGCAATTTTGCCGGCAGGTATTCATGCACCCATACTCATCGGTTACACCAGATACCCAGTATGAAAAATCTGGCCACTTGACATTCGGGATAGAGAGAAATCCATCTCCAGTTTTGTTCACCTGACAG; A001=GTAGACACCCCGTCAACTGAGTCATGTAGACATAGGCACCACATGAGCAATTTTGCTGGCAGGTATTCATGCACCCATACTCATCGGTCACACCAGATACCCAGTATGAAAAATCTGGCCACTTGACATTCGGGATAGAGAGAAATCCATCTCCAGTTTTGTTCACCTGACAG
MG_0552	2A	51.3951	164	chr2A	205217668	205217505	A000=ATTCAATAGCAAAACCACTATGCGTACAATGCTTCATGGTCCGATTTGTGTACGACCCCAAATCTGATGCTCCACTGCAGTTTTGTTCAGCGCATCAACCGCTTTGATCTAGCGCGTCGTACAGAAATCGGACAACTAGTGTCATGTATAGCAAGGTCGATTCA; A002=ATTCAATAGCAAAACCACTATGCGTACAATGCTTCATGGTCCGATTTGTGTACGACCCCAAATCTGATGCTCCACTGCAGTTTTGTTCAGCGCATCAACCGCTTTGATCTAGCGCGTTGTACAGAAATCGGACAACTAGTGTCATGTATAGCAAGGTCGATTCA
MG_0553	2A	51.3951	170	chr2A	289759425	289759256	A000=TTTCTAATCTACAACTATGATATATTCCAGTTCATTTCCAGATAAGGGCACACTGTCAAGGTCGATGTGGGGTTTCAGATAACATTATTGTTGGCTCTATGTATTTTAACCAATTGTAGTCATATGATCAATTGATATCAAATCACACTAATGAACCAAGAAATGAATGA; A001=TTTCTAATCTACAACTATGATATATTCCAGTTCATTTCCAGACAAGGGCACACTGTCAAGGTCGATGTGGGGTTTCAGATAACATTATTGTTGGCTCTATGTATTTTAACCAATTGTAGTCATATGATCAATTGATATCAAATCACACTAATGAACCAAGAAATGAATGA
MG_0554	2A	51.3951	151	chr2A	348243595	348243445	A000=TCGATTGCGCGGTCCTCCCTCCGGGCATTATTGAAGCAGCAACACCGGAAGTGGCTGTCGCTACAGCAATCTTGCCTTGTCTGCGTATTGTGGCTAAGAGAGCCCTGTAAAGAAAAGTTTTTCCCATGCCTCCAGGTCCATCGACAAAGAA; A001=TCGATTGCGCGGTCCTCCCTCCGGGCATTATTGAAGCAGCAACACCGGAAGTGGTTGTCGCTACAGCAATCTTGCCTTGTCTGCGTATTGTGGCTAAGAGAGCCCTGTAAAGAAAAGTTTTTCCCATGCCTCCAGGTCCATCGACAAAGAA
MG_0555	2A	51.5574	181	chr2A	419193276	419193456	A000=AAAGTTATCACAACAAATGTGAAATGTACAGAAGCTGAGCCCTCTATAGATACGCTGTGGTATTGCACTAACAGCTAAAGCTATACATTACAAAAATTACCACAAATTGCATTCTCTCTGAATATATGCAGTGAAACTATCAATTATCACATTCTCGCAAGCCTCAAGCAGGAGGGGACAA; A001=AAAGTTATCACAACAAATGTGAAATGTACAGAAGCTGAGCCCTCTATAGATACGATGTGGTATTGCACTAACAGCTAAAGCTATACATTACAAAAATTACCACAAATTGCATTCTCTCTGAATATATGCAGTGAAACTATCAATTATCACATTCTCGCAAGCCTCAAGCAGGAGGGGACAA
MG_0556	2A	51.5574	166	chr2A	212901904	212901739	A000=AACTATAGGTATGAATCATAAAAGAAGCTGAACGAACTTTTATCCTTGTGAATCACGTCTTCTGGGCCCACTTCTTCGGCTAAAGACGCAAGGGGGTCAATCGCATTGCCCTCATCGTCGTACTTGACCCTTGTTCCCACAGGCCTGTGCATGTTTATTTTCAGCT; A001=AACTATAGGTATGAATCATAAAAGAAGCTGAACGAACTTTTATCCTTGTGAATCACGTCTTCTGGGCCCACTTCTTCGGCTAAAGATGCAAGGGGATCAATCGCATTGCCCTCATCGTCGTACTTGACCCTTGTTCCCACAGGCCTGTGCATGTTTATTTTCAGCT
MG_0557	2A	51.5574	179	chr2A	335395719	335395897	A000=AGGACACTGCCGGTTCCACCTGTCAGGACCTCCCCGCAGTGCCCAAGAAGTCCAACCGCAGAAAAAACAAAGGAAGCTCCGAAGGAAGTGGTGGTGCATCGACCAAGGATGGTGGAGGTGGACCAGAGGTGGGCACAATACCGCTAACTCTGGTGGCCGACGAAGAAAAGGATCACGAA; A001=AGGACACTGCCGGTTCCACCTGTCAGGACCTCCCCGCAGTGCCCAAGAAGTCCAACCGCAGAAAAAACAAAGGAAGCTCTGAAGGAAGTGGTGGTGCATCGACCAAGGATGGTGGAGGTGGACCAGAGGTGGGCACAATACCGCTAACTCTGGTGGCCGACGAAGAAAAGGATCACGAA
MG_0558	2A	51.5574	173	chr2A	361385514	361385342	A000=ATGCGAATCATCCTCGTTCAGGGAAGATTCACCTTGATCTCTCGCCATTCTTCTGAAAACAGCAATCTGGGAAGCATAGCCAGGTTCGTCGCTCGAGCCGCCAACGCCACTGAACTCCACACTGTAGTTGTGGCTTGCAGCGAGGCCAGTAGCCCAGTGCTGGAACTGGGACC; A001=ATGCGAATCATCCTCGTTCAGGGAAGATTCACCTTGATCTCTCGCCATTCTTCTGAAAACAGCAATCTGGGAAGCATAGCCAGGTTCGTCGCTTGAGCCGCCAACGCCACTGAACTCCACACTGTAGTTGTGGCTTGCAGCGAGGCCAGTAGCCCAGTGCTGGAACTGGGACC
MG_0559	2A	51.8832	160	chr2A	420225735	420225894	A000=GTCCCCATTCACCCACCTCCTCCCTCCAGTTCACATCCACCTCATACTTTCTCTTGCAACAAGTCAGTAAAAGATTCCGTTTGTAGAGCGAGCGAGAGCTCCGGTGTAAAATCGATGGGTCTGGACGTAGGAGAGATCGGCATGGGCGCAGATTTGAGCC; A001=GTCCCCATTCACCCACCTCCTCCCTCCAGTTCACATCCACCTCATACTTTCTCTTGCAACAAGTCAGTAAAAGATTCCGTTTGGAGAGCGAGCGAGAGCTCCGGTGTAAAATCGATGGGTCTGGACGTAGGAGAGATCGGCATGGGCGCAGATTTGAGCC
MG_0560	2A	51.8832	144	chr2A	373870563	373870706	A000=AGCTATCTCACTCGCAAACCTTACCATCAATCACTCCACCAGTAAGATTTCGTTCAGCACATTTACTTCTGTTTCTGAATTATGATGTGCATATTTTCTCATTACTGGGCATTTGAGCCCAGGGCATGACAGATGTTCATCGAA; A001=AGCTATCTCACTCGCAAACCTTACCATCAATCACTCCACCGGTAAGATTTCGTTCAGCACATTTACTTCTGTTTCTGAATTATGATGTGCATATTTTCTCATTACTGGGCATTTGAGCCCAGGGCATGACAGATGTTCATCGAA
MG_0561	2A	51.8832	162	chr2A	364403519	364403358	A000=GACGAAGGGGTTACTAACGTAATCAGTTTGGTTTCTTAGTGCCTACCTCCTTGCCGGATTTGGTGATGATGCCAAAGGAAACAATGGGTTGTTGGGATACCCGGAATTATCTTCTATCAGCACTTGCATTCAAAACCCAAACTGACCTTTAATTTAATGGAA; A001=GACGAAGGGGTTACTAACGTAATCAGTTTGGTTTCTTAGTGCCTACCTCCTTGCCGGATTTGGTGATGATGCCAAAGGAAACAATGGGTTGTTGGGATACCCGGAGTTATCTTCTATCAGCACTTGCATTCAAAACCCAAACTGACCTTTAATTTAATGGAA
MG_0562	2A	51.8832	162	chr2A	355388618	355388457	A000=TCCCCAAGTGCTTGTATAGTTGAAAAATATATCATAACTGAATACAATGAAACAACAAGAAGAAAATAGTAAGAAACTTGAAATGGTGTAGCAATTAAGTACTACAACAAATCGAATAGGAACAGACCAAATATAAACAAAGAAGTGCAATGCCCTTATCCT; A001=TCCCCAAGTGCTTGTATAGTTGAAAAATATATCATAACTGAATACAATGAAACAACAAGAAGAAAATAGTAAGGAACTTGAAATGGTGTAGCAATTAAGTACTACAACAAATCGAATAGGAACAGACCAAATATAAACAAAGAAGTGCAATGCCCTTATCCT
MG_0563	2A	52.2089	168	chr2A	303730792	303730625	A000=CACGTTGCCGGACGAGGTATGTACGGTGTCGAAGGATTGCTCCACTGACTGCAGGAACCTCAGCACCTTCTTCCAACTACCGCCACATCTTGCGAGGAGCTCCCCACGAGCCGCAGGCCCAATGACGGAGCAGGCCATGCGCGCTGCGCATAACCGCGAGGCGGCTTG; A001=CACGTTGCCGGACGAGGTATGTACGGTGTCGAAGGATTGCTCCACTGACTGCAGGAACCTCAGCACCTTCTTCCAGCTACCGCCACATCTTGCGAGGAGCTCCCCACGAGCCGCAGGCCCAATGACGGAGCAGGCCATGCGCGCTGCGCATAACCGCGAGGCGGCTTG
MG_0564	2A	52.5346	167	chr2A	461979028	461979194	A001=ATAGATTGTTCCCGTGCGATCTCCACCCCGCAAACACCACCAAATATACTTTTTATTGTCTCGTGGCCTGCCAAGGCGAGCGCACCCGACATGGCAAAGGCCGTCCTAGCCTACCAATGTACTGGTACATCAAGTAGTACAATACGCATGTGCTCACATGCGCATCA; A002=ATAGATTGTTCCCGTGCGATCTCCACCCCGCAAACACCACCAAATATACTTTTTATTGTCTCGTGGCCTGCCAAGGCGAGCGCACCCGACATGGCAAAGACCGTCCTAGCCTACCAATGTACTGGTACATCAAGTAGTACAATACGCATGTGCTCACATGCGCATCA
MG_0565	2A	52.697	181	chr2A	399326271	399326451	A000=TAGACGCCGGAACACCCATTGAAGGGAGATCAACACAACAACATATCCACACAAATCGAAGGGGTGACATACGTCGGGACGCCCAGCACATTGAAGGACGGAAGAAGAAACGACAGAAACATCAAGTTTGGGTAATATATATAGCTTAAATCTTGAGGTGTGTTTACATCTTTCCATCCCT; A001=TAGACGCCGGAACACCCATTGAAGGGAGATCAACACAACAACATATCCACACAAATCGAAGGGGTGACATACGTCGGGACTCCCAGCACATCGAAGGACGGAAGAAGAAACGACAGAAACATCAAGTTTGGGTAATATATATAGCTTAAATCTTGAGGTGTGTTTACATCTTTCCATCCCT
MG_0566	2A	52.8593	181	chr2A	319042322	319042502	A000=ACCCAGCCGTCCTCGTCCGTCACGCTGCCGGTGACCAAGCCACCTGAGTGGTGCCGCTGCCTTCCCTGCTCCTGTGTGCAAGTGAGGAGGATGAGGACGACAGCGCCAAGTCACCGTCACCGCCACCGCTCCCCTGCATCATCCCGAGCGCATCTTCCTGCGGCTACCGAGCCCCGCTTCT; A001=ACCCAGCCGTCCTCGTCCGTCACGCTGCCGGTGACCAAGCCACCTGAGTGGTGCCGCTGCCTTCCCTGCTCCTGTGTGCGAGTGAGGAGGATGAGGACGACAGCGCCAAGTCACCGTCACCGCCACCGCTCCCCTGCATCATCCCGAGCGCATCTTCCTGCGGCTACCGAGCCCCGCTTCT
MG_0567	2A	52.8593	165	chr2A	410878909	410878745	A000=TCGCAATATTGGTGGGGCGATGATGCGGATCAAAGACGGATGCATTGGCTTGCTTGGTGGAAAATGTGTATCCCAGAGAAATTTGGTGGAATGGGTTTTAGGGATATCCACTGTTTTAACCTTGCCTTGTTAGCTAAGCAAGCATGGCGACTAATTGAGAACCCT; A001=TCGCAATATTGGTGGGGCGATGATGCGGATCAAAGACGGATGCATTGGCTTGCTTGGTGGAAAATGTGTATCCCAGAGAAATTTGGTGGAATGGTTTTTAGGGATATCCACTGTTTTAACCTTGCCTTGTTAGCTAAGCAAGCATGGCGACTAATTGAGAACCCT
MG_0568	2A	52.8593	144	chr2A	463735915	463736058	A000=GAAGACAGGCAATAACTTCTGTTCTCTTACTAACGCTTTATTTATTGAGGACCTGTATCAATGCACAGTTATTTATCGCTGTATGATGAAAACATTTGGCGACTCAAACAGACAAAAAATAAACAAATTTTATGTCCTTTTGGG; A001=GAAGACAGGCAATAACTTCTGTTCTCTTACTAACGCTTTATTTATTGAGGACCTGTATTAATGCACAGTTATTTATCGCTGTATGATGAAAACATTTGGCGACTCAAACAGACAAAAAATAAACAAATTTTATGTCCTTTTGGG
MG_0569	2A	52.8593	153	chr2A	414989694	414989846	A000=GGCCACAATGGCTCTAACGCTCCTACGAGGGATCAGAACACAAACCTTATCTGGAGCAAATGCAGGGCTGTTCTGTACCACTCGACGTCCTCCGCTAGCCCACTTCACAGCTAGGGTGGAGAGTGTGCAGACTAGCGAGCCCAAATCAGTGCG; A001=GGCCACAATGGCTCTAACGCTCCTACGAGGGATCAGAACACAAACCTTATCTGGAGCAAATGCAGGGCTGTTCTGTACCACTCGACGTCCTCCGCTAGCCCACCTCACAGCTAGGGTGGAGAGTGTGCAGACTAGCGAGCCCAAATCAGTGCG
MG_0570	2A	52.8593	149	chr2A	350401461	350401313	A000=TTTCGGTAGATCCCTTGGTAGGGTATCCCGGCGTGGCAATTAGGTCGGAGGGGAACAACAGATAGATTTACCCTGGGTTCAGGCCCTCCATACGAGTTAAAACTTTACTCCTGCTTGTGTATATTGCGATCGGGGGTGTACAAAGTACA; A002=TTTCGGTAGATCCCTTGGTAGGGTATCCCGGCGTGGCAATTAGGTCAGAGGGGAACAACAGATAGATTTACCCTGGGTTCAGGCCCTCCATACGAGTTAAAACTTTACTCCTGCTTGTGTATATTGCGATCGGGGGTGTACAAAGTACA
MG_0571	2A	52.8593	162	chr2A	238714982	238714821	A001=GCCATCTGCAGCACAAAGGCCCCTAACCCCTAAATCTGCGCAAAGCATGCCAGATTCTCTCGACCTAATAACCAAATAAAAACGTGGCAGGAAGGAATGGGTCTAGTTACGGACCGGACTCCTGTAGGTAGCGGAAGACGAGGAAGTTGAGCTCCGCCGAGG; A002=GCCATCTGCAGCACAAAGGCCCCTAACCCCTAAATCTGCGCAAAGCATGCCAGATTCTCTCGACCTAATAACCAAATAAAAACGTGGCAGGAAGGAATGGGTCTAGTTACGGACCGGACTCCTGCAGGTAGCGGAAGACGAGGAAGTTGAGCTCCGCCGAGG
MG_0572	2A	52.8593	158	chr2A	372229581	372229738	A000=ATTCAATACAATAGTCTTTCTCTGCTCCTCACACATCACTTGATTGGAGTGAACTGAACTATGACAACTTTTCTTGGCAGATGGGAGACTCTTCCATTGAGGAGATCGAGGATCTGGCTGGATTTGTGCGTCTTCGATCTGATGCGTTTGTGCACGCA; A001=ATTCAATACAATAGTCTTTCTCTGCTCCTCACACATCACTTGATTGGAGTGAACTGAACTATGACAACTTTTCTTGGCAGATGGGAGACTCTTCCATTGAGGAGACCGAGGATCTGGCTGGATTTGTGCGTCTCCGATCTGATGCGTTTGTGCACGCA
MG_0573	2A	52.8593	180	chr2A	412511016	412510837	A000=AACCTAACAAGCTTTATAAATTCTCAACAGATAAGGTCACCCTCTTTGCTGTTTGTCGCCAGTTCCAATCTTTCCCACTTTGTTCGGAGCGTGATGAACAGGAGAACGGCGTTCTGGCAAAGGAGACCGCATATCTGACCCATCCATAATCCCTGAAACAGGTAATTGCACATGATCAGT; A001=AACCTAACAAGCTTTATAAATTCTCAACAGATAAGGTCACCCTCTTTGCTGTTTGTCGCCAGTTCCAATCTTTCCCACTTTGTTCGGAGCGTGATGAACAGGAGAACAGCGTTCTGGCAAAGGAGACCGCATATCTGACCCATCCATAATCCCTGAAACAGGTAATTGCACATGATCAGT
MG_0574	2A	52.8593	168	chr2A	503004865	503004698	A000=AACATTATTCCTATTTCATGCAGGAGGTTCTTTACTGTGCTAAAAAAGCTGGTGTTACACACATACTAAAAGCTGGGGGAGCTCAGGTAGAAGGATATTTTGAGATATTGCTTGCTTTTATGTAGTTCAATGTTATCAATGTCCTTTATTTTTTAAAATGTTCTTTAC; A001=AACATTATTCCTATTTCATGCAGGAGGTTCTTTACTGTGCTAAAAAAGCTGGTGTTACACACATACTAAAAGCTGGGGGAGCTCAGGTAGAAGGATATTTTGAGATATTGCTTGTTTTTATGTAGTTCAATTTTATCAATGTCCTTTATTTTTTAAAATGTTCTTTAC
MG_0575	2A	52.8593	158	chr2A	394015105	394015262	A000=GTTCCACAAGGAAAACACGCGAACATAAACGATGAGGCACCAATTGAGAAAGATGCAAAGCAAAATCCCAATGCAGGTGGCTTGGATTTACCAGAGAGAGAAGTCGATGGGTCCAAAGAGGTTTACCAAGTGAAACGAGAAGAAGGGGAGGAACGCAA; A001=GTTCCACAAGGAAAACACGCGAACATAAACGATGAGGCACCAATTGAGAAAGATGCAAAGCAAAATCCCAATGCAGGTGGCTTGGATTTACCAGAGAAAGAAGTCGATGGGTCCAAAGAGGTTTACCAAGTGAAACGAGAAGAAGGGGAGGAACGCAA
MG_0576	2A	52.8593	144	chr2A	382817338	382817481	A000=CTTTCCTGAGCCTCAGCAAAATTCATGCTCTACATCAGTCAAGAAAGATAAGGGGAAAGGCAAACTACGTGTAAAAGATTCTGGATGCAGCATGAGATCACCTTTGCTGGATTGCAGCTTATGTGGAGCTACAGTGAGAATCTG; A001=CTTTCCTGAGCCTCAGCAAAATTCATACTCTACATCAGTCAAGAAAGATAAGGGGAAAGGCAAACTATGTGTAAAAGATTCTGGATGCAGCATGAGATCACCTTTGCTGGATTGCAGCTTATGTGGAGCTACAGTGAGAATCTG
MG_0577	2A	52.8593	152	chr2A	216533261	216533412	A000=CCCAAGACAAACACGATCAGCAACCCCCTAATTAAAGGAAGGAAAACAGTAAGCAGCAATCATAGTGCAGGTATTTAGCTCAACAAATGAAATGTGTTCACCGCATACTTTTGGTGCTATCAAACGGTTATCTCCTTCAAGTATAACGCATC; A001=CCCAAGACAAACACGATCAGCAACCCCCTAATTAAAGGAAGGAAAACAGTAAGCAGCAATCATAGTGCAGGTATTTAGCTCAACAAATGAAATGTGTTCACCGCATACTTTTGGTGCTGTCAAACGGTTATCTCCTTCAAGTATAACGCATC
MG_0578	2A	52.8593	160	chr2A	504545744	504545903	A000=TCCTTTTCATTCTTCTTTACCTTTACGGGGAAATCTTCCTCCTGCTGACGGTGCCACCGGAAATTCGAGGCTTCAATCCAGCGGGGGTGGACCAGGATCTTGTTGTTCTTAACTGCCCAACGGGCCTTATCTGTGCCAACATCCACAGCGACAACATGGG; A001=TCCTTTTCATTCTTCTTTACCTTTACGGGGAAATCTTCCTCCTGCTGACGGTGCCACCGGAAATTCGAGGCTTCAATCCAGCGGGGGTGGACCAGGACCTTGTTGTTCTTAACTGCCCAACGGGCCTTATCTGTGCCAACATCCACAGCGACAACATGGG
MG_0579	2A	52.8593	171	chr2A	447945447	447945617	A000=CGAGGCGCTACAGATCAGATGGGCGCTGTTGTGAAGGCCGCGAAGGCGTGGCAGGTGGCATGGGTTAGCATGTGGGTGGTACCACCATGCTGCTCTGGACGTGCATTGTGGTGCTGCTCGTGGCGGCTTTCGGAGGGAGACAGAGTGGTATGTGCTTTTCTAAACATATAT; A001=CGAGGCGCTACAGATCAGATGGGCGCTGTTGTGAAGGCCGCAAAGGCGTGGCAGGTGGCATGGGTTAGCATGTGGGTGGTACCACCATGCTGCTCTGGACGTGCATTGTGGTGCTGCTCGTGGCGGCTTTCGGAGGGAGACAGAGTGGTATGTGCTTTTCTAAACATATAT
MG_0580	2A	53.0216	157	chr2A	241087225	241087069	A000=AAATGACACTGCAAAATGCACTAAAATGACATTGTAAATCCACCAATAATCCAAATAGTTTGCTAAGATTAAACATTAATAATTACAGTGTAATATTAAACATACAGACCACTACTAAAACCAAAAATACTGCTATGCTCAGCTTGATTGCTACTTG; A001=AAATGACACTGCAAAATGCACTAAAATGACATTGTAAATCCACCAATAATCCAAATAGTTTGCTAAGATTAAACATTAATAATTACAGTGTAATATTAAACATACAGACCACTATTAAAACCAAAAATACTGCTATGCTCAGCTTGATTGCTACTTG
MG_0581	2A	53.184	173	chr2A	286596972	286596800	A000=GTAATTCTTTAATAAAACATCTAACTATAATTATGCTTAAGATATTCTAGCTCTCTACATGGTTAAATTATTATTCTATTACATCATTATACACTATCCTATAATTTTAAATGGCTAGAAATTTCAGTCTTCTTCTGGCTAATTGTTTTTTAAAGTCAAGTGTTAAAGTCACT; A001=GTAATTCTTTAATAAAACATCTAACTATAATTATGCTTAAGATATTCTAGCTTTCTACATGGTTAAATTATTATTCTATTACATCATTATACACTATCCTATAATTTTAAATGGCTAGAAATTTCAGTCTTCTTCTGGCTAATTGTTTTTTAAAGTCAAGTGTTAAAGTCACT
MG_0582	2A	53.5097	152	chr2A	332044200	332044351	A000=ATTCTACAAGCATATGTCACCGGTGGCAGCGAACGGGTAAATACCTTGACACACCACTGGTTCTGCTTTTGTTCTTAAAACTGGAGATATTTGCATATCGTGTCCAATCTTTCGACTACTGAATGTTGGTCAACAGAAATTTGTGTGCACAC; A001=ATTCTACAAGCATATGTCACCGGTGGCAGCGAAAGGGTAAATACCTTGACACACCACTGGTTCTGCTTTTGTTCTTAAAACTGGAGATATTTGCATATCGTGTCCAATCTTTCGACTACTGAATGTTGGTCAACAGAAATTTGTGTGCACAC
MG_0583	2A	53.5097	144	chr2A	200179367	200179224	A000=CTCGGTGATAAAGAAGCTCCTCGCGTGCTACTCGGACAAGTACACGCTGGAGGAGAAGGATGGGACAATGCTCTTGGGCTGGAACACCAGGAAGTTGATATCTGCCTCTGCGTGGCACTGACAGTTGCTCAGCGGAAGAAGAAA; A001=CTCGGTGATAAAGAAGCTCCTCGCGTGCTACTCGGACAAGTACACGCTGGAGGAGAAGGATGGGGCAATGCTCTTGGGCTGGAACACCAGGAAGTTGATATCTGCCTCTGCGTGGCACTGACAGTTGCTCAGCGGAAGAAGAAA
MG_0584	2A	53.5097	163	chr2A	360419256	360419094	A000=CAGCAGGTCTGAGGTCTGTTAATTTTCTTGGTGTTATTCGAACCGATTTTAACTTACCTCACCATCAGCCCCAAACACTAACGTATGATATTTTGCTGCAGATACACCTTTAAATACTTTTCCTTTCAAATACTCTACCATTCTTGGAATGCAATTGGATGCC; A001=CAGCAGGTCTGAGGTCTGTTAATTTTCTTGGTGTTATTCGAACCGATTTTAACTTACCTCGCCATCAGCCCCAAACACTAACGTATGATATTTTGCTGCAGATACACCTTTAAATACTTTTCCTTTCAAATACTCTACCATTCTTGGAATGCAATTGGATGCC
MG_0585	2A	53.5097	165	chr2A	335705969	335706133	A000=TCGCCGTCGTTTTCCAACTGCTCCTATTTGGGACGATGATCATACTGAAGGAGGGGCAAATGTCATGCCTTCTCCCATTGGAACTTAGAAGCCTAACACTCAAGAAACGGATCCCGTCAGCCGTGATCCATTTGACAACTAACGGGTTCAGAGGTGCACCAAGGC; A001=TCGCCGTCGTTTTCCAACTGCTCCTATTTGGGACGAGGATCATACTGAAGGAGGGGCAAATGTCATGCCTTCTCCCATTGGAACTTAGAAGCCTAACACTCAAGAAACGGATCCCGTCAGCCGTGATCCATTTGACAACTAACGGGTTCAGAGGTGCACCAAGGC
MG_0586	2A	53.8355	159	chr2A	447142327	447142485	A000=CATGTGGACTTTCTATTTCTACACATTTTGAGTTTTTTTTCCTTACCAAGAAACTGAGATCTATTGTTTTCGATTTGCATGAAGGCCTACACAAAGCATTGGCATGCTATCTTATACCTTTTTGAGGAGCACTGGTAAAGAGGATATTGTTGTTCCAAT; A001=CATGTGGACTTTCTATTTCTACACATTTTGAGTTTTTTTTCCTTACCAAGAAACTGAGATCTATTGTTTTCGATTTGCATGAAGGCCTACACAAAGCATTGACATGCTATCTTATACCTTTTTGAGGAGCACTGGTAAAGAGGATATTGTTGTTCCAAT
MG_0587	2A	54.1612	161	chr2A	238022310	238022150	A000=CGAACCCTAGCTCCCCGCTTCCCGCTCCTCACGCCTCTCGCCGTCGCCGTCCCGCCGAGCCCATGGCTAAGACGCGTCCGCCCAAGAAGATCCTCGAGTTCTACACCATCAAGGGGTCCGACAAAGTCATCAAGCGTGAGGCTCTCCCCCCAGCTCATCTC; A001=CGAACCCTAGCTCCCCGCTTCCCGCTCCTCACGCCTCTCGCCGTCGCCGTCCCGCCGAGCCCATGGCTAAGACGCGTCCGCCCAAGAAGATCCTCGAGTCCTACACCATCAAGGGGTCCGACAAAGTCATCAAGCGTGAGGCTCTCCCCCCAGCTCATCTC
MG_0588	2A	54.4869	183	chr2A	504711142	504710961	A001=AAATTTCAATGAAATAAGCTGGCGACCCATAAAATGATGAGGTCCAACAGAAAGCACAAAGATCTGAGTTATGTCGGAATTTCAACAAGCCCAGTCCACATGTTATGGAATTCACCCAAGTTTGGATGATGAGATTCCAGAGGGACAAAGTAAGTATTATTGAATGTTCTAGTAAAAGAACTT; A002=AAATTTCAATGAAATAAGCTGGCGACCCATAAAATGATGAGGTCCAACAGAAAGCACAAAGATCTGAGTTATGTCGGAATTTCAACAAGCCCAGTCCACATGTTATGGAATTCAAGTTTGGATGATGAGATTCCAGAGGGACAAAGAAGTATTATTGAATGTTCTAGTAAAAGAACTT
MG_0589	2A	54.8127	162	chr2A	437161068	437161229	A000=ACGCTTGAATCGCCCGACGAGGCCAGTGCACTAGACGATGACGCTCCTGCATCATCGCCACCAGTGCATAGCGCTGACACGGCCGCAGGCGCGCACACTTCGGCGGGGAACACAGTGGTGGTCCGCACACGTGTTTGGCTCGTGGGGCTTGTGATATTGATG; A001=ACGCTTGAATCGCCCGACGAGGCCAGTGCGCTAGACGATGACGCTCCTGCATCATCGCCACCAGTGCATAGCGCTGACATGGCCGCAGGCGCGCACACTTCGGCGGGGAACACAGTGGTGGTCCGCACACGTGTTTGGCTCGTGGGGCTTGTGATATTGATG
MG_0590	2A	55.1384	168	chr2A	509548415	509548582	A001=TGTTTATTAAAGCCAGACAACTGATTTCAGCACTTTGGTTGGATTGCAAGTTAACGTGACTGTTAGCTGCAGGTACAATCCCAAGAAGCTGACCTATGAGCAGAGGAAGGCCAGTCTCGTGGAGCGGCTCAACGCCCTCAACTCATCTGCTGGTGCTGATGTCGATGA; A002=TGTTTATTAAAGTCAGACAACTGATTTCAGCACTTTGGTTGGATTGCAAGTTAACGTGATTGTTAGCTGCAGGTACAATCCCAAGAAGCTGACCTATGAGCAGAGGAAGGCCAGTCTCGTGGAGCGGCTCAACGCCCTCAACTCATCTGCTGGTGCTGATGTCGATGA
MG_0591	2A	55.1384	152	chr2A	508730873	508731024	A000=CTACCCTCCTCTGAACGATGCCATTGATGTGGCTGCACGGGTTCGTGAAGTGCTTGCACAACGTGGATGGACAGTGGGTTAATAGCGGTCGAATCAGAGAAAAAGAGTGCCATTTTTGCTCCAGTTATGTTCCAAGCCCAGACAATTCAGAG; A001=CTACCCTCCTCTGAACGATGCCATTGATGTGGCTGCACGGGTTCGTGAAGTGCTTGCACAACGTGGATGGACAGTGGGTTAATAGCAGTCGAATCAGAGAAAAAGAGTGCCATTTTTGCTCCAGTTATGTTCCAAGCCCAGACAATTCAGAG
MG_0592	2A	55.4944	165	chr4A	435432503	435432339	A002=CACAATCCATGCTCAAAGTACAGGAGCTAAAATAAAATACGGACAGAGAAAGACGGGATAAGATGAGCACCTGCAATGGGATGGCCGAGCAAAGGCAGAACCAGCAAAGCATCCTCGATCAATAGGGATGGGAGATCATAGTGACCTGATATGTTATCAGCTCAC; A003=CACAATCCATGCTCAAAATACAGGAGCTAAAATAAAATACGGACAGAGAAAGACGGGATAAGATGAGCACCTGCAATGGGATGGCCGAGCAAAGGCAGAACCAGCAAAGCATCCTCGATCAATAGGGACGGGAGATCATAGTGACCTGATATGTTATCAGCTCAC
MG_0593	2A	56.571	144	chr2A	534934161	534934304	A002=CCAAGGCCGCCTAGCAAAAGTGGCATGATATACATACATCTTACAATATCTGTCACAGCACCAACAACAACATACATATTGTCTTCTTCATCTTCGCCATCGTTGTCGTGACTTGGCCGCTGTTGTTGGTGCGCTGCTACTGAA; A005=CCAAGGCCGCCTAGCAAAAGTGGCATGATATACATACATCTTACAATATCTGTCACAACACCAACAACAACATACATATTGTCTTCTTCATCTTCGCCATCGTTGTCGTGACTTGGCCGCTGTTGTTGGTGCGCTGCTACTGAA
MG_0594	2A	56.8968	180	chr2A	542658659	542658480	A000=GCAATGGTTGATCTGTTAGATGTATTATCATGGAGTTAGGATGTAAGATGAACAACTGGATTGACAGGGAGGGAGGGACCTGTGTTGAAGAGCCAAAGCACAAGATACTCGTCTTGTAATGCTATGGAGCAAAGGGAATTGCCTGTTGGTACCAACATGTTCAGTGGGCTTTCTCTCAGG; A001=GCAATGGTTGATCTGTTAGATGTATTATCATGGAGTTAGGATGTAAGATGAACAACTGGATTGACAGGGAGGGAGGGACCTGTGTTGAAGAGCCAAAGCACAAGATACTCGTCTTGTAATGCTATGGAGCAAAGGGAATTGCCTGGTGGTACCAACATGTTCAGTGGGCTTTCTCTCAGG
MG_0595	2A	57.5525	148	chr2A	576657152	576657299	A000=CAATCTATATTTACCACACATATATGTTAGAATTTAATATGACAGCACATAGCTTCAACCATATTTACACTGCAGTTGTCGTATATATATGCATGAAAAATAATTTTTACAATATGCAATACAAGGAACTCAATGGATTAAAGAAATT; A003=CAATCTATATTTACCACACATATATGTTAGAATTTAATATGACAGCACATAGCTTCAACCGTATTTACACTGCAGTTGTCGTATATATATGCATGAAAAATAATTTTTACAATATGCAATACAAGGAACTCAATGGATTAAAGAAATT
MG_0596	2A	57.5525	151	chr2A	543620348	543620198	A000=ATGTTGCTCCTCTTATCCGCATCGGCGGAACGGTACAGCTGGTGCCCCAAGACTTCATGGTTAAGCCGATTCGGATTTGCCGGCGATGAGCTGAGACAGAAATACATGTGTCCCGTTGTTGCCGAGAAACCTCCGGAGTGCATGTCGCCAA; A001=ATGTTGCTCCTCTTATCCGCATCGGCGGAACGGTACAGCTGGTGCCCCAAGACTTCATGGTTAATCCGATTCGGATTTGCCGGCGATGAGCTGAGACAGAAATACATGTGTCCCGTTGTTGCCGAGAAACCTCCGGAGTGCATGTCGCCAA
MG_0597	2A	57.7149	155	chr2A	580761092	580761246	A000=CGCTTCACGTTCTCCTTCTAGCTAGGCTGGACTATGGCTGCTACGGTAGTAGTAGTGCTACCATTGGTTAATGGATCGTACTAGATGTGTTCACTCTGGATTTGGAGGTGGCGCGATTCGTGGGGCTGGGTACTGTTATGCCGTGAGGCCAGAGC; A001=CGCTTCACGTTCTCCTTCTAGCTAGGCTGGACTATGGCTGCTACGGTAGTAGTAGTGCCACCATTGGTTAATGGATCGTACTAGATGTGTTCACTCTGGATTTGGAGGTGGCGCGATTCGTGGGGCTGGGTACTGTTATGCCGTGAGGCCAGAGC
MG_0598	2A	58.0406	178	chr2A	569584901	569584724	A000=GACTCAAGAACTCCGTTATCATGCAGAAGATGTAGTTCTCACCGAGCTGGATCTGTCGCACAGAATGTCTTTCCGATGCAATTATTAAATTAGTGCTGCTGAATGGTTTATCATGTCCACTAGATACTGCACTTTGCATGCAACCTGTGATGTACTGGTTGTTTTGTCGATAAACGTC; A001=GACTCAAGAACTCCGTTATCATGCAGAAGATGTAGTTCTCACCGAGCTGGATCTGTCGCACAGAATGTCTTCCCGATGCAATTATTAAATTAGTGCTGCTGAATGGTTTATCATGTCCACTAGATACTGCACTTTGCATGCAACCTGTGATGTACTGGTTGTTTTGTCGATAAACGTC
MG_0599	2A	58.3663	170	chr2A	564503177	564503008	A000=TCTTTGCCTTTCCTAGGTGACACGTTGACATGGCCTGGGCGTGCCTGCCTAGATCGAGTTGTCTTCTTACTGTACAAGAAGTTAGTACCAGCTGCGGATGGGAAGAGGTGGCGCTAGCAATTATTTACCTCACTAGGATAATCGTAACCTGCTTGGGAATTAGAACTGCC; A001=TCTTTGCCTTTCCTAGGTGACACGTTGACATGGCCTGGGCGTGCCTGCCTAGATCGAGTTGTCTTCTTACTGTACAAGAAGTTAGTACCAACTGCGGATGGGAAGAGGTGGCGCTAGCAATTATTTACCTCACTAGGATAATCGTAACCTGCTTGGGAATTAGAACTGCC
MG_0600	2A	58.3663	166	chr2A	564620628	564620463	A000=TGCTCCTCAACCCCAAGGCTCCGAGGGGCAGCTTTGGATGGCCCCTTGTCGGCGAGACCCTCAGGTTCCTCACCCCTCACGCCTCCAACACGCTGGGTAGCTTCCTGGAGGATCACTGCTCCAGGTACTTTTATTTTCTTCTTCTTTTTTGTTATCATTCACCACA; A001=TGCTCCTCAACCCCAAGGCTCCGAGGGGCAGCTTTGGATGGCCCCTTGTTGGCGAGACCCTCAGGTTCCTCACCCCTCACGCCTCCAACACGCTGGGTAGCTTCCTGGAGGATCACTGCTCCAGGTACTTTTATTTTCTTCTTCTTTTTTGTTATCATTCACCACA
MG_0601	2A	58.6921	166	chr2A	581579636	581579801	A000=AGCAGAGAAGAAACTTCGTTGATACTCCGTACATCAACGATTGTGAGGTCAGACACCTGGGTATTACCATTCACATCATGTTTGATATTATATTTTGAAGCGGCACCATCTTGGATAGATGTGCGACTTGTCGCTAACAAGTCACGTATGGTCTCATTGTATATTT; A004=AGCAGAGAAGAAACTTCGTTGATACTCCATACATCAACGATTGTGAGGTCAGACACCTGGGTATTACCATTCGCATCATGTTTGATATTATATTTTGAAGCGGCACCATCTTGGATAGATGTGCGACTTGTCGCTAACAAGTCACGTATGGTCTCATTGTATATTT
MG_0602	2A	59.0178	157	chr2A	568403736	568403580	A000=CTCCAATCATCAAAGCAACCACCACCGAGTCCTGCAGGCCAACAGGAGCGGAACTTACTAAATTATCATGTGGAGAAGGTGATTAGACATTGACTTGAGAAGTAATAAAATTCTTGCTCAGAAAATACTAGTGCTTCTATGCTTTGCTAGTGCAAAC; A001=CTCCAATCATCAAAGCAACCACCACCGAGTCCTGCAGGCCAACAGGAGCGGAACTTACTAAATCATCATGTGGAGAAGGTGATTAGACATTGACTTGAGAAGTAATAAAATTCTTGCTCAGAAAATACTAGTGCTTCTATGCTTTGCTAGTGCAAAC
MG_0603	2A	59.4083	164	chr2A	553486844	553486681	A000=CCTATTTACTATACCTTAAAAGGGGTGTACAGGCTACGCACTTCGCTTTGCCTGCAATTTAAGCCCCATCATATTGCTGCCGGCGCAATCTTCCTTGCTGCAAAGTTCCTCAAAGTCAAGCTTCCAGCAGACGGGGAAAAGGTCTGGTGGCAAGAGTTTGATGT; A001=CCTATTTACTATACCTTAAAAGGGGTGTACAGGCTACGCACTTCACTTTGCCTGCAATTTAAGCCCCATCATATTGCTGCCGGCGCAATCTTCCTTGCTGCAAAGTTCCTCAAAGTCAAGCTTCCAGCAGACGGGGAAAAGGTCTGGTGGCAAGAGTTTGATGT
MG_0604	2A	59.6348	180	chr2A	556987961	556987782	A000=GATTTGCAACTATTTCAAAACAGTGAAACAAAGCATCAGCATAATGATTCCCATGATAGCCAACTAAGTGGCTTTCCAGGACGACAAGGGAGGGGTCTCGGAGTCCTTCCAGGTGTTTAGATTCATCAAATACGCATTGTGGTACCGATCACCATGGACAGCGTCCATGGTGGCGTAGGA; A001=GATTTGCAACTATTTCAAAACAGTGAAACAAAGCATCAGCATAATGATTCCCATGATAGCCAACTAAGTGGCTTTCCAGGATGACAAGGGAGGGGTCTCGGAGTCCTTCCAGGTGTTTAGATTCATCAAATACGCGTTGTGGTACCGATCACCATGGACAGCGTCCATGGTGGCGTAGGA
MG_0605	2A	59.8295	176	chr2A	550187669	550187494	A000=ATTCTCTGTTGCCTGCTTGCACCTTTTTCTGCTGGAGCATTCTTTGTTTTGTGCTAGATAATGACAGTCTATCTAACCTTTTGCAGGTGAGAGCATCAGAGCGTCAATAGTGCACCACCAGCGCGCAACAGCACTTGATTAGGCCTCTCAGCAATCCCAATGCATGATTGATCAGA; A001=ATTCTCTGTTGCCTGCTTGCACCTTTTTCTGCTGGAGCATTCTTTGTTTTGTGCTAGATAATGACAGTCTATCTAACCTTTTGCAGGTGAGAGCATCAGAGCGTCAATAGTGCACCACCAGCGCGCAATAGCACTTGATTAGGCCTCTCAGCAATCCCAATGCATGATTGATCAGA
MG_0606	2A	59.8295	176	chr2A	551720368	551720193	A000=CCTTGACGCGAGCGAAGCCGTTGGTCATCTGGTTGATGGTTATCAGCCCCTCGGCGGCGCACTCCTGCAGCAGAGCCAAGATGCTAGCTTCATTCTGCTTCTCCATCGCCATCACCAGCGCTTTCTTCACCACTTCATGGTTGAAGAAGGGCATCCCGAGGTCGCGGATGCACTGG; A001=CCTTGACGCGAGCGAAGCCGTTGGTCATCTGGTTGATGGTTATCAGCCCCTCAGCGGCGCACTCCTGCAGCAGAGCCAAGATGCTAGCTTCATTCTGCTTCTCCATCGCCATCACCAGCGCTTTCTTCACCACTTCATGGTTGAAGAAGGGCATCCCGAGGTCGCGGATGCACTGG
MG_0607	2A	60.3197	178	chr2A	555333598	555333421	A000=GACAAAGCGATTGTCAGTGGAAGCTGTTGGACCAAGTAGTTTCGCAACAAGGAAGAAAAAGCCCCGAAAGGATGAGTAGACGGTTATTTCGGATTTATTCTGTTAGCTATGCATGAGCTTGTTTCACCTTGCTTCATTTGGAGTCGTGAATTCCACCACTTTCTTTCTTCTCCCTTTG; A001=GACAAAGCGATTGTCAGTGGAAGCTGTTGGACCAAGTAGTTTCGCAACAAGGAAGAAAAAGCCCCGAAAGGATGAGTAGACGGTTATTTCTGATTTATTCTGTTAGCTATGCATGAGCTTGTTTCACCTTGCTTCATTTGGAGTCGTGAATTCCACCACTTTCTTTCTTCTCCCTTTG
MG_0608	2A	61.4789	153	chr2A	598617087	598617239	A000=GGAACAGAGAGGAGGAGGAGCTTGGCAAGAAGAGGGCCAAGCTGCTCATCTCTGCTAGCTAGAAGTCTTCCTTCTGTGTGATTCGGCTCTGCCTGTTGTTCTTGGGAACTGCTGCTTCTGGTTTTGCCTGGAGAGAATTATCTCTCTTTTGTT; A001=GGAACAGAGAGGAGGAGGAGCTTGGCAAGAAGAGGGCCAAGCTGCTCATCTCTGCTAGCTAGAAGTCTTCCTTCTGTGTGATTTGGCTCTGCCTGTTGTTCTTGGGAACTGCTGCTTCTGGTTTTGCCTGGAGAGAATTATCTCTCTTTTGTT
MG_0609	2A	62.3899	152	chr2A	605184849	605185000	A000=ACGCATCAGCTTGGAGACAAATGAGAAACAAAATGATAGCTTGATGTTCCATCCGCTCAATTTGGCATAAATGCCAGGGACATCTCAATATTCCTTCGTGTATCGCACCTCGGTGCCCCAAAGAAAAAACTTCCACTTCCTTCCCTGAAAAT; A001=ACGCATCAGCTTGGAGACAAATGAGAAACAAAATGATAGCTTGATGTTCCATCCGCTCAATTTGGCATAAATGCCAGGGACATCTCAATATTCCTTCGTGTATCGCATCTCGGTGCCCCAAAGAAAAAACTTCCACTTCCTTCCCTGAAAAT
MG_0610	2A	67.6828	155	chr2A	630088745	630088899	A000=CAGACAGGAGCACCATTCTTCTATGATGTTCCACATGGGATGGAAAAGGCGGTCATGTATTACAAACAAAGATACAACAACACCCCAACATATATTACAGAAAACGGTGTGACTCTCTGTCTTTTCTATATTCTGAAGCTTAAATAATTAGTATT; A001=CAGACAGGAGCACCATTCTTCTATGATGTTCCACATGGGATGGAAAAGGCGGTCATGTATTACAAACAAAGATACAACAACACCCCAACATATATTACAGAAAACGGTGCGACTCTCTGTCTTTTCTATATTCTGAAGCTTAAATAATTAGTATT
MG_0611	2A	68.842	166	chr2A	663328877	663329042	A000=CCACATTTGAATAACTAGCAGATGATACACTACTATCATCAGCTATAACTGCTCAATTATTGCAGTTACTGCCACATCAGTTCACCAGATTAATAAGCTTTCCAATTTCACATCGGTTAATTAGGTGTGCAATAGAGAGTAGCTATGCGTCTGCATCAGCTTTAAG; A001=CCACATTTGAATAACTAGCAGATGATACACTACTATCATCAGCTATAACTGCTCAATTATTGCAGTTACTGCCACATCAGTTCACCAGATGAATAAGCTTTCCAATTTCACATCGGTTAATTAGGTGTGCAATAGAGAGTAGCTATGCGTCTGCATCAGCTTTAAG
MG_0612	2A	75.3297	143	chr2A	681093911	681094053	A000=TTAACATAAAAGACTATTAGCTTACAATAAAGTTGCTTTATTTTTATCTACAATGCAGAATATGTACGGAAAGGCAGCTGAATTCTGGGCGGACTTGCGCCTTGAGCTCCTGTCAGCAGGTGAAATCTCTGGAGAAGAGAAAG; A001=TTAACATAAAAGACTATTAGCTTACAATAAAGTTGCTTTATTTTTATCTACAATGCAGAATATGTACGGAAAGGCAGCTGAATTCTGGGCGGACTTGCGCCTTGAGCTCCTGCCAGCAGGTGAAATCTCTGGAGAAGAGAAAG
MG_0613	2A	77.1762	179	chr2A	690932329	690932151	A000=GAATAATGATCGAGAATGTCATCAACTGCCCGCTCAGAACCATTCGCTATCAAGTACTCAATAATCGTCAGTGCCTGTGCATCCACAAATTTTAATTAGTGAATGCATTGCTCATAAAAATTTGCACGATACAAAGGTCCGTTTCCCTTTGGTGGTTACTGGTTAATGTGATCAATCAC; A007=GAATAATGATCGAGAATGTCATCAACTGCCCGCTCAGAACCATTCGCTATCAAGTACTCAATAATCGTCAGTGCCTGTGCATCCACAAATTTTAATTAGTGAATAGCATTGCTCATAAAAATTTGCACGATACAAAGGTCTGTTTCCCTTTGGTGGTTACTGGTTAATGTGATCAATCAC
MG_0614	2A	77.1762	156	chr2A	691218554	691218399	A000=AAATCTCCCGCATCTCTCCTGAAAAGAGGGGAGGTCTTGCCACGAGCACAAATAGTCCCGGAACTCTTCAGTCTTTCTTGAACCATTCGTCTGAAACCGTTGAAATGGTGGATAGTCACGTTGCGGATGAGGCGCTGGCTGCCATTATACTTTACC; A004=AAATCTCCCGCATCTCTCCTGAAAAGAGGGGAGGTCTTGCCACGAGCACAAATAGTCCCGGAACTCTTCAGTCTTTCTTGAACCATTCATCTGAAACCGTTGAAATGGTGGATAGTCACGTTGCGGATGAGGCGCTGGCTGCCATTATACTTTACC
MG_0615	2A	77.3385	154	chr2A	692755150	692754997	A000=AGTGCGTGAGACTGGGCAGCATGGTACCCTAACTGCAATGCCGGATCACTAGTGTACATTAATCCACTGTCAGGAATTGCTGCCACTCCTGTAAACTCATCATTAAGATCCAAATAGTTGGTACCACCACTTAGTGCTGTATCACCAAAAACTG; A001=AGTGCGTGAGACTGGGCAGCATGGTACCCTAACTGCAATGCCGGATCACTAGTGTACATTAATCCACTGTCAGGAATTGCTGCCACTCCTGTAAACTCACCATTAAGATCCAAATAGTTGGTACCACCACTTAGTGCTGTATCACCAAAAACTG
MG_0616	2A	77.3385	174	chr2A	692633348	692633175	A000=GCAGGATGGAGAAGACAGCTTGTCTGACTCTGGAGGATCTATACTCGATATGGGGAGATGGTGAGAACAAACTGCAGACGGTCATCAGCTTTGTGTCCTCCGCAAGGGCATCCATGAGAGAAGATGACATGAGGAATGTCCAGCCGCAGACTGACGGAGTGGTCGAACGGACCG; A008=GCAGGATGGAGAAGACAACTTGTCTGACTCTGGAGGATCTATACTCGATATGGGGAGATGGTGAGAACAAACTGCAGACGGTCATCAGCTTTGTGTCCTCCGCAAGGGCGTCCATGAGAGAAGATGACAGGAGGAATGTCCAGCCGCAGACTGACGGAGTGGTCGAACGGACCG
MG_0617	2A	77.6643	143	chr2A	690932213	690932071	A000=AAAATTTGCACGATACAAAGGTCCGTTTCCCTTTGGTGGTTACTGGTTAATGTGATCAATCACTGTAGAAGTGATTCCTAACAAGCTCAATATTGGTCCAATATACTATTGAAAGGATGGTCATTAGGGAATAAGAGGCAATA; A002=AAAATTTGCACGATACAAAGGTCTGTTTCCCTTTGGTGGTTACTGGTTAATGTGATCAATCACTGTAGAAGTGATTCCTAACAAGCTCAATATTGGTCCAATATACTATTGAAAGGATGGTCATTAGGGAATAAGAGGCAATA
MG_0618	2A	78.4867	162	chr2A	694753767	694753606	A000=ATTACAGAGGAAGTTTCTTCAGAACTCCCATCCAAACTTGGCCAACATGAACATGGCATGGTGCTGCATACCTCAATTGTGCTCACGACATACTCCGACAGTAAGGCGGTTATCACAGTCATGACCGCTAGCCAAACCATCGCACTTGTAAATCCCAGTACC; A001=ATTACAGAGGAAGTTTCTTCAGAACTCCCATCCAAACTTGGCCAACATGAACATGGCATGGTGCTGCATACCTCAATTGTGCTCACGACATACTCCGACAGTAAGGCGGTTATCACAGTCATGATCGCTAGCCAAACCATCGCACTTGTAAATCCCAGTACC
MG_0619	2A	78.6491	177	chr2A	694954190	694954014	A000=ACATGTCAGCTTGTGCATACCCGGCCGCTACGGTCTTGCCCTCCTGCTCAGTGGCTATTTTCTCCTTTGCCTTTGCCCCGACGTCGTTCGCGGTATTCGCAACCTTACTGAAGGCACCAGTTACCCATGCAGCTCCAGTAAGGACATACCTGTTTTTCATGATGGCAGATCCAGCAG; A001=ACATGTCAGCTTGTGCATACCCGGCCGCTACGGTCTTGCCCTCCTGCTCAGTGGCTATTTTCTCCTTTGCCTTTGCCCCGACGTCATTCGCGGTATTCGCAACCTTACTGAAGGCACCAGTTACCCATGCAGCTCCAGTAAGGACATACCTGTTTTTCATGATGGCAGATCCAGCAG
MG_0620	2A	80.6704	167	chr2A	699422900	699422734	A000=CCTGGCGCCTGGAGCCTTCAGGTCGGTTCTCCACGAAATCGCTTTACCAGGCTATCGCGGCAGTTCCGGGCCCAGAACCCCTCGCGGCGATCTGGACGGTTAGACTGCCCTTGAAGATCAAGACCTTCCTCCGGCAATGGATCCGCGGCCGGGTACCTTCAGGGGTG; A006=CCTGGCGCCTGGAGCCTTCAGGTCGGTTCTCCACGGAATCGCTTTACCAGGCTATCGCGGCAGTTCCGGGCCCAGAACCCCTCGCGGCGATCTGGACGGTTAGACTGCCCTTGAAGATCAAGATCTTCCTCCGGCAATGGATCCGCGGCCGGGTACCTTCAGGGGTG
MG_0621	2A	80.9961	178	chr2A	704693553	704693376	A000=AGCCTCGCCACCGCAAACACCCAACACAACCATTAGAACTCTACAATCCTTGCAGTTATTTTAAATCCTAAGAACGCAAGAAACTTACCAAAACAACAGATTGATTAAAATGCTTCACCCATGGTCTTGGACTCTGGTGTCAACATACTCCTCAATTGACTTCCTCTGTCAGTCAAAC; A001=AGCCTCGCCACCGCAAACACCCAACACAACCATTAGAACTCTACAATCCTTGCAGTTATTTTAAATCCTAAGAATGCAAGAAACTTACCAAAACAACAGATTGATTAAAATGCTTCACCCATGGTCTTGGACTCTGGTGTCAACATACTCCTCAATTGACTTCCTCTGTCAGTCAAAC
MG_0622	2A	92.7778	149	chr2A	729288254	729288402	A000=TCAAAACAGACGATATCTATATATACTAAGGGTCCATGCGATTGAAACTCATGCGATCGGACCAAAAACACAAGCGAATGCAGAAGAGGAGGAGGAGGAAGGAGAGCTTGCAAGAAGCTATGGCACGGGGAGGGAAGGCTACTGGATCG; A002=TCAAAACAGACGATATCTATATATACTAAGGGTCCATGCGATTGAAACTCATGCAATCGGACCAAAAACACAAGCGAATGCAGAAGAGGAGGAGGAGGAAGGAGAGCTTGCAAGAAGCTATGGCACGGGGAGGGAAGGCTACTGGATCG
MG_0623	2A	92.9402	160	chr2A	729287835	729287994	A000=TTCAAGCAGATTTATTTTCACAAACAAAAGCAGGCGGAATAAAAGCCGAGGAGTAGTTTTTTCGATAGTTTTTTATCCACCCCATGCAGTCCCTGCAAATTTCTGAAACGGAAAACTTATGGATTGTGGTCCAATTCTCCGTAAGAACGACATCACAGAG; A001=TTCAAGCAGATTTATTTTCACAAACAAAAGCAGGCGGAATAAAAGCCGAGGAGTAGTTTTTTCGATAGTTTTTTATTCACCCCATGCAGTCCCTGCAAATTTCTGAAACGGAAAACTTATGGATTGTGGTCCAATTCTCCGTAAGAACGACATCACAGAG
MG_0624	2B	0	173	chr2B	4637669	4637497	A000=GCCACACGCTCCAGCTGGCTCATGTCCAAGTCGCCACAGCCATATAGCCTATCATCTGCAGCTTCCAGCACCCTGCCCCTTACATACAGATCCCAGACTTGCTCCCTGGACTTCCGTGTGCACGTGATGTCCAGCAGGACGATCCCGAAGCTATAGACGTCTGAGCTAAGGTT; A001=GCCACACGCTCCAGCTGGCTCATGTCCAAGTCGCCACAGCCATATAGCCTATCATCTGCAGCTTCCAGCACCCTGCCCCTTACATACAGATCCCAGACTTGCTCCCTGGACTTCTGTGTGCACGTGATGTCCAGCAGGACGATCCCGAAGCTATAGACGTCTGAGCTAAGGTT
MG_0625	2B	0.162338	160	chr2B	1833807	1833648	A000=TAAACGGCTACAGTACAAAGAAGGTACCAACTCAGATGCAACGGTAGCTCCCGCTGGAGAAGGTGTGGCCAACTTCATTAAATTGGGCAGTGCTATTGATGGCTGGGCAGAGTTTGATGCCCGACAAAGTGAATGGCCCTTGGTAAGCAAACTTCACCAT; A001=TAAACAGCTACAGTACAAAGAAGGTACCAACTCAGATGCAACAGTAGCTCCCGCTGGAGAAGGTGTGGCCAACTTCATTAAATTGGGCAGTGCTATTGATGGCTGGGCAGAGTTTGATGCCAGACAAAGTGAATGGCCCTTGGTAAGCAAATTTCACCAT
MG_0626	2B	0.65255	172	chr2B	5666672	5666843	A000=AGAGCCTGAACCTCCACGAGCCGTGGGACTAATCCGGACGGTTCTTCACCATGTCGCAAAAAAATTGACGAGCCATTGACGCGGTCGAACGAGAAACGTTTGATCCGACGAGTGGGCGCTACTACACAAGTTAACCTGAAATATGCTATAGAATGTTTGTACTTTGTATGGA; A001=AGAGCCTGAACCTCCACGAGCCGTGGGACTAATCCGGACGGTTCTTCACCATGTCGCAAAAAAATTGACGAGCCATTGACGCGGTCGAACGAGAGACGTTTGATCCGACGAGTGGGCGCTACTACACAAGTTAACCTGAAATATGCTATAGAATGTTTGTACTTTGTATGGA
MG_0627	2B	0.978288	175	chr2B	6337675	6337849	A000=CTCGGTTTATGCTCTCGTAAGTGAAACATACGTTTTTCATGAATATAATACGTAATGTGCACATTACCATTCAGACGTGTGAATCAGCCGATACATTGGTCGTCTGCAGCACCACCATTTTTTTATGGAATTATGCTACGAGCATCGATGAACAACTTTCATGTTTTTTCCTAGG; A001=CTCGGTTTATGCTCTCGTAAGTGAAACATACGTTTTTCATGAATATAATACGTAATGTGCCCATTACCATTCAGACGTGTGAATCAGCCGATACATTGGTCGTCTGCAGCACCACCATGGAATTATGGTACGAGCATCGATGAACAACTTTCATGTTTTTTCCTAGG
MG_0628	2B	0.978288	169	chr2B	6338066	6338234	A000=ACTTCTCGACCAGTATTGGTTCCCTTCTATCGACCACTATGATCGTGTGGGTGCAAGATAATGCTGGTTGGGGCATTGGCTTCGCGGTCCCGACGATCTTCATGAGCCTCAGCTTCACAGTGTTCATCGCTGGTAGGAGGATCTATAGGTACAAGACACTGGGAGAGAG; A002=ACTTCTCGACCAGTATTGGTTCCCTTCTATCGACCACTATGATCGTGTGGGTGCAAGATAATGCTGGTTGGGGCATTGGCTTCGCGGTCCCGACGATCTTCATGAGCCTCAGCTTCACGGTGTTCATCGCTGGTAGGAGGATCTATAGGTACAAGACACTGGGAGAGAG
MG_0629	2B	1.30403	171	chr2B	4985169	4985339	A000=GCCAGCATATCCTACTACAGGGCCTCCGATGGGCACGCTCCAGAGCTTAGTGGAGGACTTCCAGTCTCTGTCAGTGAGTTCTGCGCCTGGGTCGCTTGACCCAGGTGTGGATGTAAATGGGCTACCACGTCCGCTGTATGGCGATGAGGAGCCAGCTAAGGTTTTGGAGGC; A001=GCCAGCATATCCTACTACAGGGCCTCCGATGGGCACGCTCCAGAGTTTAGTGGAGGACTTCCAGTCACTGTCAGTGAGTTCTGCGCCTGGATCGCTTGACCCAGGTGTGGATGTAAATGGGCTACCACGTCCGCTGTATGGCGATGAGGAGCCAGCTAAGGTTTTGGAGGC
MG_0630	2B	1.46636	165	chr2B	3300072	3300236	A000=GATGCAACCAGCAAGTTGGAAATCCTCGCATATTTACAGTCAACGTTCGGGGAACTACTACTAAGAATGCCAGTGCAAAGCAAGTATCCATCCTTCTCTTCTGACAGTAGAAGCTAAGCATCCATCTTCAGAAAGAGTAGCAGCCAGCTGATAACCTCACCATGT; A001=GATGCAACCAGCAAGTTGGAAATCCTCGCATATTTGCAGTCAACGTTCGGGGAACTACTACTAAGAATGCCAGTGCAAAGCAAGTATCCATCCTTCTCTTCTGACAGTAGAAGCTAAGCATCCATCTTCAGAAAGAGTAGCAGCCAGCTGATAACCTCACCATGT
MG_0631	2B	1.95658	144	chr2B	6253540	6253683	A000=ATGGCGAGCCCCGTGCCGCAAACGCCGAAGCAATCTGATGCCAGCGGAAGACACGCGGAGAAGAAGGAGCTGAACAATGATTCTGCCGTCAAGGTTGCTGGGAAGCAACGAGCGCAACTGAAGCCACGGTTCGCCCCGGAGCTG; A002=ATGGCGAGCCCCGTGCCGCAAATGCCGAAGCAATGTGATGCCAGCGGAAGACACGCGGAGAAGAAGGAGCTGAACAATGATTCTGCCGTCAAGGTTGCTGGGAAGCAACGAGCGCAACTGAAGCCACGGTTCGCCCCGGAGCTG
MG_0632	2B	2.77902	150	chr2B	8592784	8592933	A000=TGCCGAAGACTTGCTGGATGAGCTGGACTACTTCCGCATCCACGATGAGCTCCATGGCACGTACAATGCTGCTGAACAGCAAGGCAAGAGTGGTGTCCACAACCTTGTCGTCAATGCTCATCACATCGCCAAAGCTCTTGGCAAACAACT; A001=TGCCGAAGACTTGCTGGATGAGCTGGACTACTTCCGCATCCACGATGAGCTCCATGGCACGTACAATGCTGCTGACCAGCACGGCAAGAGTGGTGTCCACAACCTTGTCGTCAATGCTCATCACATCGCCAAAGCTCTTGGCAAACAACT
MG_0633	2B	3.03845	154	chr2D	2468729	2468576	A002=GAGACAGTGAAAGTAATTCAAATAGTGGCAGCTCTAGTCTTCAGAGCCGTTGGATGCAACGACCAAGGGTGTGGCAATGTGTCGGAACTCCGTGGAAAGCGGTGGTACGTTGCTGTTAGATTTGAAGAAGATAACCGCTGGGTGTCGATTTCTT; A003=GAGACAGTGAAAGTAATTCAAATAGTGGCAGCTCTAGTCTTCAGAGCCGTTGGATGCAACGACTAAGGGTGTGGCAATGTGTCGGAACTCCGTGGAAAGCGGTGGTACGTTGCTGTTAGATTTGAAGAAGATAACCGCTGGGTGTCGATTTCTT
MG_0634	2B	3.03845	182	chr2B	7429531	7429712	A000=TCAAACCTTGCTCTGCTGATTTTGTTGGAAATGCCAACGAACAAGAATCACAAAATCAAATTTCAGAGTCATTAAATGCCTCCAATCGTAGGAATCCAAGAAGAGCCGCCTCGTCAAGAAATCGTGCTCCTGTGGAACATGATCAAATAAACAAAGGAAGCAGTAGCACATGCAAATCTAAG; A001=TCAAACCTTGCTCTACTGATTTTGTTGGAAATGCCGACGAACAAGAATCACAAAATCAAATTTCAGAGTCATTAAATGCCTCCAAGCGTAGGAATCCAAGAAGAGCCGCCTCGTCAAGAAATCGTGCTCCTGTGGAACATGATCAAATAAACAAAGGAAGCAGTAGCACTTGCAAATCTAAG
MG_0635	2B	3.03845	178	chr2B	6338560	6338737	A000=GTGAAGATGTTGTTGCGATTGTGCCCCACATGGGCGTCCTTGGTGATATTCTTCATGATCATGTCGCAGATGTCGTCGACGGTGATTGAGCAGGGCATGATAATGGACAACCGCGTGGGGCCATTTGTTGTGCCGCCAGCCTCCATCGCCAGCTTCACCGTGGTTACCACGCTCGTGC; A001=GTGAAGATGTTGTTGCGATTGTGCCCCGCATGGGCGTCCTTGGTGATCTTCTTCATGATCATGTCGCAGATGTCGTCGACGGTGATTGAGCAGGGCATGATAATGGACAACCGCGTGGGGCCATTTGTTGTGCCGCCAGCCTCCATCGCCAGCTTCACCGTGGTTACCACGCTCGTGC
MG_0636	2B	3.36418	153	chr2B	8250145	8250297	A000=GTGCTGAAAGTGCAGGTAATAGGCGAACATGCAAGCTTCGTACATCACTCCAATGGCGTAGCTTTGGATAACACACGTGTAGTAGCTCTGAGTTTCAGGTCATTCCTTCTATGTAGTGTAAGCCCAAATTTCTCGGACATGTCAAATGAAGTG; A001=GTGCTGAAAGTGCAGGTAATAGGCGAACATGCAGGCTTCGTACATCACTCCAATGGCGTAGCTTTGGATAACACACGTGTAGTAGCTCTGAGTTTCAGGTCATTCCTTCTATGTAGTGTAAGCCCAAATTTCTCGGACATGTCAAATGAAGTG
MG_0637	2B	3.52652	150	chr2B	8342791	8342940	A000=GAGGATGATGGGGTGCTGCTCTTCCCAGCTCATCTCTTTGACTCACTACAGGAGTTGGTCATCTATGGTTGCCCAGAGATGGTCCTGATGAACCCACCAACTCTTGTTCCTGTAGGAGGATGGTTCCAAGCCTTGAGATCTCTCCAGAGA; A001=GAGGATGATGGGGTGCTGCTCTTCCCAGCTCATCTCTTTGACTCACTACAGGAGTTGGTCATCTATGATTGCCCAGAGATGGTCCTGATGAAACCACCAACTCTTGTTCCTGTAGGAGGATGGTTCCAGGCCTTGAGATCTCTCCAGAGA
MG_0638	2B	3.52652	158	chr2B	8344407	8344564	A000=GGTAGATGTGGTTTCAACTGTTCCTTGTGATGCCCCTCATTCGGTTCTTCCTTAGATGCAATGTACTTAAGATGGTCATAGATGGATTCTTGTACACTTTCAACTGAATATTCAGGTATGCTTCATTTTAGTCGCATGGAGGGATGATGCTTTTTGTA; A001=GGTAGATGTGGTTTCAACTGTTCCTTGTGATGCCCCTCATTCGGTTCTTCCTCAGATGCAATGTACTTAAGATGGTCATAGATGGATTCTTGTACACTTTCAACTGAATATTCAGGTATGCTTCATTTTAGTCGCATGGAGGGATGATGCTTTTTGTA
MG_0639	2B	3.94935	181	chr2B	9730890	9731070	A002=TTTAATCCCCAATGTAAGAGATCATCATGCCCTCGGGTGTAGCTCTGCGAGCCTCGACGAGGATGCCAGAAATCAAAAGTGTGCCATGCCGCCTCACCACGCCACAAGCATTGGCGCCTGGACCGTCGGCGGGAACCGAGGACTGGCCCTGCTCAACCTGCCCAATGTTTCCTGCCAAGTC; A008=TTTAATCCCCAATGTAAGAGATCATCGTGCCCTCGGGTGTAGCTCTGCGAGCCTCGACGAGGATGCCAGAAATCAAAAGTGTGCCATGTCGCCTCACCATGCCACAAGCATTGGCGCCTGGACCGTCGGCGGGAACCGAGGACTGGCCCTGCTCAACCTGCCCAATGTTTCCTGCCAAGTC
MG_0640	2B	3.94935	169	chr2B	9730792	9730960	A000=GTTTCAAGCAATGCATGAAACAAATCAATAAGAAATGAAAATAATAATCCAAATAGAACAACAACAACAACATTTGCCGATTCGGCCAACCCAATTTTTTTAATCCCCAATGTAAGAGATCATCATGCCCTCGGGTGTAGCTCTGCGAGCCTCGACGAGGATGCCAGAA; A004=GTTTCAAGCAATGCATGAAACAAATCAATAAGAAATGAAAATAATGATCCAAATAGAACAACAACAACATTTGCCGATTCGGCCAACCCAATTTTTTTAATCCCCAATGTAAGAGATCATCGTGCCCTCGGGTGTAGCTCTGCGAGCCTCGACGAGGATGCCAGAA
MG_0641	2B	4.11169	176	chr2B	9740929	9741104	A000=CCAGGCATCCTCGCTGTCAAGCACTTCGACTCCCGCTGGGTCACAGGAGACCACCGAAATCAGCATGTACAACAAGTGTCTACACAAAGAACCATATACACAGATTTTGCATCAGTAAAAAGGCATAAAAATCTGCAATTAGGTACCCAAGAAGTGGATTAGATCCTGCAGAAAGA; A001=CCAGGCATCCTCGCTGTCAAGCACTTCGACTCCCGCTGGGTCACAGGAGACCACCGAAATCAGCACGTACAACAAGTGTCTACACAAAGAACCATATACACAGATTTTGCATCAGTAAAAAGGCATAAAAATCTGCAATTAGGTACCCAAGAAGTGGATTAGATCCTGCAGAAAGA
MG_0642	2B	21.5318	153	chr2B	25017690	25017842	A000=GGTGGGCACAGGAGCAAAGGTAGCAAAGACGCATGATTTCAATTCTTCAATTGCCACACCCACACCAGCTTCCAATGGTCTAGCACCATATTTTGTACAGAAAAAGATATTCAACATCCTTTTCTCTGCATGGTAGTTACCGCACGACCACAT; A001=GGTGGGCACAGGAGCAAAGGTAGCAAAGACGCATGATTTCAATTCTTAAATTGCCACACCCACACCAGCTTCCAATGGTCTAGCACCATATTTTGTACAGAAAAAGATATTCAACATCCTTTTCTCTGCATGGTAGTTACCGCACGACCACAT
MG_0643	2B	21.6942	180	chr2B	24861015	24861194	A000=CATACCTTTTTGTTGCGGTTCATGCATGGGCTCTATCTAACATGCAATTAAAAGTTCTAATACACATTAACAACGCAGCCTGTAAAGATGGGGCCATGGGGCGGAAACGGAGGCTCCATTCAAGATATGACCACAGGAAAACCGATGCGCCTAGAAAGTGTGACGATTCATAGTGACAAC; A003=CATACCTTTTTGTTGCGGTTCATGCATGGGCTCTATCTAACATGCAATTAAAAGTTCTAATACACATTAACAACGCAGCCTGTAAAGATGGGGCCATGGGGCGGAAACGGAGGCTCCATTCAAGACATGACCACAGGAAAACCGATGCGCCTAGAAAGTGTGACGATTCATAGTGACAAC
MG_0644	2B	22.3499	154	chr2B	25185864	25186017	A000=TACATGTGCATGATCAAACGCTTATGTAGATAGAAAGTAAATAAACTCCAAACGACTCAGGGTAGTACGCAGCATCTCCAAACGGCCTGAAGAAGCCACCGATCGGCCGACCAAATTGAGTAGAAGCAGAACATGCATCGTCATCCGCACCGCT; A001=TACATGTGCATGATCAAACGCTTATGTAGATAGAAAGTAAATAAACTCCAAACGACTCAGGGTAGTACGCAGCATCTCCAGACGGCCTGAAGAAGCCACCGATCGGCCGACCAAATTGAGTAGAAGCAGAACATGCATCGTCATCCGCACCGCT
MG_0645	2B	22.8402	169	chr2B	25281300	25281468	A000=AACACAGAATTCCTGAAGGAAAAAATGCATAGAATCATAGCTCTGATGCAACTGTTTAAACTTACTTGAACTACTATAGTTGTTAGAGGCAATGGAGGTGAGCATGTTGCAGCCCCCTGCACCAGTGTCTTGGACAATTTGGCAAACTCATCTTTCATCAGTACCTCAT; A002=AACACAGAATTCCTGAAGGAAAAAATGCATAGAATCATAGCTCTGATGCGACTGTTTAAACTTACTTGAACTACTATAGTCGTTAGAGGCAATGGAGGTGAGCATGTTGCAGCCCCCTGCACCAGTGTCTTGGACAATTTGGCAAACTCATCTTTCATCAGTACCTCAT
MG_0646	2B	23.1659	168	chr2B	26101560	26101727	A000=TTTTGAGAATATAGGTTGGTTAAATTGTGTTGTAGTTCCTGATTACAGTGAGGAAAGAAGAAAAAGGGTGGCATCCCCTTGCCCCAGATGTTGTAATGTAGAAAGAGAATGACTTGTCAGTAACAATGTGAAGTATTTTTTTTCAAGTGAACTGTGATTTCAGTCAAA; A001=TTTTGAGAATATAGGTTGGTTAAATTGTGTTGTAGTTCCTGATTACAGTGAGAAAAGAAGAAAAAGGGTGGCATCCCCTTGCCCCAGATGTTGTAATGTAGAAAGAGAATGACTTGTCAGTAACAATGTGAAGTATTTTTTTTCAAGTGAACTGTGATTTCAGTCAAA
MG_0647	2B	29.0336	151	chr2B	28339718	28339868	A001=GGGACAACCTGCTCAATAATATCATCGATGAGCATGCAAGCAAGTCAGCGGCAGAACACAACAGTGAGGACAACGACTTCACTGATGTTTTGCTTTCTATCCAACAAGAGTACAAACTCACGAGAGATCATATTAAGGCTCAGTTAGAGGT; A003=GGGACAACCTGCTCAATAATATCATCGATGAGCATGCAAGAAAGTCAGCGGCAGAACACAACAGTGAGGACAACAACTTCACTGATGTTTTGCTTTCTATCCAAGAAGAGTACAAACTCACGAGAGATCATATTAAGGCTCAGTTAGAGGT
MG_0648	2B	30.9784	174	chr2B	28368444	28368617	A000=ATCGCCAACAATAATGAGCTTTACCTGGAGGAGATTTAGCCAGTAGGTAACAGAGACGCCGCTGCTTGTTGTCCCCAAGAAGTTCCAGGCGCTCCACGCCGACGGGTTCTGTGGCATCAAAGTGTCATCGCGATGGAGGTATATGTCACTGCAATGTTAATAGTTCAGAGAAGT; A001=ATCGCCAACAATAATGAGCTTTACCTGGAGGAGATTTAGCCAGTAGGTAACAGAGACGCCGCTGCTTGTTGTCCCCAAGAAGTTCCAGGCGCTCCACGCCGACGGGTTCTGTGGCATCAAAGTGTCGTCGCGATGGAGGTATATGTCACTGCAATGTTAATAGTTCAGAGAAGT
MG_0649	2B	35.5756	158	chr2B	32064953	32064796	A000=CTTAGTTTTGCCTCTTTTTGCAAGCATACTATCTAGACATTCTTATGTGAATGTGCCATTTTGCTTAATTAGCTTCTGGATGGTGCAATGTGTGATGACATTGTTGCTTGTTATAAATTATGGTCTATCTGCCTGCATTAGTATATGCTGAATGTCTT; A005=CTTAGTTTTGCCTCTTTTTGCAAGCATACTATCTAGACATTCTTATGTGAATGTGCCATTTTGCTTAATTAGCTTCTGGATGGTGCAATGTGTGATGACATTGTTGCTTGTTATGAATTATGGTCTATCTGCCTGCATTAGTATATGCTGAATGTCTT
MG_0650	2B	36.663	182	chr2B	33840285	33840466	A000=CTTTTCAGTCTCTTGCTGGAGCTTTCCAATTTTCTTGACGGCAATGCTTGTCGCATGCTCATCTTGCAGCTGTCCTTTGTACACGGTACCAGAGGCACCGCTGCCAAGCACCTCACGGAAATCACTAGTTGCCTTCTCCAGCTCATTGTAAGTGAAAATCTTTGGGGGCAAGATAGAACTAC; A001=CTTTTCAGTCTCTTGCTGGAGCTTTTCAATTTTCTTGACTGCAATGCTGGTTGCATGCTCATCTTGCAGCTGTCCTTTGTACACGGTACCAGAGGCACCGCTGCCAAGCACCTCACGGAAATCACTAGTTGCCTTCTCCAGCTCATTGTAAGTGAAAATCTTTGGGGGCAAGATAGAACTAC
MG_0651	2B	37.246	164	chr2B	33839617	33839780	A000=AGCATGGTTGGCCGCATAGTCGGCTCCTCCTGGAGGCACCAAAGGGCGACAGCCACGAATCGCTCTGCCTTTTTGATGTTGAAGTTTGCCTCATCGTCGCCTTCTACCAGCAAGTCGATCCTCCCACATCTGTAACAATCGTTTGCCCAGTAAGTCAGTATTGA; A001=AGCATGGTTGGCCGCATAGTCGGCTCCTCCTGGAGGCACCAAAGGGCGACAGCCACGAATCGCTCTACCTTTTTGATGTTGAAGTTTGCCTCATCGTCGCCTTCCACCAGCAAGTCGATCCTCCCACATCTGTAACAATCGTTTGCCCAGTAAGTCAGTATTGA
MG_0652	2B	47.5566	180	chr2B	40067955	40067776	A000=TCACTTCATCAATGGGACCTAGTGAAGAAAAATTGTTATTAGTCTTTTTTTGTTCCACACTGTCATACAAATGCGCTTTGGCTTCAGAAACATCTGCTTCAGTTGGTTGGGTGATGAAACCAGGCTGCTGTCCACATTCATTATCTTTGATGGGAAACTGATGCAGCACAACAGATGAAT; A001=TCACTTCATCAATGGGACCTAGTGAAGAAAAATTGTTATTAGTCTTTTTTTGTTCCACACTGTCATACAAATGCACTTTGGCTTCAGAAACATCTGCTTCAGTTGGTTGGGTGATGAAACCAGGCTGCTGTCCACATTCATTATCTTTGATGGGAAACTGATGCAGCACAACAGATGAAT
MG_0653	2B	47.5566	153	chr2B	40068350	40068198	A000=GCTCAGAGTCACAACAGTATCTGGAACTCCAACAGAAGTTTTTGTTTCAAAACACTTCCGCTGCACATTATTATTCAGAGCACCATAAACTATATTTTCTAGCCGCCCGTCTTGAGTGTCAAAATTGGCAGTATGAGCCAAATCAAGAGTCTT; A001=GCTCAGAGTCACAACAGTATCTGGAACTCCAACAGAAGTTTTTGTTTCAAAACACTTCCGCTGCACATTATTATTCAGAGCACCATAAACTATATTTTCTAGCCGCCCATCTTGAGTGTCAAAATTGGCAGTATGAGCCAAATCAAGAGTCTT
MG_0654	2B	47.8484	156	chr2B	40448151	40447996	A000=CACACGTGAGAGGGGTGTTGGAAGTATATGAAACTTAATAAACATTGCAAGACAACAAAAACCTCAGCAGAACAACGACATACCTGTGGATGCACCCGAAATCGTTGCCGACAAACCATAACCCAGACTGGCCTCGTGCCACTAAGAAACAATCCC; A001=CACACGTGAGAGGGGTGTTGGAAGTATATGAAACTTAATAAACATTGCAAGACAACAAAAACCTCAGCAGAACAACGACATACCTGTGGATGCACCCGAAATCGTTGTCGACAAACCATAACCCAGACTGGCCTCGTGCCACTAAGAAACAATCCC
MG_0655	2B	52.2612	179	chr2B	46089282	46089460	A000=TGGAATCCAAGCTCTCTAAGAGGGATATCAAACTCCAGGTCAAGCCCCTTGAACTGTGGTTGCGACCAGTGGTCATTAACCTTGTTGATATAGTTCTGGAACTCCATGTTGATTCTGTTCTTCCTGTCCCTCTCACGCTGCTCTTCTTCAATCTCATCAGGGTCAAGGGCTGACCTCCT; A001=TGGAATCCAAGCTCTCTAAGAGGGATATCAAACTCCAGATCAAGCCCCTTGAACTGTGGTTGCGACCAGTGGTCATTAACCTTGTTGATATAGTTCTGGAACTCCATGTTGATTCTGTTCTTGCGGTCCCTCTCACGCTGCTCTTCTTCAATCTCATCAGGGTCAAGGGCTGACCTCCT
MG_0656	2B	53.4204	144	chr2B	47454474	47454617	A000=TACCTCCTGTTCTGTCTCTTGGGAGCTCGATTCTTTGTTGTCCTCCCGAGCAGACGTACCAACACTAGTAGTATGATGCAGAGGAGGGGAGGCTGGTTCTTTTATCATCTGTATGTATATAAATAAAAGCCAAAACTAGTAGCT; A001=TACCTCCTGTTCTGTCTCTTGGGAGCTCGATTCTTTGTTGTCCTCCCGAGCAGACGTACCAACACTAGTAGTATGATGCAGAGGAGGGGAGGCTGATTCTTTTATCATCTGTATGTATATAAATAAAAGCCAAAACTAGTAGCT
MG_0657	2B	54.9208	165	chr2B	47672943	47673107	A000=AACCCATCTTTCCTCGATGAGGTAGCTGGCCTGAAAAAGGAAAGCCTGGTAGTTCCATCCGTGTTGTCACAACACCGTAAGTTCGCACTCAACACAGCAGAGCTGCGCCGAGTTGTGTGACCTGACGCAGATTTGATCCTGTACTGCTATAACGTAGATAATTCA; A002=AACCCATCTTTCCTCGATGAGTTAGCTGGCCTGAAAAAGGAAAGCCTGGTAGTTCCATCCGTGTTGTCACAACACCGTAAGTTCGCACTCAACACAGCAGAGCTGCGCCGAGTTGTGTGACCTGACGCAGATTTGATCCTGTACTGCTATAACGTAGATAATTCA
MG_0658	2B	65.1791	175	chr2B	58978701	58978875	A000=GTTTATTTGACCTGGCTTGAAGCTTGTCCCCAAGCGGAGCAGGAGAAACAGTGGTTGGAGCAGGATATACCTGTCAGCTGTGGTAAATTTAAAATTCGAAACTGGACAACCATGTACGAAACAAATGATACTTTCTCTCATTTAGTATGCACCGGACATGACCCAAAGCAGCAGA; A001=GTTTATTTGACCTGGCTTGAAGCTTGTCCCCAAGCGGAGCAGGAGAAACAGTGGTTGGAGCAGGATATACCTGTCAGCTGTGGTAAATTTAAAATTCGAAACTGGACAACCATGTACGAAACAAACGATACTTTCTCTCATTTAGTATGCACCGGACATGACCCAAAGCAGCAGA
MG_0659	2B	65.3415	163	chr2B	58845541	58845703	A000=TCGGCTGGAACAAATCGCTGCTCGGGTGGAAATGCGAGCCTGATTTCCCTGGACTCCTTGACCACTGCACAGGTTGAACACAAATAATACAGTCAGCAATCAAATTTTACCAAACATATGTTACTTTGTGAGCAGTTTAATCAGCAAAATTAAGTAGGATCAA; A001=TCGGCTGGAACAAATCGCTGCTCGGGTGGAAATGTGAGCCTGATTTCCCTGGACTCCTTGACCACTGCACAGGTTGAACACAAATAATACAGTCAGCAATCAAATTTTACCAAACATATGTTACTTTGTGAGCAGTTTAATCAGCAAAATTAAGTAGGATCAA
MG_0660	2B	66.3316	172	chr2B	56784796	56784967	A000=AGACCACTTTTGCAGTCTTGGACTTCCTGGTGATCTCAGTCTGACCCTCGATGATCGCTCCATAAGCACGGAACACGTTGTTGATACGATCCACTGAAGGAATGGAATCTGCACTACCAAAGTACAAAATCAAAGCTGCTGGACCATCTGCTGGTTTCTTATCTGGAAGATC; A001=AGACCACTTTTGCAGTCTTGGACTTCCTGGTGATCTCAGTCTGACCCTCGATGATCGCTCCATGAGCACGGAACACGTTGTTGATACGATCCACTGAAGGAATGGAATCTGCACTACCAAAGTACAAAATCAAAGCTGCTGGACCATCTGCTGGTTTCTTATCTGGAAGATC
MG_0661	2B	66.3316	150	chr2B	58324936	58325085	A000=GTCGGCGGCCATTGTTGGTACTTGGTGCTCGTGCATTCTTTGTTCATCCTGTACATACGTGATGCCTTCCTACGTGAATACGGAGTGTACGGTTGTATATGTGAGTCAGTTGTGTAGACACGAGAATTCATCAACCCTGTATTTGTTGTG; A001=GTCGGCGGCCATGGTTGGTACTTGGTGCTCGTGCATTCTTTGTTCATCCTGTACATACGTGATGCGGTCTGTGTGAATACGGAGTGTACGGTTGTATATGTGAGTCAGTTGTGTAGACACGAGAATTCATCAACCCTGTATTTGTTGTG
MG_0662	2B	66.9874	167	chr2B	63292395	63292229	A000=TCAATGCTGCCATCAGCAGGATCCATCCATCATCATTTGCTCAGTTGCAGCAGGCCCTGAATAGTGCATGAGATTCGCATACTTCCTAACTGATTCTTTGATGTTCTTTTGAATACATTGAAGAACATCCGGCGCATCACGAGCCACCATTTCTTGGAGCGCATGGT; A002=TCAATGCTGCCATCAGTAGGATCCATCCGTCATCATTTGCTCAGTTGTAGCAGGCCCTGAATGGTGCATGAGATGCGCATACTTCCTAACTGATTCTTTGATGTTCTTTTTAATACATTGAAGAACATCCGGCGCATCACGAGCCACCATTTCTTGGAGCGCATGGT
MG_0663	2B	67.3131	163	chr2B	63292032	63291870	A000=GCGAGAGGTGTGAGCGAGCAGCTTTTTCATCCCCCACCCTGGGTTATTGGTTGATGGTCATATTCTTCTACGTGTTAGGTCTTTCGTGTGGGTTTGACCACTCTAAAGAGGCGGTTGGAGTTTTCATGGATATTATTGCGGGCTATTTTTCTGCAAATCTTTT; A002=GCGAGAGGTGTGAGCGAGCAGCTTTTTCATTACCCCCCTGGGTTATTGGTTGATGGTCATATTCTTCTACGTGTTAGATCTTTCGTGTGGGTTTGACCACTCTAAAGAGGCGGTTGGAGTTTTCATGGACATCATTGCGGGCTATTTTTCTGCAAATCTTTT
MG_0664	2B	69.5105	174	chr2B	68130737	68130564	A000=AGTGCAAAATGCGCTTCTCATGAAGATGACATAGACCGTCACATGTTTCCTTAATTATCTGAAAACACTCCCTCCAATCAAGTCCATGAGATGCATCTGTAGAGATAGGCAGGCAGAGATTGTATAATGTGAGTAATAAACTTACAAACGTCATGCAACATAAGCATAGTTTAC; A001=AGTGCAAAATGCGCTTCTCATGAAGATGACATAGACCGTCACATGTTCCCTTAATTATCTGAAAACACTCCCTCCAATCAAGTCCATGAGATGCATCTGTAGAGATAGGCAGGCAGAGATTGTATAATGTGAGTAATAAACTTACAAACGTCATGCAACATAAGCATAGTTTAC
MG_0665	2B	70.3329	156	chr2B	68363476	68363321	A000=TGCAATGAGAAAGGATACTCAGTTGTAAATGTGGAATGTGTCAACCGGCCAAAGCTGATGTTTGACACTGTGTGCACGCTTACGGACATGCAATTCAATGTCTTCCATGCCTCGGTTTCTTCCCGTGGGCCTTTTGCCTGTCAGGTAACTTCATCT; A001=TGCAATGAGAAAGGATACTCAGTTGTAAATGTGGAATGTGTCGACCGGCCAAAGCTGATGTTTGACACTGTGTGCACGCTTACGGACATGCAATTCAATGTCTTCCATGCCTCGGTTTCTTCCCGTGGGCCTTTTGCCTGTCAGGTAACTTCATCT
MG_0666	2B	71.3231	182	chr2B	69650762	69650581	A000=TGTTAGAGTTCAGACTGTTGTTGAATTGTTCAAGAAAGTATATCAAGATCTACCGCCGAGGTTGCAGGAAAAATTGCGAGCCGATCTCAATGCTGGCATCTTTAAGCATGCTGAAGAAAAATATGGGCTGCCTAAATCAAAAGAAACTACTACCAAAAAGCTTGGCGGTTGGACTATAGGCA; A001=TGTTAGAGTTCAGACTGTTGTTGAATTGTTCAAGAAAGTATATCAAGATCTACCGCCGAGGTTGCAGGAAAAATTGCGAGCCAATCTCAATGCTGGCATCTTTAAGCATGCTGAAGAAAAATATGGGCTGCCTAAATCAAAAGAAACTACTACCAAAAAGCTTGGCGGTTGGACTATAGGCA
MG_0667	2B	71.4855	155	chr2B	72814878	72814724	A000=TTGGGTGAACGACGGACTTGCCCAGCAGCCTCTCTGCTTTTAAAGTCTCCAGGATAAGACCAAATCAAGCATGCAAGAGGCCCGTCTTTCGATGGATTATAGCCTGGAGGCAGATATAATGTAGCAGTAAGTTTAACACCATCATCTCGCTCATA; A001=TTGGGTGAACGACGGACTTGCCCAGCAGCCTCGCTGCTTTTAAAGTCTCCAGGATAAGACCAAATCAAGCATGCAAGAGGCCCGTCTTTCGATGGATTATAGCCTGGAGGCAGATATAATGTAGCAGTAAGTTTAACACCGTCATCTCGCTCATA
MG_0668	2B	71.8112	175	chr2B	75693698	75693524	A000=TTCCTCATATGTGGAAATGCATACAAAACTGATTCCACCAACTTACATCAGAAGTTTTACAAGTTGAGGGCATACACCTGCATCTAATGCATCTTGGATGCCACCTTCCACACCATCACATATATAATAAAGAGCCCAGCATGCATCTGCCAAGATCTTCTCATCAGCGGAATGG; A002=TTCCTCATATGTGGAAATGCATACAGAACTGATTCCACCAACTTACATCAGAAGTTTTACAAGTTGAGGGCATACACCTGCATCTAATGCATCTTGGATGCCACCTTCCACACCATCACATATATAATAAAGAGCCCAGCATGCATCTGCCAAGATCTTCTCATCAGCGGAATGG
MG_0669	2B	71.9735	151	chr2B	75609648	75609498	A000=CCTCTATTCGAGTATCAAGGGCGCAGGAGGACCTAAGGTTGACGACCGTCTTCTAAGTTTGGTGCTCGTGCGTCACATGTATGTATGCACGCACCTGTCGAAGTCTAACAAAAGGCCACTCTATTGAGCAGCAGATTCTTCAACTTTATTT; A002=CCTCTATTCGAGTATCAAGGGCGCAGGAGGACCTAAGGTTGACGACCGTCTTCTAAGTTTGGTGCTCGTGCGTCACATGTATGTATGCACGCACCTGTCGAAGTTTAACAAAAGGCCACTCTATTGAGCAGCAGATTCTTCAACTTTATTT
MG_0670	2B	72.4638	170	chr2B	72578373	72578204	A000=TTAAGTAGCTTTGCTACTCTAGATGGATTGAGAAGACCTTCTCTTAGAAGCTGCAATGCAAGTGGACGGTAGCCCACCATTTTGGCCACAATGGCCAAGGGCCTCGATATGTCTTCCATATTGAGATAATCAAGACAGCGAAGTATACAACCAGGAACACCAACCTGAAA; A001=TTGAGTAGCTTTGCTACTCTAGATGGATTGAGAAGACCTTCTCTTAGAAGCTGCAATGCAAGTGGACGGTAGCCCACCATTTTGGCCACAATGGCCAAGGGCCTTGATATGTCTTCCATATTGAGATAATCAAGACAGCGAAGTATACAACCAGGAACACCAACCTGAAC
MG_0671	2B	72.954	143	chr2B	77781772	77781630	A000=ATTAATAGGCAATTACCAAAAGTTCTATTCTGCGATTAAAGCTGCCTACCCAGACATCAACATTATATCAAGCTGTGATAAGTCAACTACTTCAGCATCCAACCCTGCCGATCTATATGATGTTCATGTAAGGTTCCTCTATT; A003=ATTAATAGGCAATTACCAAAAGTTCTATTCTGCGATTAAAGCTGCCTACCCAGAGATCAACATTATATCAAGCTGTGATAAGTCAACTATTTCAGCATCCAACCCTGCCGATCTATATGATGTTCATGTAAGGTTCCTCTATT
MG_0672	2B	73.1163	158	chr2B	76817151	76816994	A000=CTGCGACAGCAGACCTTGCATCAGATGCAGCGAATCCTGACTATCCGTCAGGCCTCCCGCGCCCTCCTAGCCATACACGACTACTTCTCGCGTTTGCGCGCGCTGAGCTCTCTGTGGCTTGCTAGGCCCAGGGAATAACCAAGGATCATCGCTCGCCG; A001=CTGCGACAGCAGACCTTGCATCAGATGCAGCGAATCCTGACGATCCGTCAGGCCTCCCGCGCCCTCCTAGCCATACACGACTACTTCTCGCGTTTGCGCGCGCTGAGCTCTCTGTGGCTTGCTAGGCCCAGGGAATAACCAAGGATCATCGCTCGCCG
MG_0673	2B	76.3676	153	chr2B	90013996	90014148	A000=GGTTGCAACATCCCGTGGCGCCGCCGAGGCTCGGATGCAGACGGCCGCAGTTCTGCGCACCATCGGATTGCAGCTCCTGCATCGTCGGCGTACAGTGGAAGCAAAAAATCACATTGGTTCCAGCATTTTCATGTGCCGGTTGCAGCTCTGCAT; A002=GGCTGCAACATCCCGTGGCGCCGCCGAGGCTCGGATGCAGACGGACGCAGTTCTGCACACCATCGGATTGCAGCTCCTGCATCGTCGGCGTACAGTGGAAGCAAAAAATCACATTGGTTCCAGCATTTCCATGTGCCGGTTGCAG
MG_0674	2B	78.3944	163	chr2B	91836659	91836497	A000=ACCAGCTTCATCACAGAGATCTCCCGCTTGATCTGATCCGTGAGCCCGCCCTTCAGAACCTTCTCCTTGTCAGTCACCTTGATGGCGACACTCTGCGAGGTCTCGATGTTACGGGCATGGTAGACCTTGGCAAAGGTCCCTTGCCCGAGCATCTTCCCCATCT; A001=ACCAGCTTCATCACAGAGATCTCCCGCTTGATCTGATCCGTGAGCCCGCCCTTCAGAACCTTCTCCTTGTCGGTCACCTTGATGGCGACACTCTGCGAGGTCTCGATGTTACGGGCATGGTAGACCTTGGCAAAGGTCCCTTGCCCGAGCATCTTCCCCATCT
MG_0675	2B	78.5567	164	chr2B	90358877	90358714	A000=TCCTCGGTGTTTGGAAACCAAGGACCAGCAAAAGGGGGATAGGCTGAGAATCCGTTGGGTGGAATGTGCGTACGAGGTGACGACAAATATTCCGGTTCAACTTGGCGCTCAGTGATCGGTTGCCGAGGAACAACTGCCGTGCCGAGAGAAGGAGGCAGCCGCGG; A001=TCCTCGTTGTTTGGAAACCAAGGACCAGCAAAAGGGGGATAGGCCGAGAATCCGTTGGGTGGAATGTGGGTACGAGGTGACGACAAATATTCCGATTCAACTTGGCGCTCAATGATCGGTTGCCGAGGAACAACTGCCGTGCTGAGAGAAGGAGGCAGCCGCTG
MG_0676	2B	78.5567	154	chr2B	93129037	93128884	A000=CGAAGACCGGCGGAAGAAGATGCACAGAAAGCCGCCACCAACCGCAACCAAACCTGCAGCAAACGCCAACCTTGCTTCCATGCACCCCGGATGGTGCCTCCAGGAAGGGATGCGACGACAGAACGCCGCCACCGTCCTCAAGGGGAGCTGGAGC; A001=CGAAGACCGGCGGAAGAAGATGCACAGAAAGCCGCCACCAACCGCAACCAAACCTGCAGCAAACGCCAACCTTGCTTCCATGCACCCCGGATGGCGCCTCCAGGAAGGGATGCGACGACAGAACGCCGCCACCGTCCTCAAGGGGAGCTGGAGC
MG_0677	2B	78.719	176	chr2B	95860271	95860446	A001=AGCCTGCCAACGGACCCGCTCTAGTTTTGGAAGGCAGAGCAGCTCAGCTCTTTTCAATGAGGACAAGTAGACTTCTAGAACTCTGAGATTCGAATGTGGCGCATTGATCTTCCATACAGATAAGTCCCCAGTGTCACAGTGGTCCAGACGAAGGTGCAACAATTGCTTGCAACAAT; A002=AGCCTGCCAACGGACCCGCTCTAGTTTTGGAAGGCAGAGCAGCTCAGCTCTTTTCAATGAGGACAAGTAGACTTCTAGAACTCTGAGATTCGAATGTGGCGCATTGATCTTCCATACAGATAAGTCCCCAGTGTCACAGTGGTCCAGACGAAGGTGCAGCAATTGCTTGCAACAAT
MG_0678	2B	79.3748	165	chr2B	104062976	104062812	A000=CGAAGAGCCCAAGCGGGTCACGGCGAGGACGATGATCTCGAGAGACGACGATGCCGTCAGATGGCCTAAATTCAGTTAGATGAGGCGATAATCCTCGACATCGGCAGAGGTAAGTTCTGATGGAACTGTGCACGATGACAGTATGTGTAACAAACTGAACATTAC; A001=CGAAGAGCCCAAGCGGGTCGCGGCGAGGACGATGATCTCGAGAGACGACGATGCCGTCAGATGGCCTAAATTCAGTTAGATGAGGCAATAATCCTCGACATCGGCAGAGGTAAGTTCTGATGGAACTGTGCATGATGATAGTATGTGTAACAAACTGAACATTAC
MG_0679	2B	80.1973	178	chr2B	116157843	116157666	A000=GTTTATTCATGCTTTTGTTTGTATTTAAATTTGCCTAAAGATATGTTCAAGTTCATACCTGCAGTTCAATAGCCATTGCCTGAAATCTGCTTTCTACCTGTGCTTTTTAAGTATATATGCCTATAAAGTGTCCTCTATTGCTTTCTTAAATTCTGGAGTCTGCTATGTAATGATGGCA; A002=GTTTATTCATGCTTTTGTTTGTATTTAAATTTGCCTAAAGATATGTTCAAGTTCATACCTGCAGTTCAATAGCTATTGCCTGAAATCTGCTTTCTACCTGTGCTTTTTAAGTATATATGCCTATAAAGTGTCCTCTATTGCTTTCTTAAATTCTGGAGTCTGCTATGTAATGATGGCA
MG_0680	2B	80.6875	146	chr2B	131130528	131130383	A000=TACACGCATAAAAAGCATACACTCATCCTCTACATAACTGGGATGTACACAGCCAAAACACAACGTGCACACACAAAGTAAACAACCAATGAGTAACGAAGTCATACAAGATCGTAACTATGCCCAAGAAGAAATGGGTGGTGAAG; A001=TACACGCATAAAAAGCATACACTCATCCTCTACATAACTGGGATGTACACAGCCAAAATACAACGTGCACACACAAAGTAAACAACCAATGAGTAACGAAGTCATACAAGATCGTAACTATGCCCAAGAAGAAATGGGTGGTGAAG
MG_0681	2B	81.0132	153	chr2B	134090476	134090324	A000=CAGTTCTCGTCGGAGATTGTTGCTAGCCGGCTGCCAGTTCCACCATCTGCAAGAGTGATTTCGGAGAGGCACATCATCTCAGTTGTGCCCGTAACCCGTGTAACAATGTCTCACCGTAAGCGGTCTTTTAGCTTCTACGTTGTCGGCTACGGC; A001=CAGTTCTCGTCGGAGATTGTTGCTAGCCGGCTGCCAGTTCCACCATCTGCAAGAGTGATTTCGGAGAGGCACATCATCTCAGTTGTGCCCGTAACCCGTGTAACAATGTCTCACCGTAAGCGGTCTTCTAGCTTCTATGTTGTCGGCTACGGC
MG_0682	2B	81.3389	166	chr2B	138117715	138117550	A001=CAAGTTAAAGTACTTGGGATCACCTTATCCACCATACCTAGGCAACTGTGATTATGGTTTGCGACCCATACTCGAGTCATTCATCTACACTCCTTGCATGGATGATCTGCTTCCTATTCAGAATGATGCATGATGAGCTGATACTTCACTTAATTTGATATTAAGT; A002=CAAGTTAAAGTACTTGGGATCACCTTATCCACCATACCTAGGCAACCGTGATTATGGTTTGCGACCCATACTCGAGTCATTCATCTACACTCCTTGCATGGATGATCTGCTTCCTATTCAGAATGATGCAATGATGAGCTGATACTTCACTTAATTTGATATTAAGT
MG_0683	2B	82.1614	155	chr2D	87760073	87759919	A001=CATCCTTCAGAACGGTTTCTACAGCCTTAACTAGCCGCTCATCTTGCTTCCCTCCTAAAAAACTTGTGTACACAACAGGCTTGAACCCAAACTCAGTCTTGACCCAGTCCAGTATTGGGTCAATTTTCTCCTTCTGTTTTTCTGCACACAAAGGT; A003=CATCCTTCAGAACGGTTTCTACAGCCTTAGCTAGCCGCTCATCCTGCTTCCCTCCTAAAAAACTTGTGTACACAACAGGCTTGAACCCAAACTCAGTGTTGACCCAGTCCAGTACTGGGTCAATTTTCTCCTTCTGTTTTTCTGCACACAAACGTAAGA
MG_0684	2B	82.9838	170	chr2B	149842911	149843080	A000=AAGCAAGCACCAATGGAACAGTTGACATCGTGTGTTTTGGCTTCAGGGCGAGAGACCTGCACGGCACGAGACTTCCATTCCTGAATGCTCAGAGCATTCTGAAAGGATCTACGGATAGCAGCTTCCGGTTCTGCACAGGAGGGGCAGGAGGCGCCAGTCCCGGGATGTCT; A009=AAGCAAGCACCAATGGAACAGTTGACATCGTGTGTTTTGGCTTCAGGGCGAGAGACCTGCACGGCACGAGACTTCCATTCCTGAATGCTCAGAGCATTCTGAAAGGATCTACGGATAGCAGCTTCCGGTTCTGCACAGGAGGGGCAGGAGGCACCAGTCCCGGGATGTCT
MG_0685	2B	84.4843	151	chr2B	158618834	158618984	A001=TCACAAGACCAGGGGATTGCCAATAGTGTAACAAGGCCCCAGGCACGGTACCCAACACCAGCGGCGATGTCGCCAGTAAATGAGTTCCCAATCCTTCCAAGGATGGGAGAGGAGCAACAATATAGTAGTGGCACTAGTGAGGAAGACGGTC; A002=TCACAAGACCAGGGGATTTCCAATAGTGTAACAAGGCCCCAGGCACGGTACCCAACACCAGCGGCGATGTCGCCAGTAAATGAGTTCCCAATCCTTTCAAGGATGGGAGAGGAGCAACAATATAGTAGTGGCACTAGTGAGGAAGACGGTC
MG_0686	2B	84.81	153	chr2B	157695062	157695214	A003=GAAGAACTTCCAGAATACGTCACCTTTTAAGCAAGGTAACTCATAGTGATACGTGGGGCTAATTACTTTAGCAACCTCGGGAGATCTAGTAGTGACCAAAATCCTACTTCCTTCAGAACCATTTTGCAGAGGTGCACAAAACTCCCTCCATCC; A004=GAAGAACTTCCAGAATACGTCACCTTTTAAGCAAGGTAACTCATAGTGATACGTGGGGCTAATTACTTTAGCAACCTCGGGAGATCTAGTGGTGACCAAAATCCTACTTCCTTCAGAACCATTTTGCAGAGGTGCACAAAACTCCCTCCATCC
MG_0687	2B	85.4658	158	chr2B	162928004	162928161	A000=ATCGCGGCACAATGCCCATACACATCACAGTAATTCATGGAACAAACCATGCGGCAGATCTTCAGAGGTAGTAGTAAGAAAGCAGAGGCGCCACCACCGCGGCTAGGAGGATGGTTGCCGCCGAGACAGGAGATCTGGTCGCTGCCGATTTCGCTGGG; A001=ATCGCGGCACAATGCCCATACACATCCCAGTAATTCATGGAACAAACCATGCGGCAGATCTTCAGAGGTAGTAGTAAGAAAGCAGAGGCGCCACCACCGCGGCTAGGAGGATGGTTGCTGCCGAGACAGGAGATCTGGTCGCTGCCGATTTCGCTGGG
MG_0688	2B	85.956	144	chr2B	167469373	167469230	A000=AAACCATTGCAGGGTTTGGACATGAAATTGATCTGTCGTCCATATGATGTTGCCAGGCATTGCCAACTTCGCGCAATGGAGGTTGCCAGGCATTGCCAACTTCGCGCAATGGAGGTGGCCGCTGGGGCCTCTCGGAGAAAGGAC; A001=AAACCATTGCAGGGTTTGGACATGAAATTGATCCGTCGTCCATATGATGTTGCCAGGCATTGCCAACTTCGCGCAATGGAGGTTGCCAGGCATTGCCAACTTCGCGCAATGGAGGTGGCCGCTGGGGCCTCTCGGAGAAAGGAC
MG_0689	2B	86.2817	175	chr2B	165117781	165117955	A000=TAGCCACACATAGCATATGCTTACTACTCAAAATAGGAAAACCGCTGTGCGCATAAAGTATACAATAAAGGTACGCGTCACTACCAAAAGTGTCTTTCCAAACGATGCAACTAGTATAAAGTTTTTCTTTACAATATTCCAATTGTCCTATTCAAGTTAATGGACGGATAACAGA; A002=TAGCCACACATAGCATATGCTTACTACTCAAAATAGGAAAACCGCTGTGCGCATAAAGTATACAATAAAGGTATGCGTCACTACCAAAAGTGTCTTTCCAAACGATGCAACTAGCATAAAGTTTTTCTTTACAATATTCCAATTGTCCTATTCAAGTTAATGGACGGATAACAGA
MG_0690	2B	86.2817	171	chr2B	166472323	166472493	A000=GCAGAAGGAAAATATGACACTAAAAGAAAGTTAAGCTAGAGGAGCAGAGTGATGTTGGGATCCCACTATAGAGTTACAATACATGTCACTCTGTCCAAGCTTCAAGTCGGTCCAAGATAATTGCACAAGGAACAGGTGGGAAATGCCTTTGGAATTGTACAATGTCCTCAT; A001=GCAGAAGGAAAATATGACACTAAAAGAAAGTTAAGCTAGAGGAGCAGAGTGATGTTGGGATCCCACTATAGAGTTACAATACATGTCACTCTGTCCAAGCTTCAAGTCGGTCCAAGACAATTGCACAAGGAACAGGTGGGAAATGCCTTTGGAATTGTACAATGTCCTCAT
MG_0691	2B	86.772	166	chr2B	171024992	171024827	A000=CGTAGCTTCATCTCAAAACTTGAAACAGGTGCCTTTGTTGGGGTCTCTCTTGAAGGAAATGTTGTGACAACCAGATCAGACACCAATCTGCGCTTCTATGGGGACGCCTACTTGACCACGACCGATATCCTGTTTGGGAGGGTGGAGAAGCCCAGAGCCGCGCAAC; A001=CGTAGCTTCATCTCAAAACTTGAAACAGGTGCCTTTGTTGGGGTCTCTCTTGAAGGAAATGTCGTGACAACCAGATCAGACACCAATCTGCGCTTCTATGGGGACGCCTACTTGACCACGACCGATATCCTGTTTGGGAGGGTGGAGAAGCCCAGAGCCGCGCAAC
MG_0692	2B	87.0977	182	chr2B	174930303	174930122	A000=AGAGGGAACTTACTGGGTTAAGTGAAAATCAATTTCAGATCGAGTCGCTTGTTATGGGTGCCAAAGCACAAGGACTCGAAGAATCATCCCCGAGAGCTACGACTCTTCTACAGATTGTTGTTGCATTGAATATGGTTACCAAGGTATGCTTTACATTTGCACCTAAGAAGAAATGATCAATA; A002=AGAGGGAACTTACTGGGTTAAGTGAAAATCAATTTCAGATCGAGTCGCTTGTTATGGGTGCCAAAGCACAAGGACTCGAAGAATCATCCCCGAGAGCTATGACTCTTCTACAGATTGTTGTTGCATTGAATATGGTTACCAAGGTATGCTTTACATTTGCACCTAAGAAGAAATGATCAATA
MG_0693	2B	91.1274	146	chr2B	215204433	215204288	A000=TGCTTTGAGACTGGTGATTCGGGGTGGAGAGAGCCTGCAGAGCTTTTGCTTGTTGATGGAGACCACTGTTCTTCATCATAATCAAACTAGAAGGCGAGGATGCAGCAGGGACAGAAGCACCTGAAGGTGGAGCTGACACTCTCATC; A002=TGCTTTGAGACTGGTGATTCGGGGTGGAGAGAGCCTGCAGAGCTTTTGCTTGTTGATGGAGACCACTGTTCTTCATCATAATCATATTAGAAGGCGAGGATGCAGCAGGGACAGAAGCACCTGAAGGTGGAGCTGACACTCTCATC
MG_0694	2B	91.2897	181	chr2B	216853738	216853558	A000=GTGTTCAGTGTCCAGCAAGGTTTTCCACTGTGGGGGCCCTAATCGAGCACGCCGAGAAATCCCATGGGAACAACTCGCAACCGAGCCGTGGCAAAGTGACGATTGATGCTTGCCCCAAATGTAGCAAGGGATTTCAAGATCCGGTGTTACTAGTGGAGCATGTTGAGAGGGAACATGGAGG; A002=GTGTTCAGTGTCCAGCAAGGTTTTCCACTGTGGGGGCCCTAATCGAGCACGCCGAGAAATCCCATGGGAACAACTTGCAACCGAGCCGTGGCAAAGTGACGATTGATGCTTGCCCCAAATGTAGCAAGGGATTTCAAGATCCGGTGTTACTAGTGGAGCATGTTGAGAGGGAACATGGAGG
MG_0695	2B	91.4844	152	chr2B	227081040	227080889	A000=CAAGCCATTCATCGCTTCGAGAACATTCCTTGCGTTAATGAGGAAAAATCGTACTCTTTGCCTGATTGAGAGGGCAGGGTAGAAGAGGTAGGGGTGGATGCGCTCTTGTTAGCACCTGCGGTTGTGGACCCATTTGCTGGCATGCTGCACAC; A001=CAAGCCATTCATCGCTTCGAGAACATTCCTTGCGTTAATGAGGAAAAATCATACTCTTTGCCTGATTGAGAGGGCAGGGTAGAAGAGGTAGGGGTGGATGCGCTCTTGTTAGCACCTGCGGTTGTGGACCCATTTGCTGGCATGCTGCACAC
MG_0696	2B	91.9746	144	chr2B	233268966	233268823	A000=TGAGAGCATGTTGGTGCGCAGCTCTGCCGGACCCGCGCAAGCTCGCTGTGCAAGCCCGTCAAGGGCCTGGGCTTCGGCCGGGAGCGCGTCCCGAGGAACATCACCTGCATGGCCGGCAGCATCTCCGCGGACCGCGTGCCGGAC; A001=TGAGAGCATGTTGGTGCGCAGCTCTGCCGGACCCGCGCAAGCTCGCTGTGCAAGCCCGTCAAGGGCCTGGGCTTCAGCCGGGAGCGCGTCCCGAGGAACATCACCTGCATGGCCGGCAGCATCTCCGCGGACCGCGTGCCGGAC
MG_0697	2B	91.9746	155	chr2B	237177138	237176984	A000=TTAACAAATAAGCACTAAAGCTTGCTGAGTTAAGACGATGGGAGTACTTCTCATATTACTCGCATATGAAATTAGAGAACCACCCCATAGCAGGTTGTCACCCTTTGAGCAAGCAATTGAAGGAAAAAAGAAAACAGTGGCCAGTTTAGGCAGTG; A001=TTAACAAATAAGCACTAAAGCTTGCTGAGTTAAGACGATGGGAGTACTTCTCATATTACTTGCATGTGAAATTAGAGAACCACCCCATAGCAGGTTGTCACCCTTTGAGCAAGCAATTGAAGGAAAAAAGAAAACAGTGGCCAGTTTAGGCAGTG
MG_0698	2B	91.9746	166	chr2B	235600398	235600233	A000=CCGGCGTGTCAACGGCGTCGTCCAAGAGCCCTGTGTTCTTCGGCCGACAATACGCTTGTGCCTGCTTCTACTTGGTCATGGACTGGAGGCAGAAATTGCTCATGCTTGACACCAGGAGGATGGAATTCTCCATTGCCGACCTCCCACCTGGCTGCCGAAGGCCACC; A001=CCGGCGTGTCAACGGCGTCGTCCAAGAGCCCTGTGTTCTTCGGCCGACAATACGCTTGTGCCTGCTTCTACTTGGTCATGGACTGGAGGCAGAAATTGCTCATGCTTGACACCAGGAGGATGGAATTCTCCATTGCCGACCTCCAACCTGGCTGCCGAAGGCCACC
MG_0699	2B	91.9746	153	chr2B	236319525	236319373	A000=TGCAAGATTTAAGTAATGAAGGAACACTCAGTAAAAAAACTAACTATTGTGTAATATAAATTAATTGAATGATTGCAATTTGAGAGGATTATTTACCTATCATGTCAGCACGGGACCAAGATTGCATGCACATGAGTGCTTCAGCCATACTTG; A001=TGCAAGATTTAAGTAATGAAGGAACACTCAGTATAAAAACTAACTATTGTGTAATATAAATTAAATGAATGATTGCAATTTGAGAGGATTATTTACCTATCATGTCAGCACGGGACCAAGCTTGCATGCACATGAGTGCTTCAGCCATACTTG
MG_0700	2B	92.137	156	chr2B	234636290	234636135	A000=TGCTTTCAAAAGCTGATGCTGCTGGGAGCTCAGATCTGTACAATGCATACAAAGGACCACAAGAACAGTCTGAGAGTGTTGCCACATCAGACGGTGCTGATAGTTCTTCAACAGTCGACGGGACACATGTGCTGCCTGAGGAATCAGAAAGGGAGG; A001=TGCTTTCAAAAGCTGATGCTGCTGGGAGCTCAGATCTGTACAATGCATACAAAGGACCACAAGAACAGTCTGAGAATGTTGCCACATCAGACGGTGCTGATAGTTCTTCAACAGTCGACGGGACACATGTGCTGCCTGAGGAATCAGAAAGGGAGG
MG_0701	2B	92.6272	182	chr2B	237967171	237967352	A000=ATTTACATAAATCGTGTTTACTTTCTTTCCTCGGACAACACTGTTCAGAGGAGAGAAATACTGCCCATGGACATTTTATTACATCGAGCAAGCCATAGCTGAGATTATTTATTATACACGAGTCCATTAATTAAATCAAATAACAGCAAGATATACTGGACAGGAAATTTCAGAGGTCTTAC; A001=ATTTACATAAATCGTGTTTACTTTCTTTCCTCGGACAACACTGTTCAGAGGAGAGAAATACTGCCCATGGACATTTTATTACATCGAGCAGGCCATAGCTGAGATTATTTATTATACACGAGTCCATTAATTAAATCAAATAACAGCAAGATATACTGGACAGGAAATTTCAGAGGTCTTAC
MG_0702	2B	92.9529	147	chr2B	243790092	243790238	A000=AACACCTAGGCAACACTTAACTGAACACGCTACTACACAGAACTGGATACAGCCGAGCACCCACGACCTCAGAGGAGGAGTCGTCATCTAGCTATCGTCGTCGGCAGCCACGGCCTTGCTGCCTCCGGCCTTCTTGGGGAGCAGAAG; A001=AACACCTAGGCAACACTTAACTGAACACGCTACTACACAGAACTGGATACAGCCGAGCACCCACGACCTCAGAGGAGGAGCCGTCATCTAGCTATCGTCGTCGGCAGCCACGGCCTTGCTGCCTCCGGCCTTCTTGGGGAGCAGAAG
MG_0703	2B	93.1152	170	chr2B	240318202	240318371	A000=AGTCACCTGCTTCTCTTCAATATAGGTAGGTGATGGTGCAGGGGATTCGATTGGCTTGGAACGAGGAAGTAGCTTCAGCTTGGGCCTTTCTGGCACCTCTCCAATTTTCCCTTCCCCAACCCTGCCTTCATGTGATGCAGGCCTCACTGGTTCCACACCCTTCTCCATGG; A001=AGTCACCTGCTTCTCTTCAATATAGGTAGGTGATGGTGCAGGGGATTCGATTGGCTTGGAACGAGGAAGTAGCTTCAGCTTGGGCCTTTCTGGCACCTCTCCGATTTTCCCTTCCCCAACCCTGCCTTCATGTGATGCAGGCCTCACTGGTTCCACACCCTTCTCCATGG
MG_0704	2B	93.1152	147	chr2B	245889088	245889234	A000=TGGGTTCGGGTGCGGCATTTTAGGGTTGGGTTGAGGCATCAGTTTTGGAATGGGTTTTGGGGAAGGCTTGGGGTCAATGAGCCTCCCTCCATCGGCGAGGCTAGGATCATCTGCCCTGACCACGGCAAGGAGGAGAAGCAGGGCCAG; A001=TGGGTTCGGGTGCGGCATTTTAGGGTTGGGTTGAGGCATCAGTTTTGGAATGGGTTTTGGGGAAGGCTTGGGGTCGATGAGCCTCCCTCCATCGGCGAGGCTAGGATCATCTGCCCTGACCACGGCAAGGAGGAGAAGCAGGGCCAG
MG_0705	2B	93.3099	165	chr2B	377528117	377527953	A000=TAATGTAATTGGTGTGACTGGTTCACTTGAGAGTCCAGAACTTAAGCCAAGATTATTTGGTGTTTCTGCTGAACCCCAGCACAGGAACACTGATGCCTTACCACTGCATGATAAACACAGAGCATCTAGAAATGCTGTGAAGACGAAAAGGGCAACCAATGATCA; A001=TAATGTAATTGGTGTGACTGGTTCACTTGAGAGTCCAGAACTTAAGCCAAGATTATTTGGTGTTTCTGCTGAACCCCAGCACAGGAACACTGATGCCTTACCACTGCACGATAAACACAGAGCATCTAGAAATGCTGTGAAGACGAAAAGGGCAACCAATGATCA
MG_0706	2B	93.8002	174	chr2B	237967344	237967517	A000=AGGTCTTACATTCTCAATCGCTGTTTCGCCATTCTGAAAAAATGGCATGGGGTTCGGTGGATCTAACACTTCATATAAATACAAACTTCTTGGTCTTAAACCTGCAGGAAGCTAGCATACTTGGCACCAAGGAAGAGCCTCTGCACGCAGAGCAGCGAGTTCTTCCTAACTTCG; A001=AGGTCTTACATTCTCAATCGCTGTTTCGCCATTCTGAAAAAATGGCATGGGGTTCGGTGGATCTAACACTTCATATAAATACAAAACTTCTTGGTCTTAAACCTGCAGGAAGCTAGCATACTTGGCACCAAGGAAGAGCCTCTGCACGCAGAGCAGCGAGTTCTTCCTAACTTCG
MG_0707	2B	94.1259	177	chr2B	260754239	260754063	A000=CTTTTACCAAGTATTAAGGCATTCCTTGCTTTGCTTTGTTTCTGCAGACGGCATTCTTTTGGGAGGAATCCTTCTCATGTATGAGTTGCACAATTTTTTGCGCCCGCTTCTTTTCCTGATGTACTCCTTTTGGATTCCTCAAATTGTCACGAATGTGATCCGGGATACAAGAAAACC; A010=CTTTTACCAAGTATTAAGGCATTCCTTGCTTTGCTTTGTTTCTGCAGACGGCATTCTTTTGGGAGGAATCCTTCTCATGTATGAGTTGCACAATTTCTTGCACCCGCTTCTTTTCCTGATGTACTCCTTTTGGATTCCTCAAATTGTCACGAATGTGATCCGGGATACAAGAAAACC
MG_0708	2B	94.1259	170	chr2B	267625652	267625821	A000=CCACTGACATGAAAAGGAAAGTAAAATACTTCCGTTACTTTGGAAATGACCTCAGGCTCAACCCACACATGTCATTAGTTGAGCTCATTGAGACTGAATTTCCTGACTGACCAATTACATTATCTCCACACTTCTGCTTCTATTCTTTCAACATGGACTATTTACATGTG; A001=CCACTGACATGAAAAGGAAAGTAAAATACTTCCGTTACTTTGGAAATTACCTCAGGCTCAACCCACACATGTCATTAGTTGAGCTCATTGAGACTGAATTTCCTGACTGACCAATTACATTATCTCCACACTTCTGCTTCTATTCTTTCAACATGGACTATTTACATGTG
MG_0709	2B	94.1259	179	chr2B	249370390	249370568	A000=TATTCAACTGCTGGACCAATTTGATGAAGAGTCTGATGGAGATGGGGCCACTTTGGAGGTGCCAAAACCACAAAAGCACAAATGGTGGCCTGTGGTGGCACCTAGAGTGAGCACGGAATCAAAAGAGATGGGAGGAATGCTATTCAAAAGGCTGAAGACCTCAGAAAGCTAAAAGATCT; A001=TATTCAACTGCTGGACCAATTTGATGAAGAGTCTGATGGAGATGAGGCCACTTTGGAGGTGCCAAAACCACAAAAGCACAAATGGTGGCCTGTGGTGGCACCTAGAGTGAGCACAGAATCAAAAGAGATGGGAGGAATGCTATTCAAAAGGCTGAAGACCTCAGAAAGCTAAAAGATCT
MG_0710	2B	94.6161	166	chr2B	260757299	260757134	A000=GATGTTGACCTCTTTCCTATGCATGCTCTACTGATCATTTTGCTTACCGTGATGTGATAACTATTGTTGACAGGGAACAATAACATTCCATGATGTTATTGACAAATCTCATGATTGTGGAGTTGCTCAAATAAGATTAGAAGGCGTGTATATATGGCCTTTTAGA; A001=GATGTTGACCTCTTTCCTATGCATGCTCTACTGATCATTTTGCTTACCGTGATGTGATAACTATTGTTGACAGGGAACAATAACATTCCATGATGTTATTGACAAATCTCATGATCGTGGAGTTGCTCAAATAAGATTAGAAGGCGTGTATATATGGCCTTTTAGA
MG_0711	2B	95.1063	178	chr2B	239647220	239647397	A000=AAATTCAGAACGGGCGAGCAGCTTGCTGATGGTACTGCAATGCTTGTCAAAGGTCTTGCATCTCGACAGCACGTGATCCCTCGTGATCTCCACATTGCACTTCTCGCGCACATTTTTCACAGTATGCATGTGGCTTCCATCCATTCGCTGTATGATTGCCATTGTTGTGATGCTCGAC; A001=AAATTCAGAACGGGCGAGCAGCTTGCTGATGGTACTGCAATGCTTGTCAAAGGTCTTGCATCTCGACAGCACGTGATCCCTCGTGATCTCCACATTGCACTTCTCGCGCACATTTTTCACCGCCGCAGAGTATGCATGTGGCTTCCATCCATTCGCTGTATGATTGCCATTGTTGTGATGCTCGAC
MG_0712	2B	95.5965	153	chr2B	242825086	242825238	A000=TTAGAATCGTAACCAATAACCGGGGCTCCTAGAACGCGGCTAGACTGATGCCCTTCTTCATCATCAATGTTATCAAGTGTAAGCATGTGATCCATATACATGCAGGACAACTTGAAATACCGTTTACTCTCAGAAACAACACTATTTTGAAGA; A001=TTAGAATCGTAACCAATAACCGGGGCTCCTAGAACGCGGCTAGACTGACGCCCTTCTTCATCATCAATGTTATCAAGTGTAAGCATGTGATCCATATACATGCAGGACAACTTGAAATACCGTTTACTCTCAGAAACAACACTATTTTGAAGA
MG_0713	2B	95.9223	173	chr2B	318176613	318176441	A000=CGACCGTCGATCTACGATCTGGTGGCTACGAGAAGAACTTACAGGTTCGCTGCTGAGAGTGCCCACAACCGTCGATCGTCATCTGGACGGCTGGAGTCGTCGCGCGTTACTTTTTAAAAGTTACCGCGATGTCTTTTACCTGTCGAACATGTCGCTTTCTACTTTCTCTGAAT; A004=CGACCGTCGATCTACGATCTGGTGGCTACGAGAAGAACTTACAGGTTCGCTGCTGAGAGTGCCCACAACCGTCGATCGTCATCTGGACGGCTGGAGTCGTCGCGCGTTACTTTTTAAAAGTTACCGCGCTGTCTTTTACCTGTCGAACATGTCGCTTTCTACTTTCTCTGAAT
MG_0714	2B	96.0846	147	chr2B	297455469	297455323	A000=TTGGAAAACTAATGATTTTAATTCCTGGATGTCATAGGTACCATTGATTGTGCCTCAGCTTCGTAGCCGATCTTCGATCGTCCATGGCATCAACACACAAATTGATAATGCAAACCTCAGGTCAATACCTCCCCTATTTGATTTCTG; A001=TTGGAAAACTAATGATTTTGATTCCTGGATGTCATAGGTACCATTGATTGTGCCTCAGCTTCGTAGCCGATCTTCGATCGTCCATGGCATCAACACACAAATTGATAATGCAAACCTCAGGTCAATACCTCCCCTATTTGATTTCTG
MG_0715	2B	96.0846	182	chr2B	258638178	258638359	A000=TAGTCATTCTTCTAACCTTCACAAATTCTTCAGGTATGATTGTGAAGAACACAACACTGTGTTCGATGGTGATAATTATGCTGCAGACGATAGCTCCTACAAAAAGAAGGAAGCACAATTGCCTAAGAAATTGGTATTGTTTTTAAATGTTTAATCACACTTTGAAGTACTCCATTCTAACA; A002=TAGTCATTCTTCTAACCTTCACAAATTCTTCAGGTATGATTGTGAAGAACACAACACTGTGTTCGATGGTGATAATTATGCTGCAGATGATAGCTCCTACAAAAAGAAGGAAGCACAATTGCCTAAGAAATTGGTATTGTTTTTAAATGTTTAATCACACTTTGAAGTACTCCATTCTAACA
MG_0716	2B	96.2469	180	chr2B	251373032	251373211	A001=AATGATGACAATCAAGGGGATGGAAGAGGTCCACTTTGGGAATCCTGGACTCGCGTGATGGATGCTATTCATGTTGGGGACATGGATTCGGCTTATGCTGAGGTTCTTTCAACTGGAGATGCTGAGCTACTTGTAAAGTTAATGGAGCAAACTGGACCAGTCGTCGATCAACTGTCGAAC; A009=AATGATGACAATCAAGGGGATGGAAGAGGTCCACTTTGGGAATCCTGGACTCGCGCGATGGATGCTATTCATGTTGGTGACATGGATTCGGCTTATGCTGAGGTTCTTTCAACTGGAGATGCTGAGCTACTTGTAAAGTTAATGGAGCAAACTGGACCAGTCGTCGATCAACTGTCGAAC
MG_0717	2B	96.2469	167	chr2B	320937005	320937171	A000=AGCAGGGAGAGTTGTAGACGAGCAGCAGCAGGGGCGCGGGGGAGAAGGAGCAGCAGACAGGGATTCAGAGAAGCGGGGAAGAAGGGAAGAAGAAGCAACGACGGTGTGTCTGGCCGGGCGCGCCGGCTGGAGGGAGAGGTCGCGCGAGGTGGGCACTGGTGGCTGGC; A001=AGCAGGGAGAGTTGTAGACGAGCAGCAGCAGGGGCGCGGGGGAGAAGGAGCAGCAGACAGGGATTCAGATAAGCGGGGAAGAAGGGAAGAAGAAGCAACGACGGTGTGTCTGGCCGGGCGCGCCGGCTGGAGGGAGAGGTCGCGCGAGGTGGGCACTGGTGGCTGGC
MG_0718	2B	96.4093	159	chr2B	250255994	250256152	A000=CAGCAGGATAGCTACCTCATGATTTAGCTCGCAATTCTGATCCTCGAACACTTGTTGGCTTGCTTGCTGTTGCAGGTACTGCTGCATCTGCTGTTGGGCAACCTGTTGCTGCTGCTGCTGCAGAACTACCATCTGCTTCTGTTGTTGATCATAAAGCTG; A001=CAGCAGGATAGCTACCTCATGATTTAGCTCGCAATTCTGATCCTTGAACACTTGTTGGCTTGCTTGCTGTTGCAGGTACTGCTGCATCTGCTGTTGGGCAACCTGTTGCTGCTGCTGCTACAGAACTACCATCTGCTTCTGTTGTTGATCATAAAGCTG
MG_0719	2B	96.5716	165	chr2B	366021518	366021354	A000=CCTTGTCCGGGCCGGGTAGCGAACGGGCCCAACCCGTCCCGTCATAGCTCCAGGCTTCTGGTTTAGCCTGTGGCCGGCCGACCCGAATAGCGCCGCCCGCCGTCGTCTCTCCACTCTCCACGTGCCCCTCCTGTCTGTTGGAGTCGAGCTCGCTGTTAGGGTTCC; A003=CCTTGTCCGGGCCGGGTAGCGAACGGGCCCAACCCGTCCCGTCATAGCTCCAGGCTTCTGGTTTAGCCTGTGGCCGGCCGACCCGAATAGCGCCGCCCGCCGTCGTCTCTCCACTCTCCGCGTGCCCCTCCTGTCTGTTGGAGTCGAGCTCGCTGTTAGGGTTCC
MG_0720	2B	96.5716	172	chr2B	354076823	354076994	A000=ACATACCTCGTAAAGTTCAACATCATCATCTTGCAAAAAACCAGCCATTTTTCTCAATTTTGGCAGAATATCCTGCGGTCTTCCTGAAGCCTTCACAAAGAGCCTACCAACATACCTGAAGAAAGCATTCATCAGACAAGTAAGACTCTAGTTTAATCACAAATGAGCAATG; A002=ACATACCTCGTAAAGTTCAACATCATCATCTTGCAAAAAACCAGCCATTTTTCTCAATTTTGGCAGAATATCCTGTGGTCTTCCTGAAGCCTTAACAAAGAGCCTACCAACATACCTGAAGAAAGCATTCATCAGACAAGTAAGACTCTAGTTTAATCACAAATGAGCAATG
MG_0721	2B	96.8974	169	chr2B	369477188	369477020	A000=TCTCAATAACCAGAGAGATCGATGTTGCAGCTCCAATTTGAACACCCTCGGAATCCTTGGATACTGAATTCAACTCCGGGATGTCTCTCAGGTCAATGTACCTATCATACACCTCTGCCTCCCTGTAAACACCAGAAGAGGTGTTGCCTACGACCACCTTTGTGCCACT; A003=TCTCAATAACCAGAGAGATCGATGTTGCAGCTCCAATTTGAACACCCTCGGAATCCTTGGATACTGAATTCAACTCTGGGATGTCTCTCAGGTCAATGTACCTATCATACACCTCTGCCTCCCTGTAAACACCAGAAGAGGTGTTGCCTACGACCACCTTTGTGCCACT
MG_0722	2B	97.2231	161	chr2B	393468389	393468549	A000=GGCCAAATTTACTGGGCTGGCAACCTGTGTTTACTGTATCAGAAACATGCTTCCCATAGTTTCTTATCGATTCTTCAGCCCCTTTGTTATTATTCTCACCCCGGTGATCCATACCTGAAGGAGCAACTGAGGCACTCTCTGTGTAGGTCTGCTCTTGTTCA; A001=GGCCAAATTTACTGGGCTGGCAACCTGTGTTTACTGGATCAGAAACATGCTTCCCATAGTTTCTTATCGATTCTTCAGCCCCTTTGTTATTATTCTCACCCCGGTGATCCATACCTGAAGGAGCAACTGAGGCACTCTCTGTGTAGGTCTGCTCTTGTTCA
MG_0723	2B	97.5488	157	chr2B	397919789	397919945	A000=ACCATTGCACAAACAATGGCCAACAGCTGCAGAGAACACAAGCGTGGCGTTCCACGTCCACCACCATTGTCGCTCTTCATTGCTAGGGAGCAAGAGCCAGCGGTCGCGTGGACACACCCGGCTGCTGCCGACAACAGCAACAAGAAGAGGATGTTGT; A008=ACCATTGCACAAACAATGTCCAACAGCTGCAGAGAACACAAGCGTGGCGTTCCACGTCCACCACCATTGTCGCTCTTCATTGCTAGGGAGCAAGAGCCAGCGGTCGCGTGGACACACCCGGCTGCTGCCGACAACAGCAACAAGAAGAGGATGTTGT
MG_0724	2B	97.7112	143	chr2B	412990308	412990166	A000=ATCTGGACGACGTTCTGCAGGAGGCTTCCGATGACGAGAGGCCCGGCAAGGTACAGCTGCTTCTTGACCTCAATCACTAGGAGGCTCTCTCCTGGCCCTCCTGTCTTCTCACTCTTGCCTCCAACAAGGGGTTCCTCCATGTT; A001=ATCTGGACGACGTTCTGCAGGAGGCTTCCGACGACGAGAGGCCCGGCAAGGTACAGCTGCTTCTTGACCTCAATCACTAGGAGGCTCTCTCCTGGCCCTCCTGTCTTCTCACTCTTGCCTCCAACAAGGGGTTCCTCCATGTT
MG_0725	2B	97.7112	172	chr2B	402369058	402369229	A000=CCACACACCAGGAACCAACTGCGCCGAAGAACGGTTCAGTAGCTCATCATCAACCCTCTTCAGCACTGGTGCATCCTCTGCAAACCGTCTTGCGAAGGCAGCGCTGCTGTTCACCATGTTATCGAAATGCGTTTCATCAAGAATACGCGGCTCCAGCCCAGGAGGATCATCC; A004=CCACACACCAGGAACCAACTGGGCCGAAGAACGGTTCAGTAGCTCATCATCAACCCTCTTCAGCACTGGTGCATCCTCTGCAAACCGTCTTGCGAAGGCAGCGCTGCTGTTCACCATGTTATCGAAATGCGTTTCATCAAGAATACGCGGCTCCAGCCCAGGAGGATCATCC
MG_0726	2B	97.8735	170	chr2B	420610372	420610541	A000=ACTAAAGTTCAACACATAATTCACAAGAAGTAATCTGAGGTTTTACAAACCACTAGCTGACGAACAGGGCACAAAATATTGAACTAGTATAAAATATAGTTGATCAAGTCTCCACAGTAACTGTTCACAAAATTACACAACGAGAGAGATGCAGTTTAACAGTAGCAGAG; A001=ACTAAAGTTCAACACATAATTCACAAGAAGTAATCTGAGGTTTTACAAACCACTAGCTGACGAACAGGGCACAAAATATTGAACTAGTACAAAATATAGTTGATCAAGTCTCCACAGTAACTGTTCACAAAATTACACAACGAGAGAGATGCAGTTTAACAGTAGCAGAG
MG_0727	2B	97.8735	151	chr2B	413865861	413865711	A000=CAGTTTGATACAAGGTTTGTCATACCCGTAATTTTGTACCCTTGCACCCCAAGAATGAAAATAGGGAAATTCTCACGAGCCAACAACCATCTACTTACGCAACACAGGCTAAGTGATCGTGAGAACTTTTAGTAACTCCGCATATTTATTT; A001=CAGTTTGATACAAGGTTTGTCATACCCGTAATTTTGTACCCTTGCACCCCAAGAATGAAAATAGGGAAATTCTCACGAGCCAACAACCATCTACTTACGCAACACAGGCTAAGTGATCGTGATAACTTTTAGTAACTCTGCATATTTATTT
MG_0728	2B	98.1992	176	chr2B	421708481	421708656	A002=TGAGAAACATTTCTCAACAACTTCGAAGGTGGTTTATTTTATTGAAATTGAAAATTGACACAAGGAATCCAGGTTTGCTGACACCAAAGTAGCATACATTTACAAACATTTTGTCACGCCGCCTCATCTACAAGTTGCTAAAATCGTCTGCCTCAAGATAAACGCGATTGCTCTGC; A003=TGAGAAACATTTCTCAACAACTTCGAAGGTGGTTTATTTTGTTGAAATTGAAAATTAACACAAGGAATCCAGGTTTGCTGACACCAAAGCAGCATACATTTACAAACATTTTGTCACGCCGCCTCATTTACAAGTTGCTAAAATCGTCTGCCTCAAGATAAACGCGATTGCTCTGC
MG_0729	2B	98.525	168	chr2B	440824790	440824623	A000=GCTGATTTATCAGTTTCAAATTCAGGGGAGCTTTGGTGATCGCTACACCATATGCTAGTGGCTTTGATCATTTCTTCATCGCAGACCAAGTTCAATTTAAATTTGACAGGTGCTTGAGAAACTTGGTAGAACCTGTAAGTAGTACACTTCAACTATCAACTCAAGGTT; A001=GCTGATTTATCAATTTCAAATTCAGGGGAGCTTTGGTGATCGCTACACCATATGCTAGTGGCTTTGATCATTTCTTCATCGCAGACCAAGTTCAATTTAAATTTGACAGGTGCTTGAGAAACTTGGTAGAACCTGTAAGTAGTACACTTCAACTATCAACTCAAGGTT
MG_0730	2B	98.525	168	chr2B	442796992	442796825	A000=GCATCAGTGAAGATAGTTATGGTAGTTTCAGTGCTAATGGCAGCAGGCCTCACATGTCAAAAGATGTCAGATGGGAAGCCATGAGGCGCATAGCGATCCAACAAGGGACCCTAGGATTGAGGAACTTCAAGCTTCTCAAACAGCTTGGCTGTGGAGATATTGGCACTG; A001=GCATCAGTGAAGATAGTTATGGTAGTTTCAGTGCTAATGGCAGCAGGCCTCACATGTCAAAAGATGTCAGATGGGAAGCCATGAGGCGCATAGCGATCCAACAAGGGACCCTAGGATTGAAGAACTTCAAGCTTCTCAAACAGCTTGGCTGTGGAGATATTGGCACTG
MG_0731	2B	98.525	148	chr2B	437009835	437009688	A000=GGTAGCCATTTTACAAAGACTAAGAATAAAGAAAACAAAGAACAAAAAGAAACCCCCGTATAAACACAATGACCAGGGTACTAGCGACCTGGAGTTCTACTTAGACTTATAGTGATGGATAAGTATGACTTGGTTTGTGCAAGATATT; A001=GGTAGCCATTTTACAAAGACTAAGAATAAAGAAAACAAAGAACAAAAAGAAACCCCCGTATAAACACAATGACCAGGGCACTAGCGACCTGGAGTTCTACTTAGACTTATAGTGATGGATAAGTATGACTTGGTTTGTGCAAGATATT
MG_0732	2B	98.8507	155	chr2B	416056209	416056363	A000=CTCGACTTGCTCCATGGCGTCCCCCTGCATCGAGTTGGTGCGTGCAGCTGCAAAACCAAGGGAGAAAGGTTACAGACTTACAGGTGTCTCATGCATCTATAGAACAGTGCAACACAAGTAAAGCTCAATCAAGTTCCATTCCTACTTAATAAAAG; A001=CTCGACTTGCTCCATGGCGTCCCCCTGCATCGAGTTGGTGCGTGCAGCTGCAAAACCAAGGGAGAAAGGTTACAGACTTACAGGTGTCTCATGCATCTATAGAACAATGCAACACAAGTAAAGCTCAATCAAGTTCCATTCCTACTTAATAAAAG
MG_0733	2B	99.0131	170	chr2B	412401714	412401545	A000=GGGGCTCTGCAGGCTCGCCCCCTCTGGGGTCCTGTAGTCCATCACCTCGTCTGCGCCCAAGCTCTTCACAAGATCCATGTTGCGTGCGCCGCAGGTGGCGGTAACATGAAGGTTCGCTAGCTTTGCAAGCTGCACCGCGTACAGGCCTACGCCACCAGAGGCAGCGGTGA; A001=GGGGCTCTGCAGGCTCGCCCCCTCTGGGGTCCTGTAGTCCATCACCTCGTCTGCGCCCAAGCTCTTCACAAGATCCATGTTGCGTGCGCCGCAGGTGGCGGTAACATGAAGGTTCGCTAGCTTTGCAAGCTGTACCGCGTACAGGCCTACGCCACCAGAGGCAGCGGTGA
MG_0734	2B	99.0131	151	chr2B	417793460	417793610	A000=GCGTTTCTTGAATACGCTGCCGTCTGATAAGTACTTCATCTGTTTCCCTCAGCATGTCATCAAATAGGCTCTCCCTGCACACCAGATCGTCATTATAGAATGATTCTTCCAGATAGAAAGTAATCTGAAATTTACGATTGGGTTGCTCGCT; A001=GCGTTTCTTGAATACGCTGCCGTCTGATAAGTACTTCATCTGTTTCCCTCAGCATGTCATCAAGTAGGCTCTCCCTGCACACCAGATCGTCATTATAGAATGATTCTTCCAGATAGAAAGTAATCTGAAATTTACGATTGGGTTGCTCGCT
MG_0735	2B	99.0131	162	chr2B	416874805	416874966	A000=TTACATACTTACTGATGCTTTACACATAAGCTAATCTGGGAACGTGTTGTGCCAGTGGGTAAAACATTATCAGATTCAAAATTTTGATTTCTGTTGGAGAATCTGTTACTGTAGGTATTGCCTCGACAATTAGAATCTACTTTGCTCACCACTGGATGGCAC; A001=TTACATACTTACTGATGCTTTACACATAAGCTAATCTGGGAACATGTTGTGCCAGTGGGTAAAACATTATCAGATTCAAAATTTTGATTTCTGTTGGAGAATCTGTTACTGTAGGTATTGCCTCGACAATTAGAATCTACTTTGCTCACCACTGGATGGCAC
MG_0736	2B	99.1754	166	chr2B	435342074	435341909	A000=AGTACATTAGTCAGTAGGCCATTGATTCAAATTGTAACATGCTATTGTAGCTCAAGTCAAAACCATTCAGATTGTACAGACTACAGAGCAAAGCAACACCTACAGTACATTGATTCAAATAATTTCATATACATTTTGTCCCAGAAGCGTGCACTGTGACCTTGTG; A001=AGTACATTAGTCAGTAGGCCATTGATTCAAATTGTAACATGCTATTGTAGCTCAAGTCAAAACCATTCAGATTGTACAGACTACAGAGCAAAGTAACACCTACAGTACATTGATTCAAATAATTTCATATACATTTTGTCCCAGAAGCGTGCACTGTGACCTTGTG
MG_0737	2B	99.1754	154	chr2B	430233201	430233048	A000=CCGTGTCGAATCAAGGAGAGCAGCAGATGTTATTTGCTGGGTCGGATGGGGATAAACTCAGCTTCCATGACCATGATGTGTTGTTAATCATCGTGGCCTATGGTGTACACTTATGTTGGACCCAATTTAGCAACTGCTCGGTTTTTCTGGGTGC; A001=CCGTGTCGAATCAAGGAGAGCAGCAGATGTTATTTGCTGGGTCGGATGGGGATAAACTCAGCTTCCATGACCATGATGTGTTGTTAATCATCGTGGCATATGGTGTACACTTATGTTGGACCCAATTTAGCAACTGCTCGGTTTTTCTGGGTGC
MG_0738	2B	99.1754	160	chr2B	436961328	436961169	A000=TCACCTCCTCGCTGTGTACAGATCGTGCGGACTTCCTCGGATTCGTTTGACCTTCAAAAACTCCGCTTGGAGAGTCAGTATCCTCATTTTCCGGTTTCTCCACTGCAAATGCATTCTCATCTTCGATGAACATCTTCAACCTCTCCGCTAGGAACCTGGC; A001=TCACCTCCTCGCTGTGTACAGATCGTGCGGACTTCCTCGGATTCGTTTGACCTTCAAAAACTCCGCTTGGAGAGTCAGTATCCTCATTTTCCGGTTTCTCCACTGCAAATGCATTCTCATCTTCGATGAACATCTTCAACCTATCCGCTAGGAACCTGGC
MG_0739	2B	99.3377	156	chr2B	423663656	423663811	A000=AGAAAAGTTTGCAGTGAAATCAAGGACTTTGAGTTCCGTGCAAAGTCAACGGCCTCTAGTTTCATAGATTTCGCACCGTCATCTATGAAGTCTACTGAAGAGTTGTCACTTCTTGCCAAGTTTGCAAGAATACTTTTGTGTGACAACGGATCCTCT; A001=AGAAAAGTTTGCAGTGAAATCAAGGACTTTGAGTTCCGTGCAAAGTCAACGGCCTCTAGTTTCATAGATTTCGCACCATCATCTATGAAGTCTACTGAAGAGTTGTCACTTCTTGCCAAGTTTGCAAGAATACTTTTGTGTGACAACGGATCCTCT
MG_0740	2B	99.5001	178	chr2B	445177716	445177893	A000=CCTGAGAGTATATACTGCTGACCACTGCAGACTGCAGTAAAGCGAGCGAAGATGTTGATCCCGTGCATCGTAGTTAAACCCAAAGCCCGAGCATCTTTTGCTGCTAGGGTTTTCACTAGCAGATCAGAAGGTGAGAAAGATGGCTGAAAAACCTGCTTTTGGGTAACATTTGCTGCTC; A002=CCTGAGAGTATATACTGCTGACCACTGCAGACTGCAGTAAAGCGAGCGAAGATGTTGATCCCGTGCATCGTAGTTAAACCCAAAGCCCGAGCATCTTTTGCTGCTAGGGTTTTCACTAGCAGATCAGAAGGTGAGAAAGATGGCTGAAAAACCTGCTTTTGGGTAACATTTGCTGCTT
MG_0741	2B	99.5001	173	chr2B	439223325	439223153	A000=TTGGATATACTCTCATAAACACATATGAACAAGATGAAGTAGCAGAGATCTAACCTGAGGATGGGTATTTGGAGAGGACTTCAGATTCAGCCTTTCTCTTACCAGTGAAATAGCCCGAGGTAAGGAGAAAGGATGGAAGGTTGTAATCATGAACAGAGATCAAAATAAATTTC; A001=TTGGATATACTCTCATAAACACATATGAACAAGATGAAGTAGCAGAGATCTAACCTGAGGATGGGTATTTGGAGAGGACTTCAGATTCAGCCTTTCTCTTACCAGTGAAATAGCCCAAGGTAAGGAGAAAGGATGGAAGGTTGTAATCATGAACAGAGATCAAAATAAATTTC
MG_0742	2B	99.6624	181	chr2B	449842174	449841994	A000=CGGCAAAGATTCCTTGAGGGAATGGGATTGGATGACTTAGGTTCCACTAAAGTGGATCTTTCTCAATGCCAGGCAGAGATCACAACTGCTGACACTAGTGCTGACTTGCAGGAAAGGACTATTATTAGTGACATGTCTTCTTTGGGTTCATCTATACCTGAGAATGAATCAGCATTTGATG; A001=CGGCAAAGATTCCTTGAGGGAATGGGATTGGATGACTTAGGTTCCACTAAAGTGGATCTTTCTCAATGCCAGGCAGAGATCACAACTGCTGACACTAGTGCTGACTTGCAGGAAAGGACTATTATGAGTGACATGTCTTCTTTGGGTTCATCTATACCTGAGAATGAATCAGCATTTGATG
MG_0743	2B	99.6624	182	chr2B	448080655	448080474	A000=TGCGACTGGAGAGCCGGGGGCGACGGGAAGTGGGCGAGCTCCTCGCCGATGCTGGAGAAGAAGAGCCCCGTCAAGCTGTTGCCGTTGATCAGCGGGATGCTCGACGGTGCCAGCCACCCAATCAGCCCGAACCCGATCACGTTCAGGTCCCTCCGCAGCCAGTCCCGCGGGAACCTGATCGC; A002=TGCGACTGGAGAGCCGGGGGCGACGGGAAGTGGGCGAGCTCCTCGCCGATGCTGGAGAAGAAGAGCCCCGTCAAGCTGTTGCCGTTGATCAGCGGGATGCTCGACGGTGCCAGCCACCCGATCAGCCCGAACCCGATCACGTTCAGGTCCCTCCGCAGCCAGTCCCGCGGGAACCTGATCGC
MG_0744	2B	99.6624	168	chr2B	447821213	447821380	A000=TGTTTATTAAAGCCAGACAACTGATTTCTGCACTTTGATTGGATTGCAAATTAACGTGACTGTTCGCTGCAGGTACAATCCCAAGAAGCTGACCTATGAGCAGAGGAAGGCCAATCTTGTAGAGCGGCTCAACGCCCTCAACTCATCTGCTGGTGCTGATGATGATGA; A005=TGTTTATTAAAGCCAGACAACTGATTTCTGCACTTTGACTGGATTGCAAATTAACGTGACTGTTCGCTGCAGGTACAATCCCAAGAAGCTGACCTATGAGCAGAGGAAGGCCAATCTTGTAGAGCGGCTCAACGCCCTCAACTCATCTGCTGGTGCTGATGATGATGA
MG_0745	2B	100.318	160	chr2B	456340688	456340529	A000=CAAGATGTTGGAGACCATGGACAGCGTCATTCTGTCTGGCATGACAAACTACATTTCTAAAATTTATAGCGTCAATTGGAACGATGTGTTCTGAAAATAGCTGAATATTAACGGTACTCTGTGTGCACAGCGTTGGTACTAATCTCGTGCACCATCTGGT; A001=CAAGATGTTGGAGACCATGGACAGCGTCATTCTGTCTGGCATGACAAACTACATTTCTAAAATTTATAGTGTCAATTGGAACGATGTGTTCTGAAAATAGCTGAATATTAACGGTACTCTGTGTGCACAGCGTTGGTACTAATCTCGTGCACCATCTGGT
MG_0746	2B	100.644	160	chr2B	456053442	456053283	A000=CCAGACAGCACGGAAGCAAAACGATAGAGGCGTATCCACTATGGCGGCAACCTACTGCGCCTACCCCGCCGCCTCCGCCGCCGCCGCAAACCCTACCAGACGCCACCTGCAAACCCTAACCGCGCCGGGCGCCCTACCTGCTGCTCGGAAACCCAGCCGC; A002=CCAGACAGCACGGAAGCAAAACGATAGAGGCGTATCCACTATGGCGGCAACCTACTGCGCCTACCCCGCCGCCTCCGCCGCCGCCGCAAACCCTACCAGACGCCGCCTGCAAACCCTAACCGCGCCGGGCGCCCTACCTGCTGCTCGGAAACCCAGCCGC
MG_0747	2B	100.97	175	chr2B	457680706	457680532	A000=AGCTAGAAACACTTCCTAATTTTGCCACTTGTGTGGAGTTTTTATTTATTCTATTGCGAGGGTTATATGGTGTATCATACTCTGCCGAACTTTTGTACAACTGAACTTATACAAGTATTAATAATGTGCGAATTGTGATCCGCTCTGTTCTTCATTTTGTCACTAAAACGGGCCC; A001=AGCTAGAAACACTTCCTAATTTTGCCACTTGTGTGGAGTTTTTATTTATTCTATTGCGAGGGTTATATGGTGTATCATACTCTGCCGAACTTTTGTACAACTGAACTGATACAAGTATTAATAATGTGCGAATTGTGATCCGCTCTGTTCTTCATTTTGTCACTAAAACGGGCCC
MG_0748	2B	100.97	157	chr2B	458249109	458248953	A000=TCTCGTGGACAACCATAGTTTCTTTTTTATTGGCCCAATATATGTATATGTACAGCGGCAATGGTACAGAATATTTACATTGCGGTGTGGCGCACATGAGCAGCCACGCTTTCGCGTGAACTATGCACCTCTCAGATGCAGCTTCCACATGATCACT; A001=TCTCGTGGACAACCATAGTTTCTTTTTTATTGGCCCAATATATGTATATGTACAGCGGCAATGGTACAGAATATTTACATTGCGGTGTGGCGCACATGAGCAGCCGCGCTTTCGCGTGAACTATGCACCTCTCAGATGCAGCTTCCACATGATCACT
MG_0749	2B	101.295	167	chr2B	454327038	454327204	A000=AAAATCATCGTCACACAAGATAAACATGAACATAGTTGCTTATGTATCTCTTGTTATTACAGGTACGTTGCTCCAGAGTATGCAGGCACTGGCATGTTGAATGAAACTAGTGATGTCTATAGTTTTGGGATTCTTATTATGGAAATAATATCTGGTAGGGTACCAGT; A001=AAAATCATCGTCACACAAGATAAACATGAACATAGTTGCTTATGTATCTCTTGTTATTACAGGTATGTTGCTCCAGAGTATGCAGGCACTGGCATGTTGAATGAAACTAGTGATGTCTATAGTTTTGGGATTCTTATTATGGAAATAATATCTGGTAGGGTACCAGT
MG_0750	2B	101.295	171	chr2B	461980993	461980823	A000=ACTGAGACGTACGTTTGTCGATGCCATTTATATGTGTACGTGTGATATGATGCATGCAGTACGAGAAGGCAGCCTCCATGCTGAGGAAGCGCGACCCTCCAGTGGTGCTCGCGAAGGTGGATGCGTACGACGAGAGCAACAAGGAGCTCAAGGACAAGTACAAGGTACATG; A001=ACTGAGACGTACGTTTGTCGATGCCATTTATATGTGTACGTGTGATATGATGCATGCAGTACGAGAAGGCAGCCTCCATGCTGAGGAAGCGCGACCCTCCAGTGGTGCTCGCGAAGGTGGATGCGTATGACGAGAGCAACAAGGAGCTCAAGGACAAGTACAAGGTACATG
MG_0751	2B	101.458	164	chr2B	460805293	460805130	A000=ATCACAACAGAAACACCTATTGCTTGACCTGAAGGATGGTCGAAGGAAATCTGTGACTAGGAAAGCAGATGATTCAGCACTCGGTGATTCTTTTCTGGAGAGGACTCAAGCTGGTGATTTGTTTAGTGCTGCACCCATAGTACGACACCCTCTGCCGGTGAGTC; A001=ATCACAACAGAAACACCTATTGCTTGACCTGAAGGATGGTCGAAGGAAATCCGTGACTAGGAAAGCAGATGATTCAGCACTCGGTGATTCTTTTCTGGAGAGGACTCAAGCTGGTGATTTGTTTAGTGCTGCACCCATAGTACGACACCCTCTGCCGGTGAGTC
MG_0752	2B	103.832	154	chr2B	523085520	523085367	A000=GAGGTGTTTTACCTTTGTTCTTCTTTGGTGGCAGGTTTGGAATCACAACATCTCAGATATGCATGGTAGGTGACCGTTTGGATACTGACGTTCTATTTGGGCAAAATGGAGGCTGCAAAACTCTTCTGGTTCTTTCAGGTATCTTGATCATACC; A001=GAGGTGTTTTACCTTTGTTCTTCTTTGGTGGCAGGTTTGGAATCACAACATCTCAGATATGCATGGTAGGTGACCGTTTGGATACTGACGTTCTATTTGGGCAAAATGGGGGCTGCAAAACTCTTCTGGTTCTTTCAGGTATCTTGATCATACC
MG_0753	2B	104.655	175	chr2B	524008271	524008097	A000=GAGTTGCTTCTGCGATGTGACCATGGTGCTGCAATCCTGCACAACGTTCTTGTTGATAGTGGAACGGCTGTGCAACAGGCTCACCTAGTTACGCCCTTTGCAAATTTTTTGGCTTAATTTTTTTACAGAAGGCAGTCTTGTGAATGGTTCAAATTGTTTACAATCATGTACAGAC; A001=GAGTTGCTTCTGCGATGTGACCATGGAGCTGCAATCCTGCACAACGTTCTTGTTGATAGTGGAACGGCTGTGCAACAGGCTCACCTAGTTACGCCCTTTGCAAATTTTTTGGCTTAATTTTTTTACAGAAGGCAGTCTTGTGAATGGTTCAAATTGTTTACAATCATGTACAGAC
MG_0754	2B	105.311	144	chr2B	540428579	540428722	A000=AGGAGATACTGGATCCGATGTTGACCGAATCAGTAAACAAGGACATACTGAATAAGATTTTCGATGTAATGTTCCAATGCGTCGCTCCTACTCGTGCGGACAGGCCACATATGAAAGAGGTTGTGGAGAAGCTCTGGAAGATAC; A001=AGGAGATACTGGATCCGATGTTGACCGAATCAGTAAACGAGGACATACTGAATAAGATTTTCGATGTAATGTTCCAATGCGTCGCTCCTACTCGTGCGGACAGGCCACATATGAAAGAGGTTGTGGAGAAGCTCTGGAAGATAC
MG_0755	2B	105.473	170	chr2B	539961793	539961962	A000=GGCACGGTGTCGGATGGGAGAGAGCAGGGGAGGGCCAAGAGGCCAGCGGTGTGGGGTGGAGTAGCGAGGCCGAAGACGGGGCAGCGGACGCCCCACGAGGTGGAGGAGAGGCCGGTGATAGGGAAAAGCAGCACTTCATGGATGAGATCCTGACGGCTGAAGATGGTGCG; A001=GGCACGGCGTCGGATGGGAGAGAGCAGGGGAGGGCCAAGAGGCCAGCGGTGTGGGGTGGAGTAGCGAGGCCGAAGACGGGGCAGCGGACGCCCCACGAGGTGGAGGAGAGGCCGGTGATAGGGAAAATCAGCACTTCATGGATGAGATCCTGACGGCTGAAGATGGTGCG
MG_0756	2B	108.026	159	chr2B	555840935	555840777	A000=GGTTGCTCCTACCCTTCCCTCTTCTGGGTTACGTGTCGTGTCGTGTCGTGGTGCTCGATCCGTGCATGCTAGCTACATTTGCTTTTCCTTCCATAGGGTTCGTGCATCAGTTGAATAAGCAGGCGGGCTTCCCGCCATCATGCATGCAGTATAGGTAGT; A001=GGTTGCTCCTACCCTTCCCTCTTCTGGGTTACGTGTCGTGTCGTGTCGTGGTGCTCGATCCGTGCATGCTAGCTACATTTGCTTTTCCTTCCATAGGGTTCATGCATCAGTTGAATAAGCAGGCGGGCTTCCCGCCATCATGCATGCAGTATAGGTAGT
MG_0757	2B	108.189	172	chr2B	555322864	555322693	A000=ATATGTTAATTTCAAATAAACAAGTACAACATAATAAAACAATAAAACATGGAGGTTCATACCCATCAACAAAATCAAATGACGGCATGAAACTTTCAGGTAAATTAAGAAGTTCGAAGTCCACTCTGGGAAATCTGCCCTGATAGGCGATATTGTGAATGCAGAAAGCAAC; A001=ATATGTTAATTTCAAATAAACAAGTACAACATAATAAAACAATAAAACATGGAGGTTCATACCCATCAACAAAATCAAATGACGGCATGAAACTTTCAGGTAAATTGAGAAGTTCGAAGTCCACTCTGGGAAATCTGCCCTGATAGGCGATATTGTGAATGCAGAAAGCAAC
MG_0758	2B	108.844	178	chr2B	578601343	578601520	A000=CGAGCTTCACGAGTTTTTGAGGCGCTGTATGATCTGTTGTCACTTGTAACAGTTGATTTTGAGTTGTCTATATTATCGTTTACTTGCCAATGAGGGTGGGAGTGACTGGTCGATCAGACAATGTTGTGACGTTTCTGTATATTTGAGTGATTATAGAGGGATGCCTCCATCCTTTTTT; A001=CGAGCTTCACGAGTTTTTGAGGCGCTGTATGATCTGTTGTCACTTGTAACAGTTGATTTTGAGTTGTCTATATTATCGTGTACTTGCCAATGAGGGTGGGAGTGACTGGTCGATCAGACAATGTTGTGACGTTTCTGTATATTTGAGTGATTATAGAGGGATGCCTCCATCCTTTTTT
MG_0759	2B	109.007	172	chr2B	587248081	587247910	A000=CCCCCAGCCTAGCGTCCTCGCCCAGATCCGGCTGGTCCGCGCCCCAGAACCGCGCCGCTCGCCGCTTCCGCCGGACGGCGGCCAGCACGTCGTTCCGGTTGCAGATCCCCCACACCGTCACCTTCTGCTGGTGGTAATCCACCTGAACCGAGTGAATCCCTGCAAGTAGCAG; A002=CCCCCAGCCTAGCGTCCTCGCCCAGATCTGGCTGGTCCGCGCCCCAGAACCGCGCCGCTCGCCGCTTCCGCCGGACGGCGGCCAGCACGTCGTTCCGGTTGCAGATCCCCCACACCGTCACCTTCTGCTGGTGGTAATCCACCTGAACCGAGTGAATCCCTGCAAGTAGCAG
MG_0760	2B	109.662	148	chr2B	593675162	593675015	A000=TGTTCAGATCAAGAGGCTATTGTTGAAGATGACCCAAAGTTCAAACCATTCACTGGTTCAGGAAAACGGCTGGATGGTAAGGGCCCGAAACAACCAGCACCTGGAGCTTCTTTGGCCGCTGTGGCTGCACGTTCTGCGCCTTCAGACT; A001=TGTTCAGATCAAGAGGCTATTGTTGAAGATGAACCAAAGTTCAAACCATTCACTGGTTCAGGAAAACGGCTGGATGGTAAGGGCCCGAAACAACCAGCACCTGGAGCTTCTTTGGCCGCTGTGGCTGCACGTTCTGCGCCTTCAGACT
MG_0761	2B	110.153	162	chr2B	606038324	606038163	A000=GAACAGACATCCTACTTTTGTACTGGATGAAATGTTGGAAGCACATCCTGGTATTAATGAAATGGAGAATAGCTGAAGTTGAAACTGTATGGTAGAGATATTATTAGCGTTTTAACATTTTGTCCATACTTGAGATTTAAGCTATACAAGTATCCAACTCTA; A001=GAACAGACATCCTACTTTTGTACTGGATGAAATGTTGGAAGTACATCCTGGTATTAATGAAATGGAGAATAGCTGAAGTTGAAACTGTATGGTAGAGATATTATTAGCGTTTTAACATTTTGTCCATACTTGAGATTTAAGCTATACAAGTATCCAACTCTA
MG_0762	2B	110.478	180	chr2B	607244935	607244756	A000=CACTCACATCACTTGTTGCATATCCATACTTCATCTTTATCTGGTCAACTTGTCTAACTGATGGTTCATCTTCAGGCTTCTTATTTTCTGCATTCACCTTTTCTTCTGTTCTGGGCTTCAGTTTTCCTGCATATTACACATTTGAACAACATATCACACTAAAATAGTTGAACTAGAGCG; A001=CACTCACATCACTTGTTGCATATCCATACTTCATCTTTATCTGGTCAACTTGTCTAACTGATGGTTCATCTTCAGGCTTCTTATTTTCTGTATTCACCTTTTCTTCTGTTCTGGGCTTCAGTTTTCCTGCATATTACACATTTGAACAACATATCACACTAAAATAGTTGAACTAGAGCG
MG_0763	2B	110.969	165	chr2B	615365657	615365821	A000=ATTTCCTTCAGCATTTCATCCGGAGGAAAAGATTTCGCCTCTTCGAGTGACAGTACGTACCACACTCGGGGCTCCAGGTCAGGGTCATCATCTTCCACAACAACTCCCTCCCACTCCAAGATGACACCAAACCGGTTACTAGGCACAGTTCCTTGCTTCTGCTGT; A001=ATTTCCTTCAGCATTTCATCCGGAGGAAAAGATTTCGCCTCTTCGAGTGACAGTACGTACCACACTCGGGGCTCCAGGTCAGGATCATCATCTTCCACAACAACTCCCTCCCACTCCAAGATGACACCAAACCGGTTACTAGGCACAGTTCCTTGCTTCTGCTGT
MG_0764	2B	111.131	167	chr2B	614907937	614908104	A001=TATGGAATTTATTTTAGATGAGAAAAATAGTAACACGATGAGCTGACAACTTACGAAATTTATTTTAGACGAGAAAAATAGCACTCCCTCCGATCCAAAAAGAGTGTCGTGGCTTTAGTTCAGTTTTAGTTGAAAACACACTTTTTTGGATCGGAGGGGGTAAGCAG; A002=TATGGAATTTATTTTAGATGAGAAAAATAGTAACACGATGAGCTGACAACTTACGGAATTTATTTTAGACGAGAAAAATAGCACTCCCTCCGATCCAAAAAGAGTGTCGTGGCTTTAGTTCAGTTTTAGTTGAAAACACACTTTTTTGGATCGGAGGGGGTAAGCAG
MG_0765	2B	111.457	150	chr2B	620594712	620594861	A000=GCAACATCAGCCACACTCCAGGTGAATGAGTTATTTTTGTTGTGATATCCTTTGGAAGTAAACTATTGTGCATTATGCACATTCTGTAATTTTTTGCTCAATTGTTTGCATCTGATCTGTGTAGTCTTACCACCACTTGAAAAAAGAAAT; A001=GCAACATCAGCCACACTCCAGGTGAATGAGTTATTTTTGTTGTGATATCCTTTGGAAGTAAACTATTGTGCATTATGCACATTCTGTAATTTTTTGCTCAATTGTTTGCATCTGATTTGTGTAGTCTTACCACCACTTGAAAAAAGAAAT
MG_0766	2B	111.457	171	chr2B	619044616	619044446	A000=CAACCACTGCGGCAAGAAAGCGCCCACCGGATTCATGTGCTAAGCGATCTAGCAAGGTGTGCCAAGCGATCTAGCAAGGTGTGCCATGCTGCCCACGCATGCGTTGGCTGCATGCGGCCATGCGGATTAGTGGTGCGAGAGGGGCAATATTCTGCTTGATCAGTCCGGTTA; A001=CAACCACTGCGGCAAGAAAGCGCCCACCGGATTCATGTGCTAAGCGATCTAGCAAGGTGTGCCAAGCGATCTAGCAAGATGTGCCATGCTGCCCACGCATGCGTTGGCTGCATGCGGCCATGCGGATTAGTGGTGCGAGAGGGGCAATATTCTGCTTGATCAGTCCGGTTA
MG_0767	2B	111.457	163	chr2B	619753751	619753589	A001=CTTGTACAGCTGAAATGGCCATCAGAATTGCCAACATGAACTGGGATTAGCTGATCAAATCGAACGACACTACAAGTCACCACATATGTATCTGTCCTGCCCACCTCAGTAAAGCTTGGTGAACCCGGCCGTCTGGTTAGGCTCCCCAAGCCTGAAGGCGTCC; A002=CTTGTACAGCTGAAATGGCCATCAGAATTGCCAACATGAACCGGGATTAGCTGATCAAATCGAACGACACTACAAGTCACCACATATGTATCTGTCCTGCCCACCTCAGTAAAGCTTGGTGAACTCGGCCGTCTGGTTAGGCTCCCCAAGCCTGAAGGCGTCC
MG_0768	2B	111.619	172	chr2B	622918618	622918447	A000=GCCTGCCTTCTTTTCAGTATCTAATTACCGCATTCGTCGGAACTCTTCCGCTGCTGCATCTAATTTGTTGGACAGGGATATGCTGGGAAAACGAAGAGCAAATCTGTGCCCACTGTGCTGGTCGCTGCAGAATCTATTCCCCATTATGTTGCCTGTTTGCTTTTCTTGTGTG; A001=GCCTGCCTTCTTTTCAGTATCTAATTACCGCATTCGTCGGAACTCTTCCGCTGCTGCATCTAATTTGTTGGACGGGGATATGCTGGGAAAACGAAGAGCAAATCTGTGCCCACTGTGCTGGTCGCTGCAGAATCTATTCCCCATTATGTTGCCTGTTTGCTTTTCTTGTGTG
MG_0769	2B	112.609	177	chr2B	634203328	634203152	A000=ATACCAGGACACGGTTGATTCACTCCAACAACAAGTCGACAACCTCAAGTGTGAGCTTGAGGAACTCCGTCGCCGTCATCGGAAAAGATCCGCAGAAGAAGTTGTTGTCAGTCATGGAGACAAGTGCCCCTGTGGCAAGAGCCTGTGCGACCTAACTTGTCGCGGCCGGGAGAAACA; A001=ATACCAGGACACGGTTGATTCACTCCAACAACAAGTCGACAACCTCAAGTGTGAGCTTGAGGAGCTCCGTCGCCGTCATCGGAAAAGATCCGCCGAAGAAGTTGTTGTCAGTCATGGAGACAAGTGCCCCTGTGGCAAGAGCCTGTGCGACCTAACTTGTCGCGGCCGGGAGAAACA
MG_0770	2B	113.099	173	chr2B	640340398	640340570	A000=AGATACGGGTACAAAGACAAGAAACAGGAGCACCATAACACATTTGAGCGCCTTCTGATAGAAGGCCTTGAAAAGTTCATACAGCGGGAGGCTGTAGAGTTGTCCCTACAGAGTGAAGATGATGTCGACTCCGATGAGGAGCCTTCAACCCCTGGACAGATAATCACTGCACC; A001=AGATACGGTTACAAAGACAAGAAACAGGAGCACCATAACACATTTGAGCGCCTTCTGATAGAAGGCCTTGAAAAGTTCATACAGCGGGAGGCTGTAGAGTTGTCCCTACAGAGCGAAGATGATGTCGACTCCGATGAGGAGCCTTCAACCCCTGGACAGATAATCACTGCACC
MG_0771	2B	113.262	178	chr2B	643684579	643684756	A000=TGTGCGAGACATCACTCTCCGAGTCACTGTACGAATCATCCTTGTACTTGCTTCTTCTGGGCTTCTCATCTTTAGAGTCATGACGAGAGCTCTTCACAGGCCCCTTCTTTCCCTCGTCACGATTGCTTTTCGTGTGTTTTGCCTTCTTGCCATGATCACTGTCTGAATCAGCCTCAGA; A001=TGTACGAGACATCACTCTCCGAGTCACTGTACGAATCATCCTTGTACTTGCTTCTTCTGGGCTTCTCATCTTTAGAGTCATGACGAGAACTCTTCACAGGCCCCTTCTTTCCCTCGTCACGATTGCTTTTCGTGTGTTTTGCCTTCTTGCCATGATCACTGTCTGAATCAGCCTCAGA
MG_0772	2B	113.262	165	chr2B	646215641	646215477	A000=GTGCCTGCCCTTCTAATCTTGTCTCAGGAAGACGAAAAGAGAACCCCGGGATCCTTTCCCGAGCCTGATCTTCTCGTCGACATAGGTGATTTCCAGCTTGACCTCGCTCTCGCCACCGTATTGGAAACCCAAGGGGCCTACCTTCAGTTCCGGGGGCTCAAATAC; A001=GTGCCTGCCCTTCTAATCTTGTCTCAGGAAGACGAAAAGAGAGCCCCGGGATCCTTTCCCGAGCCTGATCTTCTCGTCGACATAGGTGATTTCCAGCTTGACCTCGCTCTCGCCACCGTATTGGAAACCCAAGGGGCCTACCTTCAGTTCCGGGGGCTCAAATAC
MG_0773	2B	113.262	146	chr2B	638955338	638955483	A000=TATCACCGCATCCACCGCACCGGCCTTCTCCTCTTGGCAGCTAAATGCGTCTCCCTGGTAATAGAAAAAGTAGCATGTCTTGCATATGTTCCAGAACAATTCCTTGCAAGGCCTAGGCACGGCATCGTCCTCCTTAAGGACCAACC; A001=TATCACCGCATCCACCGCACCGGCCTTCTCCTCTTGGCAGCTAAATGCGTCTCCCTGGTAATAGAAAAAGTAGCATGTCTTGCATATGTTCCAGAACAGTTCCTTGCAAGGCCTAGGCACGGCATCGTCCTCCTTAAGGACCAACC
MG_0774	2B	113.262	157	chr2B	638630129	638630285	A000=AAATCGATCATGCACATCTCGAACAAATGGTTATATATAAACTCTATAGGAATTAGTTATACTGCACGTATGTAGATACCAACCTGTGAAAGAACCCTAGATGAAAGTTTGCGGCATATGGAAGAGGTGAGCCCCTCGAGCTGGGTATACTCCGAAA; A001=AAATCGATCATGCACATCTCGAACAAATGGTTATATATAAACTCTATAGGAATTAGTTATACTGCACGTATGTAGATACCAACCTGTGCAAGAACCCTAGATGAAAGTTTGCGGCATATGGAAGAGGTGAGCCCCTCGAGCTGGGTATACTCCGAAA
MG_0775	2B	113.424	179	chr2B	648920873	648920695	A000=ACTATCCTATTTCTCTTGACATGCAGGCTATCCACATCACTATTCAACATGCAACCAACCACCTCACTCGAGTCATTAGCGCTTCCCTTGCAGTTGGAGGCTACAACGCTATACTGCATCGGTGTAGCCTCATCCAAGCTCCTGTACATGGCGAGATAACTCCGCAACATGGAGCGCCC; A001=ACTATCCTATTTCTCTTGACATGCAGGCTATCCACATCACTATTCAACATGCAACCAACCACCTCACTCGAGTCATTAGCGCTTCCCTTGCAGTTGGAGGCTACAACGCTATACTGCATCGATGTAGCCTCATCCAAGCTCCTGTACATGGCGAGATAACTCCGCAACATGGAGCGCCC
MG_0776	2B	113.424	176	chr2B	640983959	640984134	A000=CCCTGAGCTGCACGCACGCGGGGCTGATTGCTCCCGTGCAGATGCACCGTCCTCCGATAGACAAAATCTGAGCCACAACAGGAGGCCCGCGTTGGGTCTAACTCCAACGCTCATCATCCTGCTCCTCGCCGTCGTCTTGATCTTCTTCTCCCTCCGCCGAATCAAATGTGTCCTGC; A001=CCCTGAGCTGCACGCACGCGGGGCTGATTGCTCCCGTGCAGATGCACCGTCCTCCTATAGACAAAATCTGAGCCACAACAGGAGGCCCGCGTTGGGTCTAACTCCAACGCTCATCATCCTGCTCCTCGCCGTCGTCTTGATCTTCTTCTCCCTCCGCCGAATCAAATGTGTCCTGC
MG_0777	2B	113.75	168	chr2B	647105582	647105415	A000=TCTGCTGCTATGCAGTGAGTAACAGAGTCATTAAGATTCATCGAGAAAGATCCTCCATTCTCCACAACCAGTTTATGGAAATAGTCGAGGTTATATGACGGAGGGGTGTTGACAAAATCTAAGTATGATAAGGAATGTACCATTCTGAATATATGGTGTGCTTTTAAA; A001=TCTGCTGCTATGCAGTGAGTAACAGAGTCATTAAGATTCATCGAGAAAGATCCTCCATTCTCCACAACCAGTTTATGGAAATAGTCGAGGTTATATGACGGAGGGGTGTTGACAAAATCTAAGTATGGTAAGGAATGTACCATTCTGAATATATGGTGTGCTTTTAAA
MG_0778	2B	114.24	156	chr2B	648482767	648482612	A000=GCCCTCAGAGTTGTCGTGGGCACTCTTGCGTCCTGGAGTCATCCGCGCGGAGAAGGTGTTGTACTTGACCATCCTGGGCAGCCACCCCTTCTTCTTCTTGGCGTTGACGCCGGTGCCGTTCATCCTGGAGCTGAGGTAGGTACGCATGGCGTCAAG; A001=GCCCTCAGAGTTGTCGTGGGCACTCTTGCGTCCGGGAGTCATCCGCGCGGAGAAGGTGTTGTACTTGACCATCCTGGGCAGCCACCCCTTCTTCTTCTTGGCGTTGACGCCGGTGCCGTTCATCCTGGAGCTGAGGTAGGTACGCATGGCGTCAAG
MG_0779	2B	114.896	155	chr2B	653914758	653914604	A000=CTCACGGATTTCAACCTAGCTCTTCCGGGTCTCACGGAGAATGGAAGACAGGTGTATGAAGAAAGCGGTGAACAGTTGGTGAAAGATATGTCTGATGACAATCTTCATGATAATAACTTGGATTTTCAGCTCTACCGTGTACGAAGTCAGGAGGC; A001=CTCACGGATTTCAACCTAGCTCTTCCGGGTCTCACGAAGAATGGAAGACAGGTGTATGAAGAAAGCGGTGAACAGTTGGTGAAAGATATGTCTGATGACAATCTTCATGATAATAACTTGGATTTTCAGCTCTACCGTGTACGAAGTCAGGAGGC
MG_0780	2B	114.896	170	chr2B	655007265	655007096	A000=GCACAAGGGAGGCTGATTCGTTCAGTAACAGTTACAGGGACAAAGAACCTGTTAAAACCTCTTCAAGTAATACTGGCAGGCGCAGATCTGGCAGCAAGATAAGAAAGGATGCGGATCATGATAGAAGGTATTTTAGGGCTGCTTAGCATTTTTACTACGTTAAATAACTA; A002=GCACAAGGGAGGCTGATTCGTTCAGTAACAGTTACAGGGACAAAGAACCTGTTAAAACCTCTTCAAGTAATACTGGCAGGCGCAGATCTGGCAGCAAGATAAGAAAGTATGCGGATCATGATAGAAGGTATTTTAGGGCTGCTTAGCATTTTTACTACGTTAAATAACTA
MG_0781	2B	114.896	145	chr2B	655014355	655014211	A000=GTATACGCAAGTAAATCAGGCGAAAGAACAAAAAGTACAAGGCCCTATGTGGCTATGTCCTTTCTTGGGCGGTGATCTTTTTGCCTCGTGTTCACTGAGAAACATGAGCATTGTTGCCAAAATCTCTTACGCTGTGTTTGGATGT; A001=GTATACGCAAGTAAATCAGGCGAAAGAGCAAAAAGTACAAGGCCCTATGTGGCTATGTCCTTTCTTGGGCGGTGATCTTTTTGCCTCGTGTTCACTGAGAAACATGAGCATTGTTGCCAAAATCTCTTACGCTGTGTTTGGATGT
MG_0782	2B	114.896	152	chr2B	653914552	653914401	A000=GAATATAAAAGGAGGATATGACCTGTCTTCGAGAGGAATGCAAGGGTGAGTTAAATCTGAAGATTAACCAGCAGAGGAAATAGAGATATGTTTCAGCATGCTGACAGTTTTTGGGAGTTTCACTATTTTCTGTTAGAATTTGTTTCCTGTGG; A001=GAATATAAAAGGAGGATATGACCTGTCTTCGAGAGGAATGCAAGGGTGAGTTAAATCTGAAGATTAACCAGCAGAGGAAATAGAGATATGTTTCAGCATGCTGACAGTTTTTGTGAGTTTCACTATTTTCTGTTAGAATTTGTTTCCTGTGG
MG_0783	2B	115.058	145	chr2B	661777145	661777001	A000=CCTTCGCCTTTGCCCCGACATCGTTCGCGGTATTTGCAACCTTACTGAAGGCACCAGTTACCCATGCTGCTCCAGTAAGGACATACCTGTTCTTCATGATGGCAGATCCAGCAGTAGAGACGCCCTGTTCAGCAGCTGCAAGTGC; A001=CCTTCGCCTTTGCCCCGACATCATTCGCGGTATTTGCAACCTTACTGAAGGCACCAGTTACCCATGCTGCTCCAGTAAGGACATACCTGTTCTTCATGATGGCAGATCCAGCAGTAGAGACGCCCTGTTCAGCAGCTGCAAGTGC
MG_0784	2B	115.058	152	chr2B	657791606	657791455	A007=ACCCTAGTGATTAGCTTCTATAGTTGACTATTCTGGACATCTATAATCATTAACTCTCCTAAATGTGCAAAATGATGAACAAGACAAACCTTGGTAGGGTTGGGGAAGAGCATTCTTAACGTCTTATACTTCACATTGAGTTGTTCCCTCCT; A008=ACCCTAGTGATTAACTTCTATAGTTGACTATTCTGGACATCTATAATCATTAACTCTCCTAAATGTGCAAAATGATGAACAAGACAAACCTTGGTAGGGTTGGGGAAGAGCATTCTTAACGTCTTATACTTCACATTGAGCTGTTCCCTCCT
MG_0785	2B	115.221	156	chr2B	655604498	655604343	A000=TTGATTCTTCATAAAGGTTGTGCTCCGCCTCTTCCTCGCTCAACAAGAGGAGGTGCAGCCACCAAGCCACGGTGCTGGTGGTGCGGTGCATGGCGGCCTCACCGGGTGGGTGACGACACCAGACACCGGAAGTTTTCGTGCAGCTATAGAATTATT; A002=TTGATTCTTCATAAAGGTTGTGCTCCGCCTCTTCCTCGCTCAACAAGAGGAGGTGCAGCCACCAAGCCACGGTGCCGGTGGTGCGGTGCATGGCGGCCTCACCGGGTGGGTGACGCACCAGACACCGGAAGTTTTCGTGCAGCTATAGAATTATT
MG_0786	2B	115.221	177	chr2B	655603002	655602826	A000=ATTCAGAGGCTTGTGCCACTACAGGTCAGTGATTCTTATCCACTCGCCCATCGCAGTGTACCTTCACATTCTTGGTTATTCATTCTGGTTTGTCCATTGCTTCTGCAGGCGTTGCATGGCAATCCGTGCTTCTGCGAGCAACAACAAAAATAGGGCGAAACAAAGCAAGCAAAAAAG; A002=ATTCAGAGGCTTGTGCCACTACAGGTCAGTGATTCTTATCCACTCGCCCATCGCAGTGTACCTTCACATTCTTGGTTATTCATTCTGGTTTGTCCATTGCTTCTGCAGGCGTTGCATGGCAATCCGCGCTTCTACGAGCAACAACAAAAATAGGGCGAAACAAAGCAAGCACAAAAG
MG_0787	2B	115.546	149	chr2B	658615162	658615014	A001=GGCCATTTCCCGGCTGAAACTGTCTCCAGCGAGGGGCCACTGGACGTGGAGATTCATCATGCCGGTGAGGCCGCTGAGGACGCCGAGGATCATCAGACGGAAATTGTGCCCGTGGAAGCGCCGGAATCCGGTGAGTCCACTGAGGAAGC; A002=GGCCATTTCCCGGCTGAAACTGTCTCCAGCGAGGGGCCACTGGACGTGGAGATTCATCATGCCGGTGAGGCCGCTGAGGACGCCGAGGATCATCAGATGGAAATTGTGCCCGTGGAAGCGCCGGAATCCGGTGAGTCCACTGAGGAAGC
MG_0788	2B	115.872	159	chr2B	663127974	663127816	A000=AAATCCTTTATTTGTGAAGGTATCTCAGGAGCAGCATCTCTAGTAATCATGAGAATGATGCAATTGCCTGCATTTTGCGTCAAGAAACCAAAATGTGCTACTTCACGTACAACTGCTTGTGGTTAATTTGTTTCTTAAGAAAAAAGTTGCCATTCAGGA; A001=AAATCCTTTATTTGTGAAGGTATCTCAGGAGCAGCATCTCTAGTAATCATGAGAATGATGCAATTGCCTGCATTTTGCATCAAGAAACCAAAATGTGCTACTTCACGTACAACTGCTTGTGGTTAATTTGTTTCTTAAGAAAAAAGTTGCCATTCAGGA
MG_0789	2B	116.198	155	chr2B	669436157	669436003	A001=CTCACGAAACCCACCCAGATAAAGACAATATAGGCTGTACAATGGACGGGACTAGCTAGATTATTCAGGCGATTTGGAAAAATTATCAAAGCCATGTAATGCAATAGCACAGTAGCACTATGTAAGATGCTCTCTGATGTGAGAAAGATCGAGTG; A002=CTCACGAAACCCACCCAGACAAAGACAATATAGGCTGTACAATGGACGGGACTAGCTAGATTATTCAGGCGATTTGGAAAAAATATCAAAGCCATGTAATGCAATAGCACAGTAGCACTATGTAAGATGCTCTCTGATGTGAGAAAGATCGAGTG
MG_0790	2B	116.198	182	chr2B	665189463	665189282	A001=AGTATAAAAGAATTTCTACCTGTACAATGAGTTTCCGCATCTGCACTTCTATCAATAAGGCTACTGCAACTTTCTCCCAGTACAGTACTATTAGACTACTGTTTATCTTCACCTTCAACCTCACCACCTTCATCAGCCATCACACCTTCTGCCTGCTCATTAACCTTCACGCCTTCAACTTC; A002=AGTATAAAAGAATTTCTACCTGTACAATGAGTTTCCGCATCTGCACTTCTATCAATAAGGCTACTGCAACTTTCTCCCAGTACAGTACTATTAGACTACTGTTTATCTTCACCTTCAACCTCAGCACCTTCATCAGCCATCACACCTTCTGCCTGCTCATTAACCTTCACGCCTTCAACTTC
MG_0791	2B	116.523	182	chr2B	666630685	666630866	A000=TGCCACTTCTAACGAACTGCTTGCAGGTGCTTCTGGTTCTCCACTTTTGCAGACCATGTTTAGTACCGTGACAAATCCTTCTAAAAACCCTGGGATCTCATCAGTGACAAATGCAGGTAAATTAGTTGGAACTTGGAACATAGTTCTTGGCAACATGTCGTCGTTTCTAACCGCAAAATTCG; A001=TGCCACTTCTAACGAACTGCTTGCAGGTGCTTCTGGTTCTCCACTTTTGCAGACCATGTTTAGTACCGTGACAAATCCTTATAAAAACCCTGGGATCTCATCAGTGACAAATGCAGGTAAATTAGTTGGAACTTGGAACATAGTTCTTGGCAACATGTCGTCGTTTCTAACCGCAAAATTCG
MG_0792	2B	116.849	157	chr2B	657844088	657843932	A000=GCAGAGCTAGTCCCACAACTGCAAAGGCACACAACAAAACTTGGAGAATTATTTATTTGGTCAAACATTAATCTAACTCAACATTCATCCCTGAAATCTGCATAAACTTGCCTATTGAAATCTGCAGCGTGCCAATTCCACTGCAGCCACTTCCCTC; A002=GCAGAGCTAGTCCCACAACTGCAAAGGCACACAACAAAACTCGGAGAATTATTCATTTGGTCAAGCATTAATCTAACTCAACATTCATCCCTGAAATCTGCATAAACTTGCCTATTGAAATCTGCAGCGTGCCAATTCCACTGCAGCCACTTCCCTC
MG_0793	2B	116.849	148	chr2B	664934907	664934760	A000=AAAGAAACTTGCAAAACTTAGTAGCTAGCTACCACATCACGGAGTAAAAACTTCTACTACGACCACTACCTCCCGCCGTTCCGGGGAGACGAACACACCCAAACCCTTCCTTCCTGTTACCAGCACAGTAACTGTTTGTAGTAACTAT; A001=AAAGAAACTTGCAAAACTTAGTAGCTAGCTACCACATCACGGAGTAAAAACTTCTACTACGACTACTACCTCCCGCCGTTCCGGGGAGACGAACACACCCAAACCCTTCCTTCCTGTTACCAGCACAGTAACTGTTTGTAGTAACTAT
MG_0794	2B	117.505	179	chr2B	673961455	673961633	A000=AGAAATCAGACTGGCATTGAACTTGACGGGGTTCTCTTGTTGTATGGCACCGGAAGTGGTTCCAGACAGATGCTTGCTTATGTAGCTGCAGAAAGTCATGCGTGGGACTGTGGGTTGCACGCGAAGCTGGGGTGATGTTGTATGTAGCAGGCTTGTGGTTTCAGATTCCTAGTGTTGAA; A001=AGAAATCAGACTGGCATTGAACTTGACGGGGTTCTCTTGTTGTATGGCACCGGAAGTGGTTCCAGACAGATGCTTGCTTATGTAGCTGCAGAAAGTCATGCGTGGGACTGTGGGTTGCACGTGAAGCTGGGGTGATGTTGTATGTAGCAGGCTTGTGGTTTCAGATTCCTAGTGTTGAA
MG_0795	2B	119.88	179	chr2B	698587908	698587730	A000=GTTTTATGTCTGTCCAGTGTGTAAGGAGCTCTAATTTCTCTTTCTAGCGCCTAAATTATGCCATGTGTACTAGGGGGAGCTAGATGTATGATGTACGACAACGGGAATGGGACCTGGTGAGGAAAGGAACCTACTGGGTCAACCAGATCGAGTCCCTTCTCTACATGTTGGTTTTGCTC; A001=GTTTTATGTCTGTCCAGTGTGTAAGGAGCTCTAATTTCTCTTTCTAGCGCCTAAATTATGCCATGTGTACTAGGGGGAGCTAGATGTATGATGTACGGCAACGGGAATGGGACCTGGTGAGGAAAGGAACCTACTGGGTCAACCAGATCGAGTCCCTTCTCTACATGTTGGTTTTGCTC
MG_0796	2B	119.88	178	chr2B	698303897	698303720	A000=CCAAATATCAAGTAAGATTTGTACCTAGAAAAGCAGGTAGAAGTGAGGATATTTGCGATGTTGTGTTTTGTAAGATGCGATTCACCGTTGCTTGGTCGCTTCTTGTGAACTGGTGACATGTAGTAAATCAGTTTGGCATGTGGCGCTGTTTATGTGTTATGATCTAATTTGTGACCTT; A001=CCAAATATCAAGTAAGATTTGTACCTAGAAAAGCAGGTAGAAGTGAGGATATTTGCGATGTTGGGTTTTGTAAGATGCGATTCACCGTTGCTTGGTCGCTTCTTGTGAACTGGTGACATGTAGTAAATCAGTTTGGCATGTGGCGCTGTTTATGTGTTATGATCTAATTTGTGACCTT
MG_0797	2B	119.88	171	chr2B	698964501	698964331	A000=TTGATTTGCGAAGCCAGTTACATCTCATCGAAGATCAAGGCGGCCGTTGACACGCTTAAATCAATCTTCAACACACATGGCCCTACTGATAGTGATGCTCCTAAGGCAATAGTCTTCTCCCAGTGGACTGGCATGCTGAACGTCCTGGAGCTTTCACTGAATAGCAATTTC; A001=TTGATTTGCGAAGCCAGTTACATCTCATCGAAGATCAAGGCGGCCGTTGACACACTTAAATCAATCTTCAACACACATGGCCTTACTGATAGTGATGCTCCTAAGGCAATAGTCTTCTCCCAGTGGACTGGCATGCTGAACGTCCTGGAGCTTTCACTGAATAGCAATTTC
MG_0798	2B	120.205	180	chr2B	700741238	700741414	A001=CCCAATGCCACCCATGGCCTCCTACTCCTCCTGTGCCCAACGATTCAGAATAGGAGAGCACATGAGCGTGCAGCGGCATGAGGCAGGTGTCCTTGCCAAGGCCCGGTTGAGTGGGCATCCGCTCTAGGGTGCCCTCCTTCGGCCCACCAGTCGACGATGTGGGTATTCAAATGTGAGTGC; A005=CCCAATGCCACCCATGGCCTCCTACTCCTCTGCCCAACGATTCAGAATAGGAGAGCACATGAGCGTGCAGCGGCATGAGGCAGGTGTCCTTGCCAAGGCCCGGTTGAGTGGGCATCCGCTCTAGGGTGCCCTCCTTCGGCCCGCCAGTCGACGATGTGGGTATTCAAATGTGAGTGC
MG_0799	2B	120.531	170	chr2B	706190008	706189839	A000=AGAAGGCCACAAGTGAACCACTTGCCCGGACAGGAGGAATGCCCCCAGGAAACCACGAACGCCGGGAAATAAACTGTGGTATGGAAGGCCAACAACTTAACACATGCACAAGGGTGCTGGGCCTTGTTGGAAATTGAGTTATGATATTTAAGTTTGTGTTCTGTGTTCTT; A001=AGAAGGCCACAAGTGAACCACTTGCCCGGACAGGAGGAATGCCCCCAGGAAACCACGAACGCCGGGAAATAAACTGTGGTATGGAAGGCCAACAACTTAACACATGCACAAGGGTGCTGGGCCTTGTTGGAAATTGACTTATGATATTTAAGTTTGTGTTATGTGTTCTT
MG_0800	2B	120.693	147	chr2B	704721814	704721668	A000=GAAACAAGAAACTAACCGGGGTCTCTAACGGTCGTCTTGACGGCGTAGCCTTTCTGGAGGAGCAGCTTGATGAGAGCTGACGCGATGTAGCCGCTCCCTCCGGTGACGCATGCCGTCTTCCTCCCCTCAGCGGACGACATCGCCGGC; A001=GAAACAAGAAACTAACCGGGGTCTCTAACGGTCGTCTTGACGGCGTAGTCTTTCTGGAGGAGCAGCTTGATGAGAGCTGACGCGATGTAGCCGCTCCCTCCGGTGACGCATGCCGTCTTCCTTCCCTCAGCGGACGACATCGCCGGC
MG_0801	2B	121.019	181	chr2B	698213043	698212863	A000=TTCCGTACGAGGAGCGGCAGGCGGAGCTCGCGGACTACGGGTTCACATGTACCTGCTCCAAGTGCCAGGAGGAGAAGCCCAACTGAGCAGCAAGGCGGGCTGGACTTGCTGCAAATTTTTGGTCGTTGTTAGTCGTCGGCGGGCATTGTGCTTGTAGTTTATGCTACTGGGTACTTTTGAC; A001=TTCCGTACGAGGAGCGGCAGGCGGAGCTCGCGGACTACGGGTTCACATGTACCTGCTCCAAGTGCCAGGAGGAAAAGCCCAACTGAGCAGCAAGGCGGGCTGGACTTGCTGCAAATTTTTGGTCGTTGTTAGTCGTCGGCGGGCATTGTGCTTGTAGTTTATGCTACTGGGTACTTTTGAC
MG_0802	2B	121.345	163	chr2B	703975994	703976156	A000=GCAGTGTCATATCCTGCGAGCTGGTTTGTGTCCAATACCAATGGGTGATCTTCTGCAAGTTCTGCCCATGCTTATTTGGTTACTGTTATTACAACATCAAGGATTGGGTGAGAAAGACCAAATGTGAGGTAATCGGGTGGGTTATTTGCTAGACATCTTTTGC; A001=GCAGTGTCATATCCTGCGAGCTGGTTTGTGTCCAATACCAATGGGTGATCTTCTGCAAGTTCTGTCCATGCTTATTTGGTTACTGTTATTACAACATCAAGGATTGGGTGAGAAAGACCAAATGTGAGGTAATCGGGTGGGTTATTTGCTAGACATCTTTTGC
MG_0803	2B	121.507	166	chr2B	706732395	706732230	A000=GAGGGTGTCGGAGAAAGGAGGATCTGAAATGTGGTAATAACGATATTTTCTCGACCCTGAGAGGTATGAAGACACCCGACAAGTTCTTGTATGTCAGGAATAGAAGCTTTGACCAATGCACAGAAGAGTGCAAACGCAATTGCTCTTGCTCCGCATATGCTTATGC; A001=GAGGGTGTCGGAGAAAGGAGGATCTGAAATGTGGTAATGACGATATTTTCTCGACCCTGAGAGGTATGAAGACACCTGACAACTTCTTGTATGTCAGGAATAGAAGCTTTGACCAATGCACAGAAGAGTGCAAACGCAATTGCTCTTGCTCTGCATATGCTTATGC
MG_0804	2B	122.33	178	chr2B	726551373	726551550	A000=TTGAGCCTAATCCCTGCCTTTTCTCTTCCAACCATTTCTTTGCTTCCATAACTGCTGCACTACATAGCTCAGGTGATGCTTGGAGAGGAGAGCCAGGAGAAAAGTTACCAGGTCCGGTACTAAAAAATGGACCTGACCCAGGGCCATTTCTATTGCGATTCAAGGAACGCCAAGCTCC; A003=TCGAGCCTAATCCCTGCCTTTTCTCTTCCAACCATTTCTTTGCTTCCATAACTGCTGCACTACATAGCTCAGGTGGTGCTTGGAGAGGAGAGCCAGGAGAAAAGTTACCAGGTCCGGTACTAAAAAATGGACCTGACCCAGGGCCATTTCTATTGCGATTCAAGGAACGCCAAGCTCC
MG_0805	2B	122.82	153	chr2B	715310917	715310765	A000=ACGAGGACGATGATGATAGCGAAGACGAGGAGAATGGCGATGCAAGGGGTGCGAAGGGCAAGCGTGGCCGCAAACCATCGGGCAGGGGCAGAGGCAGGGGAGCCAAGAAGGCTACCCCAGAGCCGAAGTCATCTGGAAGGGGCAGAGGCCGCC; A001=ACGAGGACGATGATGATAGCGAAGACGAGGAGAACGGCGATGCAAGGGGTGCGAAGGGCAAGCGTGGCCGCAAACCATCGGGCAGGGGCAGAGGCAGGGGAGCCAAGAAGGCTACCCCAGAGCCGAAGTCATCTGGAAGGGGCAGAGGCCGCC
MG_0806	2B	123.31	154	chr2B	716553791	716553638	A000=TTGTAACTGCCAAGTTATGCATCGTCTACCACTCTAGCCCTGGTGGGTGAGGCCTCTCGCCGTTCCAAATGCACATGGACAACTCATGTGCACACGAAACGAATGTAGCCCAACCACACTGCTGGGTTATAACAGAAACCAGTACGAAATATAC; A001=TTGTAACTGCCAAGTTATGCATCGTCTACCACTCTAGCCCTGGTGGGTGAGGCCTCTCGCCGTTCCAAATGCACATGGACAACTCATGTGCACACGAAACGAATGTAGCCCAACCACACGGCTGGGTTATAACAGAAACCAGTACGAAATATAC
MG_0807	2B	123.8	179	chr2B	715718733	715718555	A000=CCCTTTGTTTTATTTATAGGGATGCTACAACTGAAGGATTAGTTATGGTGGGGCAAACATACCCATTTGGTGTCGATCCAGTGTGGCATGGAAGCCGCAGTGAGCTGCCATTTCTCAATTCCCTAAAGATGAAAATGTCAATTCTTCTTGGAATTGCACAAATGAACCTTGGAATTGTG; A001=CCCTTTGTTTTATTTATAGGGATGCTACAACTGAAGGATTAGTTATGGTGGGGCAAACATACTCATTTGGTGTCGATCCAGTGTGGCATGGAAGCCGCAGTGAGCTGCCATTTCTCAATTCCCTAAAGATGAAAATGTCAATTCTTCTTGGAATTGCACAAATGAACCTTGGAATTGTG
MG_0808	2B	124.291	169	chr2B	729768107	729767939	A000=TCTGTTCCTCCAAATCAGTAACAACACCATGAGCATTATTAACCCAAAACCAATAATGCTTGCAGCGGTAACAGCTCCAACGTTTGGTTTTCTTTTGTTCTTCATCAAACTTGGCGGCAAATCTTTGGCGGCAAGGCGGAGGTATAGAACATCTTCAGAAGTATTATCA; A001=TCTGTTCCTCCAAATCAGTAACAACACCATGAGCATTATTAACCCAAAACCAATAATGCTTGCAGCGGTAACAGCTCCAACATTTGGTTTTCTTTTGTTCTTCATCAAACTTGGCGGCAAATCTTTGGCGGCAAGGCGGAGGTATAGAACATCTTCAGAAGTATTATCA
MG_0809	2B	124.291	160	chr2B	716782521	716782362	A000=CAAGCGAACAGTTCCTACAAAGAAATATGATGGAATGTGGATGGCAAACAAAACACATGAAGCGGGGGGCGTTCATGAAACTATCCAGGGCTCCAGGGCGAGCAGACAAATCTCGTACAAGCACAAGGCGGCGTCGCGCGGCGGCCAATAAGGCTTAGAA; A001=CAAGCGAACAGTTCCTACAAAGAAATATGATGGAATGTGGATGGCAAACAAAACACATGAGGCGGGGGTCGTTCATGAAACTATCCAGGGCTCCAGGGCGAGCAGACAAATCTCGTACAAGCACAAGGCGGCGTCGCGCGGCGGCCAATAAGGCTTAGAA
MG_0810	2B	124.616	160	chr2B	726126740	726126899	A000=TTCTTTTTGCCGGGCAAGTGGTCAATCCCCTGCTTTAGCTAGTCCACCAGTACTGTTCTTCTGCTAGAAGTCAATTACTCCCTCCTTACCGGTTTAGACTAGCCACCGTGGATAGTAACATACACAAGTGGATAGCAGGGTTTTCAACTAAAAAATCTCA; A002=TTCTTTTTGCCGGGCAAGTGGTCAATCCCCTGCTTTAGCTAGTCCACCAGTACTGTTCTTCTGCTAGAAATCAATTACTCCCTCCTTACCGGTTTAGACTAGCCAACGTGGATAGTAACATACACAAGTGGATAGCAGGGTTTTCAACTAAAAAATCTCA
MG_0811	2B	124.779	172	chr2B	733810733	733810562	A000=CACCGTGAGATCAATCACAAGAATGTACTCAGATTAGTTGGCTACTTTCTAAATGAAAATGCCCTGATGGTGATCACGGAATATATTCCTAAAGGAAACCTTAGTAACATCCTTCACCAGGATAGTACTCCTATCGCTTTGGATACACGGCTAAGAATTGCCATTGAATGTG; A004=CACCGTGAGATCAATCACAAGAATGTACTCACATTAGTTGGCTACTTTCTAAATGAAAATGCCCTAATGGTGATCACGGAATATATTCCTAAAGGAAACCTTAGTAACATCCTTCACCAGGATAGTACTCCTATCGCTTTGGATACACGGCTAAGAATTGCCATTGAATGTG
MG_0812	2B	124.941	150	chr2B	730190773	730190624	A000=TATATCTGCATAAAGTGACCTCAGAAGACCACAAGTAAAAATACCTGGAGTGTTTTGTGTGCCTAAAGGCTGGGCTTGTACTCTTACTTGTGGGGCACTGCTTTTATCTGGCATTGATCCTCCTCTGCCATAATCGACTGTTTTGTCCAC; A006=TATATCTGCATAAAGTGACCTCAGAAGACCACAAGTAAAAATACCTGGAGTGTTTTGTGTGCCTAAAGGCTGGGCTTGTACTATTACTTGTGGGGCACTGCTTTTATCTGGCATTGATCCTCCTCTGCCATAATCGACTGTTTTGTCCAC
MG_0813	2B	124.941	159	chr2B	723333599	723333757	A001=TCTATGATTATGACGGTGTTTCTGTGCGTCTGCTCCGTGGCCTTTGTGAAATAGAGTTATGCTGTGATCATCTTGAACAATCACACCAAGCCACTATCCTCGGTGTCCGTGTGATACGGGGCTCATTGCCTTGTGGCAAAACCAAAGTCGTTTGCTCCG; A002=TCTATGATTATGACGGTGTTTCTGTGCGTCTGCTCCGTGGCCTTTGTGAAATAGAGTTATGCTGTGATCATCTTGAACAATCACACCAAGCCACTATCCTCGGTGTCCATGTGATACGGGGCTCATTGCCTTGTGGCAAAACCAAAGTCGTTTGCTCCG
MG_0814	2B	130.721	161	chr2D	601182894	601183054	A000=TTTGGAGGAGAGATAATCCACGCATTGACAACAAGAAGGGGAATGCAGATGACATTCAGGTTAGCGAAAATTCCCGTTCTTTAATGATCCAAGAGCATGGTTTCGACGTGAGGTTACCAAGAGCTTCACGCAGATGCGCGCTCTTTGGCTTTTTGGATAGA; A004=TTTGGAGGAGAGATAATCCACGCATTGACAACAAGAAGGGGAATGCAGAAGACATTCAGGTCAGCGAAAATTCCCGTTCTTTAATGATCCAAGAGCATGATTTTGGCGTCAGGTTACCAAGAGCTTCACACAGATGCACACTCTTTGGCTTTTTGCATAGA
MG_0815	2B	136.297	163	chr2B	726547700	726547862	A000=CCTTTACTGGTTCAACTGAATCCTTCCCAGCGCCGTTTTCGACAGACTTACCATCCGCCTGTTTCTCTGAAACCGTTCTCGCGCCATTATCGACGGAGTTATCAGCTGAAGCATCAGCTGCAGAGTTGATCAACTCATTATTGTTGGGAGGCACAGCACTGCT; A001=CCTTTACTGGTTCAACTGAATCCTTCCCAGCGCCGTTTTCGACAGACTTACCATCCGCCGGTTTCTCTGAAACCGTTCTCGCGCCGTTATCGACGGAGTTATCAGCTGAAGCATCAGCTGCAGAGTTGATCAACTCATTATTGTTGGGAGGCACAGCACTGCT
MG_0816	2B	136.297	156	chr2B	733713716	733713561	A000=TAAGCAGGGAGTAGATTTACCACGGTGGGTTTATTCCGTTGATTGGACGGCGGAGGTGTTTGACGTGGAGCTCCGAGGGCAAGAGCAGAAAGACGGGGTAGAAGAGTGCATGGTGCGAATTCTGCATGTCGCCATGAACTGTTGCAGTCAATATGT; A001=TAAGCAGGGAGTAGATTTACCACGGTGGGTGCATTCCGTTGATTGGACGGCGGAGGTGTTTGACGTGGAGCTCCGAGGGCAAGAGCAGAAAGACGGGGTAGAAGAGTGCATGGTGCGAATTCTGCATGTCGCCATGAACTGTTGCAGTCAATATGT
MG_0817	2B	136.297	151	chr2B	731312525	731312375	A000=TCTTCTTGTGACTTATGCCTTGTAATTTCCCCTTCATGTTTTCAACTCCAACAATTTCCAATCCCTTATCTGGCAAACTAGCTCGCTCCTCCCTCTTCTTATCCAAATCCATGTTTACGGCTAGAACACTTTGCAATTTCCTTTTACTATT; A002=TCTTCTTGTGACTTATGCCTTGTAATTTCCCCTTCATGTTTTCAACTCCAACAATTTCCAATCCCTTATCTGGCAAAGTAGCTCGCTCCTCTCCCTTCTTATCCAAATTCATGTTTACGGCTAGAACACTTTGCAATTTCCTTTTACTATT
MG_0818	2B	136.46	166	chr2B	725738054	725738219	A001=AAAACTAATAATTCATATATTTCAGTGAATTTTACGTTAATCAAATAATCGAACTAATTAATTACCAGCATATGGCTGAAGAGGCAGTTGGCTGTGGTGCCTTGGACCTCTGGACCCGAGGCATGCAAGGTTGCAGTTGCCCTCCGGCCGCTAATCATCGGGTACG; A002=AAAACTAATAATTCATATATTTCAGTGAATTTTACGTTAATCAAATAATCGAACTAATTAATTACCAGCATATGGCTGAAGAGGCAGTTGGTTGTGGTGCCTTGGACCTCTGGACCCGAGGCATGCAAGGTTGCAGTTGCCCTCCGGCCGCTAATCATCGGGTACG
MG_0819	2B	136.95	147	chr2B	734050400	734050254	A000=GCCTCCCTATGGCCATCTAGTTAATCGAAATTACTGCACAGTAAATCATTTTTAATTGAAAACAATCACGTGCCCCTGCCATGGCGGAGAGTGACAGAACGGACGGAGTAGCATGGCATGCAGCCGAAATTTCTCGTGGAAAGCATC; A001=GCCTCCCTATGGCCATCTAGTTAACCGAAATTACTGCACAGTAAATCATTTTTAATTGAAAACAATCACGTGCCCCTGCCATGGCGGAGAGTGACAGAACGGACGGAGTAGCATGGCATGCAGCCGAAATTTCTCGTGGAAAGCATC
MG_0820	2B	138.279	176	chr2B	743322956	743322781	A001=GTCGTTGTTGCAACAGCAGTCACATCGTGGGCGCGCGATAGTTGGTGTTGAGTTCAGCGAGGATGCAGGCCGAGAGCCACGCAGGTCGCCGCCGGCAAGCACCTTAACCCCACACGGCTAGCCCTTCGTAATAACGTACATTCATTTGGATATTACACACATCATCCTTCATTCTG; A002=GTCGTTGTTGCAACAGCAGTCACATCGCGGGCGCGCGATAGTTGGTATTGAGTTCAGCGAGGATGCAGGCCGAGAGCCACGCAGGTCGCCGCCGGCAAGCACCTTAACCCCACACGGCTAGCCCTTCGTAATAACGTACATTCATTTGGATATTACACACATCATCCTTCATTCTG
MG_0821	2B	138.935	166	chr2B	741872019	741871854	A000=TACCCTACCCCATGGCGGCTAGGTTAACGCCGCCAGCCTCCTTCCTCCATGCTGAATCCACTACGCGACATCGTCGACTCTTCAAACTTGTCCTCCGCCACTCCTGATCGACAACCTCATCGTCTCCTTCGAGCCCCTTCTCCATCACGACGTGCCTGCGCTGGTC; A002=TACCCTACCCCATGGCGGCTAGATTAACGCCGTCAGCCTCCTTCCTCCACGCTGAATCCACTACGCGACATCGTCGACTCTTCAAACTTGTCCTCCGCCACTCCTGATCGACGACCTCGTCATCTCCTTCGAGCCCCTTCTCCATCACGACGTGCCTGCGCTGGTC
MG_0822	2B	139.425	177	chr2B	740805330	740805154	A000=AGTGCCATATATTCTATTTGTGCTTCAAGCTGAGGAATTCTGTGATCTTATCAACAGTGGGTCCTTCTGGGATCATGTTCACCTTGTTCAAGATCGCTATCCAACGTTCACTGTTTGCTTTGTCACTAATAAATTGATGAACTACATAAATAAATGGTTGGTTCTACAAAGTCTGAA; A001=AGTGCCATATATTCTATTTGTGCTTCAAGCTGAGGAATTCTGTGATCTTATCAACAGTGGGTCCTTCTGGGATCATGTTCACCTTGTTCAAGATCGCTATCCAACATTCACTGTTTGCTTTGTCACTAATAAATTGATGAACTACATAAATAAATGGTTGGTTCTACAAAGTCTGAA
MG_0823	2B	139.751	153	chr2B	738338869	738338717	A000=ATGTATTGTGCAAGAAAGAGAAGTCTTACAGGGTGAATACACGATCAGAACAGAGTTCTGGTATTATTGGATAAACATAACTGTGCAATCTGTACGTACGCGTACACACATACATGCACACATATACGAGTAGTTACTACGTGCAGGCAAGTA; A002=ATGTATTGTGCAAGAAAGAGAAGTCTTACAGGGTGAATACACGATCAGAACAGAGTTCTGGTATTATTGGATAAACATAACTGTGCAATCTGTACGTACGCGTACATACATACATGCACACATATACGAGTAGTTACTACGTGTAGGCAAGTA
MG_0824	2B	140.406	146	chr2B	740218375	740218230	A000=ATCTCTCTCGTCTTCTTGGGAACTCCGCATTTACATGACTGCCATCCGTCCTCTCAAATCCATCTCGCTCGCCCAATCAATCAAAGGAAATAAAAACAAGAAACTGAAAAAAGAAATCAAGTTTCAGTTCAGCTCAGTTCAGTTCA; A001=ATCTCTCTCGTCTTCTTGGGAACTCCGCATTTACATGACTGCCATCCGTCCTCTCAAATCCATCTCGCTCGCCCAATCAATCAAAGGAAATAAAAACAAGAAATTGAAAAAAGAAATCAAGTTTCAGTTCAGCTCAGTTCAGTTCA
MG_0825	2B	140.406	156	chr2B	737450998	737450843	A000=CCAGAGCCGATGAAGCCCCTCGCCCTCTGGCTTTATTGAGCCGCAATAGCATCCCAGCCTAAAGACTAGGATGAAATCCGGTAAGGATCCGGCGGCCGGAGGCAACCTCCCTCCATGAGGAGCTCTACGAGCTTGCATCGGCTCAGATCTGGGGAT; A001=CCAGAGCCGATGAAGCCCCTCGCCCTCTGGCTTTATTGAGCCGCAATAGCATCCCAGCCTAAAGACTAGGATGAAATCCGGTAAGGATCCGGCGGCCGGAGGCAACCTCCCTCCATGAGGCGCTCTACGAGCTTGCATCGGCTCAGATCTGGGGAT
MG_0826	2B	168.436	161	chr2B	773141994	773142154	A000=GCCTTCAGTTCTAGAGCTGACGGACGAGTGGCCCGGTTGTCCAACTTCTGCCACTCTACCAACATCCGATTGGGAAGGTGCAGAAGAGAGGTCAGCCGTTGAAACACTCTTAAACGAGTAAACCTGACTGGAGAGTAGCATGCGAGTCTCGCCGGGGGCTG; A001=GCCTTCAGTTCTAGAGCTGACGGACGAGTGGCCCGGTTGTCCAACTTCTGCCACTCTACCAACATCCGATTGGGAAGGTGCAGAAGAGAGGTCAGCCGTTGAAACACTCTTAAACGAGTAAACCTGACTGGAGAGTAGCATGCGAGTCTTGCCGGGGGCTG
MG_0827	2B	170.282	174	chr2B	775368215	775368388	A000=TTGACTGGGGCCATGATAGGATTGGCCATTGCTGGAGGTGCTTACGTGAGTACTACCGACGAGGCCACGTTTTGGTACATGACACTAAGTTCTCGGACCTACTTTTCATTAAAAACTACTTTAAATTACATGGCATGAAAGCACCCCATAGGTGCTTGAAATTGCCACCAGTGG; A001=TTGACTGGGGCCATGATAGGATTGGCCATTGCTGGAGGTGCTTATGTGAGTACTACCGACGAGGCCACGTTTTGGTACATGACACTAAGTTCTCGGACCTACTTTTCATTAAAAACTACTTTAAATTACATGGCATGAAAGCACCCCATAGGTGCTTGAAATTGCCACCAGTGG
MG_0828	2B	171.273	148	chr2B	776699433	776699286	A000=ATCAAAAATTCATCCAGGCGTGCTTCTTAGGTGTGTAACTCGGTGACAAAAACTCGGCAAGGCATCCCTTGGCCCGTCGCAGCAAGTTATCGAGCCCCTCTAAACATTACCAATATTGCCAAAAGCAAACCTTCAAGAAGATAACTAA; A001=ATCAAAAATTCATCCAGGCGTGCTTCTTAGGTGTGTAACTCGGTGACAAAAACTCGGCAAGGCATCCCTTGGCCCGTCGCAGCAAGTTATCGAGCCCCTCTAAACATTACCAATATTGCCAAAAGCAAACCTTCAAGAAGATAATTAA
MG_0829	2B	176.304	162	chr2B	779855031	779855192	A000=TGATACAACAACAATCATGCGACTGATAAACTCGCTTATTGATTGATACAGTGAGTGGTCTGCTAGGCACAGAATAGGAAGAATGCTTTCGTCTCGGAAGGTCAAGCAAACCTAAAAATAGTGTACAACATCTCCACTGAAGCAGGAGCGAGCATTATCTTA; A001=TGATACAACAACAATCATGCGACTGATAAACTCGCTTATTGGTTGATACAGTGAGTGGTCTGCTAGGCACAGAATAGGAAGAATGCTTTCGTCTCGGAAGGTCAAGCAAACCTAAAAATAGTGTACAACATCTCCACTGAAGCAGGAGCGAGCATTATCTTA
MG_0830	2B	177.05	154	chr2B	780821855	780821702	A000=GAGGTCGAGATAGCGTCAGGCATTTCACCGTTTAACGACAAAACATACCTCTGATAAAGCACAGGTTGAATATATGGATGGCAGGCTTGTGCAGCACGAACAATACACTCAGCAAGGCCCGCTTGATTCATGCCTGCAAAATTCTGTTATCAGT; A001=GAGGTCGAGATAGCGTCAGGCATTTCACCGTTTAACGACAAAACATACCTCTGATAAAGCACAGGTTGAATATATGGATGGCAGGCTTGTGCAGCATGAACAATACACTCAGCAAGGCCCGCTTGATTCATGCCTGCAAAATTCTGTTATCAGT
MG_0831	2B	177.541	163	chr2B	779341188	779341350	A000=TTTTGAATTCTTTAGTTGAACTTCAAAGTTCTTGATTAGAAGGTCCATCTGAGACTTTACAGACTTCAACTCTTGTTGCACCTTTCGAGACTCTCTTGCCTTCAAAGCAGCTACTCGGTTATCTAGCTCATCAGCTTCTAAGCGAATCTTCAAAATCAAATTA; A001=TTTTGAATTCTTGAGTTGAACTTCAAAGTTCTTGATTAGAAGGTCCATCTGAGACTTTACAGACTTCAACTCTTGTTGCACCTTTTGAGACTCTCTTGCCTTCAAAGCAGCTACTCGGTTATCTAGCTCATCAGCTTCTAAGCGAATCTTCAAAATCAAATTA
MG_0832	2B	177.703	147	chr2B	780782631	780782485	A000=CCAAAGATCAGCAGAATCCCCTGCGGATAGATCACTTTTCACTAGCTGGATGAGCTTAAGGAAGCTTCGCCGCCCGAGTCACTCTCGTCCTGCATGCGCTTCATCTCGTACGCCCACTCCAGCCCAGAGCAGTAGTGGAGGGGTGGG; A001=CCAAAGATCAGCAGAATCCCCTGCGGATAGATCACTTTTCACTAGCTGGATGAGCTTAAGGAAGCCTCGCCGCCCGAGTCACTCTCGTCCTGCATGCGCTTCATCTCGTACGCCCACTCCAGCCCAGAGCAGTAGTGGAGGGGTGGG
MG_0833	2B	178.525	164	chr2B	781578943	781579106	A000=TGTCTAACAAGCAAACATTAAGAAATGCACCTTCCAAGGCTGACCGGTTCTCCTATGAGTAGTGACAGAATGACCGTGATAACCAAAGTCAGGGGTACTGTCATGGACAGGAATACTGGGCCGCACCTGCCGATTACCCAGATTTGCAGGTAATTTACCAGTGC; A001=TGTCTAACAAGCAAACATTAAGAAATGCACCTTCCAAGGCTGACCGGTTCTCCTATGAGTAGTGACAGAATGACCGTGATAACCAAAGTTAGGGGTACTGTCATGGACAGGAATACTGGGCCGCACCTGCCGATTACCCAGATTTGCAGGTAATTTACCAGTGC
MG_0834	2B	178.525	148	chr2B	781584209	781584356	A000=CAATACAAAACGATGCGGTGAATTGCTTGATTAGTACTTCATGCATGCATCGATACATATTTCCCCTATTTTAAGTTTTTTACTCGTTTTTCTGAATGCCCTGTCTGTCACACACATCAAGGATATCCAAAGCCTTTCTATCCATTAT; A003=CAATACAAAACGATGCGGTGAATTGCTTGATTAGTACTTCATGCATGCATCGATACATATTTCCCCTATTTTTACTCGTTTTTCTGAATGCCCTGTCTGTCACACACATCAAGGATATCCAAAGCCTTTCTGTCCATTAT
MG_0835	2B	179.348	175	chr2B	782150070	782150244	A000=AGGAGGAGGGACAAGGATGATACCAAGCATAGGGACAGGGAGAGGGAGAGGGAAAGAGATAGGGACAGAGACAGGGATAGCAGCAAGCACAGGGATAGGGATTCAGAGCGTGACCGTGGCCGTGACCGTGATCGCGGGAAGGATCGGGAAAGGGATACAGAGAGGGAGCGGGAAA; A001=AGGAGGAGGGACAGGGATGATACCAAGCATAGGGACAGGGAGAGGGAGAGGGAAAGAGATAGGGACAGAGACAGGGATAGCAGCAAGCACAGGGATAGGGATTCAGAGCGTGACCGTGGCCGTGACCGTGATCGCGGGAAGAATCGGGAAAGGGATACAGAGAGGGAGCGGGAAA
MG_0836	2B	179.838	168	chr2B	783226938	783227105	A000=CGGGCAGGGGCGGCAGCATAGGTAAGCCCGATATAAAGAAGAAGAAAACAAGCTACGGAGCCGGCCGGAGCAGGAAACAGGTGAGCCACCCTCCGGAGGCCAAGAAGGAGCCCATCCAACCCGCCGCGATCCCGACGACATGCAAACATCCGCCATGGCTACTAGTTC; A002=CGGGCAGGGGCGGCAGCATAGGTAAGCCCGATATAAAGAAAAAGAAAACAAGCTACGGAGCCGGCCGGAGCAGGAAACAGGTGAGCCACCCTCCGGAGGCCAAGAAGGAGCCCATCCAACCCGCCGCGATCCCGACGACATGCAAACATCCGCCATGGCTACTAGTTC
MG_0837	2B	179.838	156	chr2B	781830151	781830306	A000=TTAGATCAAACATGCCTTCATACATTTGCGCCAAATGCGCGTATACAAAATCCGCTGTTTGTGAATGTATGTATACCAATACAGTTCTGTTTACAATAACAATAGCGATAAACTACTCCCAACGGGGAGGAACGCAAAAAACGTACTGAGTTCAAA; A002=TTAGATCAAACATGCCTTCATACATTTGCGCCAAATGCGCGTATACAAAATCCGCTGTTTGTGAATGTATGTATACCAATACAGTTCTGTTTACAACAACAATAGCGATAAACTACTCCCAACGGGGAGGAACGCAAAAAACGTACTGAGTTCAAA
MG_0838	2B	180	152	chr2B	783228825	783228976	A000=ACGATCTCCGATCAGCGATCTCATGGAGAAGGGGTAGTCACCACGAACCACTGGCTCCAGGAACCATCCGAGGTTGTAGTCGATGGATCTTTCCCGGGCCTGGTCGTCGAGGAAGGAGTCTTGGAATGGCTCGTAACCCATTACATCAAAGG; A001=ACGATCTCCGATCAGCGATCTCATAGAGAAGGGGTAGTCACCACGAACCACTGGCTCCAGGAACCATCCGAGGTTGTAGTCGATGGATCTTTCCCGGGCCTGGTCGTCGAGGAAGGAGTCTTGGAATGGCTCGTAACCCATTACATCAAAGG
MG_0839	2B	180.163	181	chr2B	784619135	784619315	A000=GGGGGAGAAGGGTCTGAGGTTGAGCGAGAAGACGTTTGCTGCGTTGATGCCAGGGCTTTGCGATGATGAGGGGAAGACTGCGGAAGCCCGCAAGGCAGTGGCCGACATGGCGGAGCGACGACTCACGCCAAAGGACAAATCGGTGTTTCTGAGGCTTGTGTCGACATTGTGCAAAGCTGGG; A001=GGGGGAGAAGGGTCTGAGGTTGAGCGAGAAGACGTTTGCTGCGTTGATGCCAGGGCTTTGCGATGATGAGGGGAAGACTGCGGAAGCCCGCAAGGCAGTGGCCGACATGGCGGAGCGACGACTCACGCCAAAGGACAAATCGGTGTTTTTGAGGCTTGTGTCGACATTGTGCAAAGCTGGG
MG_0840	2B	180.325	162	chr2B	784551314	784551475	A000=GCGGGAGGCTGCGCGAATCTACGACGAGGCTGCTGGATCTGACTGTAGATACGGGGCGAAGTGCTTCAGTGTCTCCTCGTAGACAGGTTTCTTGAAATCAACAGCCTGTGCGTGCGTTCCGACATGGAAACTGTGTTAGTAGGCGCCCCAGATTCAAGAAAC; A001=GTGGGAGGCTGCACGGATCTACGACGAGGCTGCTGGATCTGACTGTAGATATGGGGCGAAGTGCTTCAGTGTCTCCTCGTAGACAGGTTTCTTGAAATCAACAGCCTGTGCGTGAGTTCGACATGGAAACTGTGTTAGTAGGCGCCCCAGATTCAAGAAAC
MG_0841	2B	181.212	164	chr2B	786229944	786230107	A001=ACAGGAACACTGTGGGGAGTATGAGCTCTGGAAAGCACACCAGCATTATAAAGAGGATGTGAACTAACACAGTGGTAATGGGGTTCTTCCATGCACAGACACCGCTGAACCACTTGCTGATGGCAAACAGGCCTGAGAAGACATTCATCAGCCTGAAGAAGTTT; A002=ACAGGAACACTGTGGGGAGTATGAGCTCTGGAAAGCACACCAGCATTATAAAGAGGATGTGAACTAGCACAGTGGTAATGGGGTTCTTCCATGCACAGACACCGCTGAACCACTTGCTGATGGCAAACAGGCCTGAGAAGACATTCATCAGCCTGAAGAAGTTT
MG_0842	2B	181.538	159	chr2B	788525028	788524870	A001=CAAAATGAACGACAAGCATAGGTACATGTCTAGTTTACAGACCAACAGTGCTGCATAATTCATGGAAACATGGTTACTGAGAAAACGAGTCATGCTAAGTAGATTAGCCAGTTTGATGTCGAAGAGATGCTCGGAGTGGATTGCCGAAAGAGGCCTCGG; A002=CAAAATGAACGACAAGCATAGGTACATGTCTAGTTTACAAACCAAGAGTGCTGCATAATTCATGGAAACATGGTTACTGAGAAAACGAGTCATGCTAAGTCGATTAGCCAGTTTGATGTCGAAGAGATGCTCGGAGTGGATTGCCGAAAGAGGCCTTGG
MG_0843	2B	182.194	171	chr2B	789601425	789601255	A000=AGAGGTGCAGGGAAAGGGAGAGTGTAAGCGAGGTTCTTCCCGATGGGAAGGTCCAGTACGAATTACACAAGAAGTTTTACGGCATTGAGTGAACCGGATTTCGGCCGAATCGAATGTACTCCCCTTGTTCCGAAATAATTGAAGTTGTAGGATTTTCCTTAGTCAAACATA; A001=AGAGGTGCAGGGAAAGGGAGAGTGTAAGCGAGGTTCTTCCCGATGGGAAGGTCCAGTACGAATTACACAAGAAGTTTTACGGCATTGAGTGAACCGGATTTCGGTCGAAGCGAATGTACTCCCCTTGTTCCAAAATAATTGAAGTTGTAGGATTTTCCTTAGTCAAACATA
MG_0844	2B	182.681	164	chr2B	789965477	789965314	A000=GGCAGGCCGCCATGGCATGCATATGCATGCAAAGACTAGCAAATAGCAGTAGAGACAGAGAGAATTAACTAGGGAAGAGACGCACGGCCGGGCATGCACATTCCATGCACGGACGTCAGACCATCAGCCGGCCGGGGAAGAAGACGTTGGCGCCACGTACGTAC; A001=GGCAGGCCGCCATGGCATGCATATGCATGCAAAGACTAGTAAATAGCAGTAGAGACAGAGAGAATTAACTAGGGAAGAGACGCACGGCCGGGCATGCACATTCCATGCACGGACGTCAGACCATCAGCCGGCCGGGGAAGAAGACGTTGGCGCCACGTACGTAC
MG_0845	2B	183.172	157	chr2B	789437423	789437267	A000=TGTTCTAGTGCCACTTTTGTCTCTTGTTTTCCTTGCACCATTTCACATTAGTGACCTGTGAAAACCATACAATGTAATAATCAACAGGTAAAAGAAATGGCTGAGAGGCTTCCTGCAGGAGACTCTGACGCGAAGCCGCCACGGGTCCCGTATCTAC; A001=TGTTCTAGTGCCACTTTTGTCTCTTGTTTTCCTTGCACCATTTCACATTAGTGACCTGTGAAAACCATACAATGTAATAATCAACAGGTAAAAGAAATGGCTGAGAGGCTTCCTGCAGGAGACTTTGACGCGAAGCCGCCACGGGTCCCGTATCTAC
MG_0846	2B	183.562	148	chr2B	789438951	789438804	A000=TAACCACTTCTGGACTGCTGTACACATTTGGCGATGGCACATTTGGAGCCCTAGGTCATGGGAATCGGGAAACTATCTCGTATCCAAAGGAAGTGGAGTCTTTGAAGGGTTTGCGGACGATTTCTGTTTCATGCGGGGTGTGGCATAG; A001=TAACCACTTCTGGACTGCTGTACACATTTGGCGATGGCACATTTGGAGCTCTAGGTCATGGGAATCGGGAAACTATCTCGTATCCAAAGGAAGTGGAGTCTTTGAAGGGTTTGCGGACGATTTCTGTTTCATGCGGGGTGTGGCATAG
MG_0847	2B	183.724	191	chr2B	790584196	790584006	A000=CCTCACCTATCTCGAGATCATGCCACGGATGCGCGGCCACCGCCCTCCTCGACAGCGACGACAGGATCCTCTCGTTGAGCTTCGGAGCTGGCCGGCTCGTCGGCTGCTGCGCGGCGGCGGCGCTCGTCGAGTCCTCTTCGCTCATCCTGCTGCAAAGATGAACCACGAATCAGACCTCGGAGGAGGAACAG; A001=CCTCACCGATCTCGAGATCATGCCACGGATGCGCGGCCACCGCCCTCCTCGACAGCGACGACAGGATCCTCTCGTTGAGCTTCGGAGCTGGCCGGCTCGTCGGCTGCTGCGCGGCGGCGGCGCTCGTCGAGTCCTCTTCGCTCATCCTGCTGCAAAGATGAACCACGAATCAGACCTCGGAGGAGGAACAG
MG_0848	2B	184.38	179	chr2B	791704371	791704193	A000=CAAAATCAATCCTGACCATAGGCAAGACCTTGACGTTACCACCCCTAACACATTCGACAATAATTACTACCGCAACCTCCTGGCGGGTAAGGCGGTGCTCGGTTCCGACACGGAGCTCCTCCTCGACAGGGTGACCAAAGATTTGGTTGAGAAGTTTGCTAAGGACCAGGGCTTGTTCT; A001=CAAAATCAATCCTGACCATAGGCAAGACCTTGACGTTACCACCCCTAACACATTCGACAATAATTACTACCGCAACCTCCTGGCGGGTAAGGGGGTGCTCGGTTCCGACACGGAGCTCCTCCTCGACGGGGTGACCAAAGATTTGGTTGAGAAGTTTGCTAAGGACCAGGGCTTGTTCT
MG_0849	2B	184.38	163	chr2B	791704716	791704554	A000=CGTGCACATCACCTGCAAGAACGTGTCCTGCGCCGACATCAGCATGCTCGCCACCCGGGAGGCCATCATGCTGTCAGGGGCACCAAGCTACGATGTGCCGCTCGGCTGGATGGACAGCTTTGGTCCGGCCACGTTTGATGAGGTCGACGAGTTCCTGTTCATA; A001=CGTGCACATCACCTGCAAGAACGTGTCCTGCGCCGACATCAGCATGCTCGCCACCCGGGAGGCCATCATGCTGTCAGGGGCACCAAGCTACGATGTGCCGCTCGGCTGGATGGACAACTTTGGTCCGGCCACGTTTGATGAGGTCGACGAGTTCCTGTTCATA
MG_0850	2B	184.706	175	chr2B	793130002	793129828	A001=GGGGCCCAATCTGACGCTCCGGCCGATGGCGCTCAAGCTCATCGACGATATCCACGCCGGCGTCGAAGCCACCTGCCCCCGAACTGTCTCCTGTGCCGATGTCACCGTCCTCGCCACCAGGGACGCCCTCCTGCAGGTATATATACTTGGCTGCCACAAACACACGGACATGAAA; A002=GGGGCCCAACCTGACGCTCCGGCCGATGGCGCTCAAGCTCATCGACGATATCCACGCCGGCGTCGAAGCCACCTGCCCCCGGACTGTCTCCTGTGCCGATGTCACCGTCCTCGCCACCCGGGACGCCCTCCTGCAGGTATATATACTTGGCTGCCACAAACACACGGACATGAAA
MG_0851	2B	185.196	144	chr2B	801222349	801222206	A000=AATTCTTGGCCTCTAATGGTCATATTATCCTGCTAGAGTTATGCCAGGTAAAAATATGGTATTGTTTTTCTTTTCTACTTCCTCTGAGAAATACAATGTTTGCAGTTAAGCTGATTTGATTTACAATAATCTGTTTCAGAGTCT; A001=AATTCTTGGCCTCTAATGGTCATATTATCCTGCTAGAGTTATGCCAGGTAAAAATATGGTATTGTTTTTCTTTTCTGCTTCCTCTGAGAAATACAATGTTTGCAGTTAAGCTGATTTGATTTACAACAATCTGTTTCAGAGTCT
MG_0852	2B	185.358	179	chr2B	796801423	796801601	A000=TGCTTGTACCAAGAGGACTTTAGGCAGGGATCTTCCTGATCAGTTGGAAGCGCATGCGCAATGCCTTTTCAAGGATGCTGGCTGGACCATCAAGCCACGGAAAAGGAATGACAGGGCTAAGATGGCATCCTATTTCACAGCACCACACAGGGAAGTGGTCCTCAGCTCACTAACTCAGG; A001=TGCTTGTACCAAGAGGACTTTAGGCAGGGATCTTCCTGATCAGTTGGAAGCGCATGCGCAATGCCTTTTCAAGGATGCTGGCTGGACCATCAAGCCACGGAAAAGGAATGACAGGGCTAAGATGGCATCCTATTTCACAGCACCGCACAGGGAAGTGGTCCTCAGCTCACTAACTCAGG
MG_0853	2B	186.014	152	chr2B	796806782	796806933	A000=ATCAGATCAAACTTTGCGCGCTTAGATTATCAGGGATTCTACACTGTAATCCTGGAGAAAGGTGATGAGATTCTGTGTGTAGCATCTATCAGGTATCATACTTGGTTGTTCAAAACTTTCTCTAGGCAGTACGTCATTCTTTTCTTTCTGAA; A001=ATCAGATCAAACTTTGCGCGCTTAGATTATCAGGGATTCTACACTGTAATCCTGGAGAAAGGTGATGAGATTCTATGTGTAGCATCTATCAGGTATCATACTTGGTTGTTCAAAACTTTCTCTAGGCAGTACGTCATTTTTTTCTTTCTGAA
MG_0854	2B	186.67	153	chr2B	790752177	790752025	A000=GGTCTTCTTCCCCTTGAGCGTGACGTGGAGAACGTCCCTCTTCACTCGCGGAGCCCCTGCTGGCCGCAGCATTTCCATGTTAAACCGGCCCGACCTGCCACCACCGGCTGTGAATCCGTTTCCACCCATCCTGGCACCACCGGCTGTGAATCC; A001=GGTCTTCTTCCCCTTGAGCGTGACGTGGAGAACGTCCCTCTTTACTCGCGGAGCCCCTGCTGGCCGCAGCATTTCCATGTTAAACCGGCCCGACCTGCCACCACCGGCTGTGAAACCGTTTCCACCCATCCTGCCAGCACCGGCTGTGAATCC
MG_0855	2D	0	154	chr2D	9344762	9344609	A000=AAAGTAGCCCATTGGTCCTGTCATTAACTTTATGATTACCACGCCCAAACTGTATATGTCAAACTTAATAGAGATTATAGCGGCGTCGATATATTCAGGCGGTACGTACCCACTGCATGCAAATTGACAAATCATATATGTCACTGCTATAATG; A001=AAAGTAGCCCATCGGTCCTGTCATTAACTTTATGATTACCACGCCCAAACTGTATATGTCAAACTTAATAGAGATTATAGCTGCGTCGATATATTCAGGCGGTACGTACCCGCTGCATGCAAATTGACAAATCATATATGTCACTGCTATAATG
MG_0856	2D	2.98863	164	chr2D	10321717	10321554	A000=AAAGCTCTGCAAAGATGATTCAACAAAAGGGGGTGTAAGAATTGGCATAAATAAAAAGGTTTTTGTGCTAAACATTTACCTTGAAAATAAGAATGAAAGGGATGGGCTGAGCCAACTACATGATCATCTTAAACCATAATCTATAAATTAACTGGTAAAAAATG; A001=AAAGCTCTGCAAAGATGATTCAACAAAAGGGGGTGTAAGAATTGGCATAAATAAAAAGGTTTTTGTGCTAAACATTTACCTTGAAAATATGAATGAAAGGGATGGTCTGAGCCAACTACATGATCATCTTAAACCATAATCTATAAATTAACTGGTAAAAAATG
MG_0857	2D	4.25125	152	chr2D	11459939	11459788	A000=TCTGTCCTGATGGTATACTATAGACTATATCGATGTACCTGGAACATTGATAAGTTGAGCAGTTTGTAATGCTAAAGAAGTGACAATAAAATGGCAGTACAAGTGCCATCATATTGTATACATGTGGTACATGAGTGATTATATTGTGTACA; A001=TCTGTCCTGATGGTATACTATAGACTATATCGATGTACCTGGAACATTGATAAGTTGAGCAGTTTGTAATGCTAAAGAAGTGGCAATAAAATGGCAGTACAAGTGCCATTATATTGTATACATGTGGTACATGAGTGATTATATTGTGTACA
MG_0858	2D	4.55502	149	chr2D	11843320	11843172	A000=ACTGAGCAAGACGGCTTAAAACTCCTACATATCGAATTCTGCAGGTCCCCAGCTCACGAATCCTATGGGCAAAAAGCGGGACATGTACTGCTCCAAAAGTATGCGTAAAACACGACGAGTTTCCATATTGATAGCTTCCCCTCCTATCA; A008=ACTGAGCAAGACGGCTTAAAACTCCTACATATCAAATTCTGCAGGTCCCCAGCTCACGAATCCTATGGGCAAAAAGCGGGACATGTACTGCTCCAAAAGTATGCGTAAAACACGACGAGTTTCCATATTGATAGCTTCCCCTCCTATCA
MG_0859	2D	12.9723	144	chr2D	14826223	14826080	A000=ATGAAGCAAGTGCATCACCATTATTAATGGTAGAAGGTGCTGGACACAGTGGACATAAGGCTATTTCAAGTTTGAACTGCCCACCATTTCTTGCAGTTGAGGCCTGCAGGGAGCGCTTGGTATTTCTCTCTCATGAAGAAATAC; A001=ATGAAGCAAGTGCATCACCATTATTAATGGTAGAAGGTGCTGGACACAGTGGACATAAGGCTATTTCAAGTTTGAACTGCCCACCGTTTCTTGCAGTTGAGGCCTGCAGGGAGCGCTTGGTATTTCTCTCTCATGAAGAAATAC
MG_0860	2D	15.1869	169	chrUn	24402063	24402231	A000=GATAGGGCAAGTCCGAAGATTGGCGTATGATATGGAAGACATTGTGGATCAATATATGTATGTTGTTGGTAAACACCATCAGAAAGGATCAAAGTGGAGTTATGTGAAGAAAATTGTGAAGAAACCCCAGTACCTGTTTACACTAGATGAAATTGCTACTGCCCTTGAG; A001=GATAGGGCAAGTCCGAAGATTGGCGTATGATATGGAAGACATTGTGGATCAATATATGTATGTTGTTGGTAAACACCATCAGAAAGGATCAAAGTGGAGTTGTGTGAAGAAAATTGTGAAGAAACCCCAGTACCTGTTTACACTAGATGAAATTGCTACTGCCCTTGAG
MG_0861	2D	16.3648	171	chrUn	24403462	24403632	A001=CGCATGTCGGTGCTCCAATGCAAAAATGACACTCAACCAAGCATAGGTCAATGCAGGCTTCGTACCTTCATAGCATTCAACACTAGTATGGGATCCTTTCCATGGTTTAGCTCAGAATCGAAGTACCTTGCTGTGTTGGAGCTATCAGGATTACCTATTGAGACTGTTCCA; A002=CGCATGTCGGTGCTCCAATGCAAAAATGACACTCAACCAAGCGTAGGTCAATGCAGGCTTCGTACCTTCATAGCATTCAACACTAGTATGGGATCCTTTCCATGGTTTAGCTCAGAATCGAAGTACCTTGCTGTGTTGGAGCTATCAGGATTACCTATTGAGACTGTTCCA
MG_0862	2D	94.5881	150	chr2D	212928460	212928311	A000=CGATTTTCTAGGTGGAACAAGAAATTAGATTATGCAATTGGTATCTCAAAAGATGGAGTACATGATATAACAAAACGCTACACCAGAAAGTGGCATGAGGTAGAATTTTCTTGCTTGGTTAGGGGCTGCGTTGGGGGTAGGGGGCCTGTA; A001=CGATTTTCTAGGTGGAACAAGAAATTAGATTATGCAATTGGTATCTCAAAAGATGGAGTACATGATATAACAAAATGCTACACCAGAAAGTGGCATGAGGTAGAATTTTCTTGCTTGGTTAGGGGCTGCGTTGGGGGTAGGGGGCCTGTA
MG_0863	2D	95.7239	153	chr2D	202087141	202086989	A000=AAGCTTCTGTTGTCGCTTCTTTTATCATGTCGTCAGGATTTACCAATAGCTGTAGCCATTGGTCTGGAGCTAGATTCTGAATTTCCTCTGACCTTAGATTTCACACTTGATGGTACTCATCTTGGTGTGACATCTAGAGTAAGTTGCTCTGTA; A001=AAGCTTCTGTTGTCGCTTCTTTTATCATGTCATCAGGATTTACCAATAGCTGTAGCCATTGGTCTGGAGCTAGATTCTGAATTTCCTCTGACCTTAGATTTCACACTTGATGGTACTCATCTTGGTGTGACATCTAGAGTAAGTTGCTCTGTA
MG_0864	2D	95.969	172	chr2D	238480346	238480175	A000=TGTCTCCTTTTCTTCTTCCTCAAGCCCTAGATTGAAAGGGCTGCCATGGAGGTGGTGAAGGGCGTGGTGCAGCAAGGAGGCACCTGGGGAGGAGTGGGGAAGGAAGGGAGGACGGAGTAGGTTGGCTGGAGAAGAGAGGAGAAAGGGGTTCTTCCCTTCGGCTTGGGGAAAA; A001=TGTCTCCTTTTCTTCTTCCTCAAGCCCTAGATTGAAAGGGCTGCCATGGAGGTGGTGAAGGGCATGGTGCAGCAAGGAGGCACCTGGGGAGGAGTGGGGAAGGAAGGGAGGACGGAGTAGGTTGGCTGGAGAAGAGAGGAGAAAGGGGTTCTTCCCTTCGGCTTGGGGAAAA
MG_0865	2D	96.9977	168	chr2D	371700161	371700328	A000=AAACCTTGAGTTGATAGTTGAAGTGTACTACTTACAGGTTCTACCAAGTTTCTCAAGCACCTGTCAAACTTAAATTGAACTTGGTCTGCGATGAAGAAATGATCAAAGCCACTAGCATATGGTGTAGCGATCACCAAAGCTCCCCTGAATTTGAAACTGATAAATCAG; A001=AAACCTTGAGTTGATAGTTGAAGTGTACTACTTACAGGTTCTACCAAGTTTCTCAAGCACTTGTCAAACTTAAATTGAACTTGGTCTGCGATGAAGAAATGATCAAAGCCACTAGCATATGGTGTAGCGATCACCAAAGCTCCCCTGAATTTGAAACTGATAAATCAG
MG_0866	2D	135.458	170	chr2D	572256629	572256798	A000=CAGGTGTACCCTTGGTCATTGGTGGAATCCACACACTTGATGTTGGCGCTGAGGCATGCGTAAGTACCGGTTGTATTCTGTTTTGCAGCATCACATGACTTCACATCTCTTATAGCCCAGTCAAGAATCATAGGCACCCGTCCATTATATGTGTCATTGAATTTGTTTGT; A001=CAGGTGTACCCGTGGTCATTGGTGGAATCCACACACTTGCTGTTGGCGCTGAGGCATGCGTAAGTACCGGTTGTATTCTGTTTTGCAGCATCACATGACTTCACATCTCTTATAGCCCAGTCAAGAATCATAGGCACCCGCCCATTATATGTGTCATTGAATTTGTTTGT
MG_0867	2D	136.467	169	chr2D	572611688	572611856	A000=CTTCTTCCCAGTTTGGGCGGGTTGGGGTGGAATTATAGTTTTTGTGGACTATGAAAAGTTGTACTGGTGCCATGAGAGGAGTGGATATATGAAGGAATTGGTGGACCTTGTAGAGGAAGTGGATTTTGAGCGACAAAGGTTACACTGTGATGGTGACTTCTACCGAAGC; A001=CTTCTTCCCAGTTTGGGCAGGTTGGGGTGGAATTATAGTTTTTGTGGACTATGAAAAGTTGTACTGGTGCCATGAGAGGAGTGGATATATGAAGGAATTGGTGGACCTTGAAGAGGAAGTGGATTTTGAGCGACAAAGGTTACACTGTGATGGTGACTTCTACCAAAGC
MG_0868	2D	137.137	163	chr2D	578928954	578929116	A000=CACCAACTAGCTGCATAGGCGCCGAGGCGTCTTACAGCGACCAAATGGCACGGAGTCGATATGTACAAAAATTACACGCCGATGAACATGTCTCCACAGGAAAGGAAGCAGGGCATGTCAACAGCAGCCACCAAGCTGGTCATCATCATCGGCGGGGCTGGCG; A001=CACCCACTTGCTGCATAGGCACTGAGGCGTCTTACAGCGACCAAATGGCACGGAGTCGATATGTACAAAAATTACACGCCGATGAACACATCTCCACAGGAAAGGAAGCAGGGCATGTCAACAGCAGCCACCAAGCTGGTCATCATCATCGGCGGGGCTGGCG
MG_0869	2D	139.599	161	chr2D	564677006	564677166	A000=TGCAGAACATGGAACCACAGTTGTAACAGTTGTGTTTCTTTCTAGTAAAATTAAAAACCATCTGACATCTGCTGCATATGGGTTGGTCCTTCACTGAGATACCCTTATGCAAACAGATTGCAGCACTAAAATTGGAGCCACAAGCTATACTCTGAACTTGT; A001=TGCAGAACATGGAACCACAGTTGTAACAGTTGTGTTTCTTTCTAGTAAAATTAAAAACCATCTGACATCTGTTGCATATGGGTTGGTCCTTCACTGAGATACCCTTATGCAAACAGATTGCAGCACTAAAATTGGAGCCACAAGCTATACTCTGAACTTGT
MG_0870	2D	142.205	146	chr2D	578930303	578930448	A000=AATACCCATGGAACGCTTCCTGCATCTCCATAACCATTCCAGAAAATTCTCCATTACCATTTGATGCTTCTTCTTGCAACACCGTCCTCACTTTCCAAACCTCATTAAAGTATATATTTGCTGTGACAGAGCTAGGGCAAGATATT; A001=AGTACCCATGGAATGTTTCCTGCATCTCCATAACCATTCTAGAAAATTCTCCATTATCATTTGATGCTTCTTCTTGCAACACTGTCCTCACTTTCCAAACCTCATTAAAGTATATATTTGCTGTGACAGAGCTAGGGCAAGATATT
MG_0871	2D	142.354	144	chr2D	579535613	579535756	A000=GCTACATCGCTCCCAAGATTGGGCACCTGCCTGTCTTGTTGAAACGCTATGTCCTCCTTACTGGAAGCGCAATTTTGACCATTATCATCCGCTACAGAGCTCTGCTGGATAGATGGATACTGCAAAAATGCGCAATCTCCCACT; A001=GCTACATCGCTCCCAAGATTGGGCACCTGCCTGTCTTGTTGAAACGCTCTGTCCTCCTTACTGGAAGCGCAATTTTGACCATTATCATCCGCTACAGAGCTCTGCTGGATAGATGGATACTGCAAAAATGCGCAATCTCCCACG
MG_0872	2D	142.765	169	chr2D	574351916	574352084	A000=CTGGTGGCTCATACCTGAATTCAACATCCTGTGCTCTGACTGACTTGATTGCATGTATAATGTTCTCCGCTTGTTCCACTACTGTGATGTCTCCTCTAGCAGAACTGCATCCAGCAACAAAGGCCTCAACATCCTGCTGCAGTCTGCTCAGTTCTGTGTATTTGGCATC; A001=CTGGTGGCTCATACCTGAATTCAACATCCTGTGCTCTGACTGACTTGATTGCATGTATAATGTTCTCTGCTTGTTCCACGACCATGATGTCTCCTCTAGCAGAACTGCATGCGGCAACAAAGGCCTCAACATCCTGCTGCAGTCTGCTCAGTTCTGTGTATTTGGCATC
MG_0873	2D	144.843	139	chr2D	579396797	579396935	A000=AAATGCAAAATTACAGGCAATATTTAATCAAACAGAAAAGTTGAACATTATGTTTCACTGTTAATGTTAAGAAGACACACCATAAGAGGCTGGCATGTGATGACTGTTTTCGAAGCAAACTTTGGAGGTGATGGAGAAG; A001=ACCTACAAAATTACAGGCAATATTTAATCAAACAGAAAAGTTGAACACTATGTTTCACTGTTAATGTTAAGAAGACGCACCATAAGAGGCTGGCATGTGAGGACTGTTTTCGAAGCAAACTTTGGAGGTGATGGAGAAG
MG_0874	2D	162.157	150	chr2D	601600431	601600580	A000=TTATTTCTAACAGGAGCATTCTCTCGCTCTGCTGTGAACCACAATGCCGGCTGCAAGACCGCCATGTCCAATGTGGTCATGGCGCTGACGGTCATGGTCACGTTGCTGTTCCTCATGCCATTGTTCGTATACACGCCGAATGTTGTCCTT; A001=TTATTTCTAACAGGAGCATTCTCTCGCTCTGCTGTGAACCACAATGCCGGCTGCAAGACCGCCATGTCCAATGTGGTCATGGCGCTGACGGTCATGGTCACGTTGCTGTTCCTCATGCCATTGTTCGTGTACACGCCGAATGTTGTCCTT
MG_0875	2D	163.325	171	chr2D	602510759	602510929	A000=GCATTCTGTTCCAGTTGGCCGAATGATTGTTCTCGATCTGTATGCTGAAGTAAAACCAGTATGGATCAATTCTGATCAGTTCTATGGTGTTCCCTACATCTGGAAAGTCATCTCTCCATTCCTATAAACGCACTATCTACAGTTAAAAAGCATACCTTATGTCATTTTTAA; A001=GCATTCTGTTCCAGTTGGCCGAATGATTGTTCTCGATCTGTATGCTGAAGTAAAACCAGTATGGATCAATTCTGATCAGTTCTATGGTGTTCCCTACATCTGGAAAGTCATCTCTCCATTCCTATAAACGCACTATCTACAGTTAAAAAGCATACCTTATGTCATTTTTAT
MG_0876	2D	163.952	154	chr2D	600406706	600406553	A000=AGCCGCCGGTCGTCAGGACGAGGAGTTGTAGGATGTTGTAGATCAGTGAACACCCTACTGTTGGGGCGGTTAGGAAATCAAACCCTTTAATTGGGTCATAAGACAACACTTTCACCAGTACGGAATGATGCTCACAGTTCGTTCGAAAATACGC; A001=AGCCGCCGGTCGTCAGGACGAGGAGTTGTAGGATGTTGCAGATCAGTGAACACCCTACTGTTGGGGCGGTTAGGAAATCAAACCCTTTAATTGGGTCATAAGACAACACTTTCACCAGTACGGAATGATGCTCACAGTTCGTTCGAAAATACGC
MG_0877	2D	165.845	182	chr2D	601601833	601602014	A000=TTTGATCATCTGATTGCAATGTTAAATTTGCATTGCCTTCTCATCAGTGAAAGTGCCTGCAACAAAGCATTTCACAAGTTTGTTTGTAGCTATCTTCAGCGCCCTTCAAGTCTATGTGATGGAAATTAGGTGCTTGAAATATGTACATTCAAGGTTTCCCATCAACATGAGTTCTCGCAAAC; A001=TTTGATCATCTGATTGCAATGTTAAATTTGCATTGCCTTCTCATCAGTGAAAGTGCCTGCAACAAAGCATTTCACAAGTTTGTTTGTAGCTATCTTCAGTGCCCTTCAAGTCTATGTGATGGAAATTAGGTGCTTGAAATATGTACATTCAAGGTTTCCCATCAACATGAGTTCTCGCAAAC
MG_0878	2D	228.331	162	chr2D	650860896	650861057	A000=TGATACAACAACAATCATGCGACTGGCAAACTCGCTTATTGACTGATACAGTGAGTGGTCTGCTAGGCACAGAATAGGAAGAATGCTTTCATCTCGGAAGGTCAAGCAAACCTAAAAATAGTGTACAACATCTCCATTGAAACAGGAGCGAGCATTATCTTA; A001=TGATACAACAACAATCATGCGACTGACAAACTCGCTTATTGATTGATACAGTGAGTGGTCTGCTAGGCACAGAATAGGAAGAATGCTTTCATCTCGGAAGGTCAAGCAAACCTAAAAATAGTGTACAACATCTCCATTGAAACAGGAGCGAGCATTATCTTA
MG_0879	2D	234.52	158	chr2D	650748558	650748715	A000=GCTGGACACGATTGCTTTAGAATTGAGGATGGATGGACAGGAGAAATTCCTCCAGGTGTTCGCCATCTTTTCATTGATACTTATAACGGAGAGAAGCTTGCCATGAAGACTTTTCAACTGGAAAATTTACGCACTCTCATCATTAAAGTTATCAAATT; A001=GCTGGACACGATTGCTTTAGAATTGAGGATGGATGGACGGGAGAAATTCCTCCAGGTGTTCGCCATCTTTTTATTGATACTTATAATGGAGAGAAGCTTGCCATGAAGACTTTTCAACTGGAAAATGTACGCACTCTCATCATTAAAGTTATCAAATT
MG_0880	3A	0	156	chrUn	296501236	296501391	A000=GCCCTCAAGCATCTTGACAGCGATATTGACATTGCCTGGGAGTAGCACGCCCTTGAAGACGGAGCCATAACCACCTTGGCCCAGCTTGTCTCTGAAGTGGCTTGTCAATGCAACGATGTCTGTGTAGGCGTACCTCGTTGGCCCGATCATTTGTTG; A002=GCCCTCAAGCATCTTGACAGCGATATTGACATTGCCTGGGAGTAGCACGCCCTTGAAGACAGAGCCATAACCACCTTGGCCTAGCTTGTCTCTGAAGTGGCTTGTCACTGCAACAATGTCTGTGTAAGCGTACCTTGTTGGCCCAATCATTTGTTG
MG_0881	3A	2.53493	145	chr3D	9738803	9738947	A002=ATATCTAGTTCAAACGATAATTCCATTTACCCGCTTTCAGAGAAGTAGCCAACCCAGAGTTCTGATCTATCCCATGGCATGTTTGGATGACCCCACTCAATCCATGCCATCCGCTTTTTGTTTTGATCAATTCTTGGAGAAGCAT; A003=ATATCTAGTTCAAACGATAATTCCATTTACCCGCTTTCAGAGAAGTAGCCCACCCAGAGTTCTGATTTATCCCATGGCATGTTTGGATGACCCCACTCAATCCATGCCATCCGCTTTTTGTTTTGATCAATTCTTGGAGAAGCAT
MG_0882	3A	3.52516	175	chr3A	9855337	9855511	A000=GGCAGATGCTTCGCCTAGTGAACATTGCACTTTGTGGTGTTTTCTCACGGGTATACAACGAACTCAGCAGAAAATTCCGATTCATGATGCAGTTGAGCGAATTATATGCACCATACACTTTGTTCAAAGGGTGGTAAGAAATTCTTAAAAAGCTTATCAATATGTCCTTTTTTGC; A001=GGCAGATGCTTCGCCTAGTGAACATTGCACTTTGTGGTGTTTTCTCACGGGTATACAACGAACTCAGCAGAAAATTCAGATTCATGATGCAGTTGAGCGAATTATATGCACCATACACTTTGTTCAAAGGGTGGTAAGAAATTCTTAAAAAGCTTATCAATATGTCCTTTTTTGC
MG_0883	3A	3.52516	186	chr3A	9546590	9546775	A000=GGCACGAATCCGTCCACCCCCTTCTGGCGGCTATCGCTTGTCCGTCGTCTTCACCGGCACTCCCTTGTACATGCCCACACGCGACTTGAGGTCGTCTCGGCGCGGCCTCGCCACCTTGTTGTTCGGATCAAAGAGCAATACCTCCTCGAACGCCCTGAGCGCTGACGCGAGGTCCTTCTGCTGCTC; A001=GGCACGAATCCGTCCACCCCCTTGTGGCGGCTATCGCTTGTCCGTCGTCTTCACCGGCACCCCCTTGTACATGCCCACACGCGACTTGAGGTCGTCTCGGCGCGGCCTTGCCACCTTGTTGTTCGGATCAAAGAGCAATACCTCCTCGAACGCCCTGAGCGCCGATGCAAGGTCCTTCTGCTGCTC
MG_0884	3A	4.18093	167	chr3A	10301051	10301217	A000=GCTGGTTTGGCGCGGAATTAAATGAGCCTTTGAGTATGATGGTCTTCTGCACGCCTCCGAGTAGCCCTTCATAATCTGTATCGCCGCTTTCACCAACAACCACCGTCATGTTCGACAGCTCTACGCCCCACCTTATATACAAGTACCTGGACAAAGATGAACAAACA; A001=GCTGGTTTGGCAAGGAATTAAATGAGCCTTTGAGTATGATGGTCTTCTGCACGCCTCCGAGTAGCCCTTCATAATCTGTATCGCCGCTTTCACCAACAACCACCGTCATGTTCGACAGCTCTACCCCCCACCTTATATACAAGTACCTGCACAAAGATGAAAAAATG
MG_0885	3A	4.67115	158	chr3D	4486847	4486690	A001=GCAGAGGAATAAAGTAGGTGTGTGGAGGCACACTTTTGCTATGGGGTTGCACACGAGACACGGCGGCCTCTTCCCGTGCCTGGTATCTGGCAAGGGTGTGACTGTGGCGGCAATTGAGCACAAGGGTGTGGCTTGCATGCTCGGTTTACCCCTTCAGA; A002=GCAGAGGAATAAAGTAGGTGTGTGGAGGCACACTTTTGCTATGGGGTCGCACACGAGACACGGCGGCCTCTTCCCGTGCCTGGTATCTGGCAAGGGTGTGACTGTGGCGGCAATTGAGCACAAGGGTGTGGCTTGCATGCTCGGTTTACCCCTTCAGA
MG_0886	3A	7.04581	143	chr3A	12253761	12253903	A000=AATGGGACAAAGGAAGAGATGAGAGAGTGAGCGTGTCACGATAATCGATCCACGCTAGCTGATGACTAAATTTGCCAGTTGTCCCTGTTAATATCGTGGACATTCAGGAAGAAGCTATAGTTTCTAGTAATCGATTTGGCCTA; A001=AATGGGACAGAGGAAGAGATGAGATAGTGAGCGTGTCACGATGATCGATCCACGCTAGCTGATGACAAAATTTGCCAGTTGCCCCTGTTAATATCGTGGACGTTCAGGAAGAAGCTATAGATTCTAGTAATCGATTTGGCCTA
MG_0887	3A	7.37155	164	chr3A	12253652	12253815	A000=TCCTCGGCCACTGGGAGGATCCGGTGCTCGAAGTCTGACATCTAAGTGCATGCTTGTGTCTTCTTGCATTCCCATTGCTTGTGTAGTTGTGTTGTTGTCCGGAAGAAAGAATGGGACAAAGGAAGAGATGAGAGAGTGAGCGTGTCACGATAATCGATCCACGC; A001=TCCTCGGCCACTGGGAGGATCCGGTGCTCGAAGTCTGACATCTAAGTGCATGCTTGTGTCTTCTTGCATTCCCATTGCTTGTGTAGTTGTGTTGTTGTCCGGAAGAAAGAATGGGACAGAGGAAGAGATGAGATAGTGAGCGTGTCACGATGATCGATCCACGC
MG_0888	3A	8.19399	171	chr3A	12781426	12781596	A000=TTGAAATAAATCTGTGTTCAAACAAGCCTATGGTGAGTAATTGCTCTTGGACACCAAATCGTGGAAAAGATTTGGTGTTGAGCAATTCACAACATACAAGCAGAAAATTGAAACACATAGGGCGTCTTAGGACAGAGCACCTTGCGTACGTATAACATACTTTCCTGATAT; A001=TTGAAATAAATCTGTGTTCAAACAAGCCTATGGTGAGTAATTGCTCTTGGACACCAAATTGTGGAAAAGATTTGGTGTTGAGCAATTCACAACATACAAGCAGAAAATTGAAACACATAGGGCGTCTTAGGACAGAGCACCTTGCGTACGTATAACATACTTTCCTGATAT
MG_0889	3A	11.7248	165	chr3A	13354393	13354557	A000=CGTCACTTGATCTGTGGCGCTTCCTATGCCTTGACCTGATCTTGTCCTCGGATTCATCGTCTGATGATCGGTGGCGGCGCCTCCGGCTCCTAGTGTGGTCCTTCCTGGTTGACCTTCGCTCATCATCATCGCTGCTGTAATCTGAAGCATCAGACTCTGACCTTG; A002=CGTCACTTGATCTGTGGCGCTTCCTATGCCTTGACCTGATCTTGTCCTCGGATTCATCGTCTGATGATCGGTGGCGGTGCCTCCGGCTCCTAGTGTGGTCCTTCCTGGTTGACCTTCGCTCATCATCATCGCTGCTGTAATCTGAAGCATCAGACTCTGACCTTG
MG_0890	3A	13.4948	145	chr3A	14850951	14851095	A000=TCAATTGTTGGAGAATTTGCTGGAAAAGGCTAAGGCTGTAGGGTACGAACCGTACCAGAACGCTCCTGAGTTGTTATCTGACAGCACGGAGGGCGATGACGACAGGCCTGCTGCTGCTGCAGGTTCACTAATAAAGCACCACAGT; A002=TCAATTGTTGGAGAATTTGCTGGAAAAGGCTAAGGCTGTAGGGTACGAACCGTACCAGAATGCTCCTGAGTTGTTATCTGACAGCACGGAGGGCGATGACGACAGGCCTGCTGCTGCTGCAGGTTCACTAATAAAGCACCACAGT
MG_0891	3A	13.6572	153	chr3A	14850551	14850703	A000=TAGAGCCTCTTGTGGACCATTACGGGTGCATGGTTGACATGTTTGTGCGATTGGGCCGGCTGGATGATGCATTTTCCTTCATCAAGAGAACAGGCTTTGAGCCGAATGAGGCCATCTGGTCTAGTTTGGTAGCTGGATGTCGGAGTCACGGGA; A001=TAGAGCCTCTTGTGGACCATTACGGGTGCATGGTTGACATGTTCGTGCGATTGGGCCGGCTGGATGATGCATTTTCCTTCATCAAGAGAACAGGCTTTGAGCCGAATGAGGCCATCTGGTCTAGTTTGGTAGCTGGATGTCGGAGTCACGGGA
MG_0892	3A	14.1474	179	chr3A	15090016	15090194	A000=AGACTGGATGGGATGTAAATCTCTCATCTCATCAAACATGTGAACTATTTCTCAACAATCTCTTGGATCTGCTCCGGAGTCGAGATTGACGCACTGGTATCGAAATCAGCACTCTCCAACTGCTTGCGCAACTGCATTGGCAATAATGTCAAGGTAAGCGTTATGCATTGCTTCTTCTG; A001=AGACTGGATGGGATGTAAATCTCTCATCTCATCAAACATGTGAACTATTTCTCAACAATCTCTTGGATCCGCTCCGGAGTCAAGATTGACGCACTGGTATCGAAATCAGCACTCTCCAACTGCTTGCGCAACTGCATTGGCAATAATGTCAAGGTAAGCGTTATGCATTGCTTCTTCTG
MG_0893	3A	14.3097	178	chr3A	15089928	15090105	A000=AAGTGCAGATTACATGAAGTAAAGCTGGATGGCAATTATATGCTTCTTGTATGGGCAGAATACAACCATCGGCTATAGTAGAGGGAGAAGACTGGATGGGATGTAAATCTCTCATCTCATCAAACATGTGAACTATTTCTCAACAATCTCTTGGATCTGCTCCGGAGTCGAGATTGAC; A005=AAGTGCAGATTACATGAAGTAAAGCTGGATGGCAATTATATGCTTCTTGTATGGGCAGAATACAACCATCGGCTATAGTAGAGGGAGAAGACTGGATGGGATGTAAATCTCTCATCTCATCAAACATGTGAACTATTTCTCAACAATCTCTTGGATCCGCTCCGGAGTCAAGATTGAC
MG_0894	3A	22.8725	173	chr3A	20134894	20134722	A000=CGCCCACGGCTGCGGATAAGCTTTCATCTTCCCTGTAGTACACGGAATCACCATCAGCGTTGGAGCTTGTCAGGAACACCAGGTCAGTGCTGAGAAGGACCTCCTTCTGTGCTAAGCGGCGATGGTAGGAGTAGTAGATGTGGTTTCTCTTCACACCGCCGCGCCTGTCTGCT; A003=CGCCCACGGCTGCGGATAAGCTTTCATCTTCCCTGTAGTACACGGAATCACCATCAGCGTTGGAGCTTGTCAGGAACACCAGGTCAGTGCTGAGAAGGACCTCCTTCTGCGCTAAGCGGCGATGGTAGGAGTAGTAGATGTGGTTTCTCTTCACACCGCCGCGCCTGTCTGCT
MG_0895	3A	23.4275	179	chr3A	20328802	20328624	A000=TCAACAGCTCAATAAGAACTTACCAGCAAATGGTGATAGGGTGTTCTCCTTGTTGTAAATGTGGTGGGTTGCATGTAGATGCTTGTATAGTGGCTTTATGTCATGCAACTCTCTGTGCATCCAGTAAATTCCAAACTCCACAAAGATGAGATATAGAGACACATAGACAATGTACATGG; A001=TCAACAGCTCAATAAGAACTTACCAGCAAATGGTGATAGGGTATTCTCCTTGTTGTAAATGTGGTGGGTTGCATGTAGATGCTTGTATAGTGGCTTTATGTCATGCAACTCTCTGTGCATCCAGTAAATTCCAAACTCCACAAAGATGAGATATAGAGACACATAGACAATGTACATGG
MG_0896	3A	29.8823	160	chr3A	23832018	23831859	A000=CCTCCGAAATGCAGATGATTATTACTTCACCCGGTACCCGGTTGTGGAGAAGAGACTAGCACAGGCCGGCGTAAGGCTGGCCTTGATACTCAACCGGATATTCGACAAGAAGAAAGCAGATACCACGCCGTTATACATACAGTAAAATAGCTATACTTGT; A001=CTTGTGAAATGCAGATGATTATTACTTCACCCGGTACCCGGTTGTGGAGAAGAGACTAGCACAGGCCGGCGTAAGGCTGGCCTTGATACTCAACCGGATATTCGACAAGAAGAAAGCAGATACCATGCCGTTATACATACAGTAAAATAGCTATACTTGT
MG_0897	3A	32.7966	147	chr3A	24748726	24748872	A000=CGGTTGGACCTACCGGTATGCGAACGTACGCCGTCGACGTGTGTTACTACATGAATGGATAATTATGTTGTGTGTGGTCCTGCATGCCTAGCTGCTTGCTGTGCATGCTGCCTGTGTGTGTAATAAGAACGGGTGGCCTTTCATCAA; A007=CGGTTGGACCTTCCGGTATGCGAACGTACGCCGTCGACGTGTGTTACTACATGAATGGATAATTATGTTGTGTGTGGTCCTGCATGCCTAGCTGCTTGCTGTGCATGCTGCCTGTGTGTGTAATAAGAACGGGTGGCCTTTCATCAA
MG_0898	3A	32.7966	164	chr3A	24606334	24606171	A000=GATGTGGCATGTGAAAATGCAGACCAAAACCAATCAGGAAACTCGCCCTTCAAACCGTTGCTTGAAATGTCAAGCCCGGTGGTTTTCAGCTGCTGAAGCCAAGGTGGAAACAGAGGACCCATCTGGCAAGATCCAAATGATGCATACTTCAGAGTAACGGGAGG; A008=GATTTGGCATGTGAAAATGCAGACCAAAACCAATCAGGAAACTCGCCCTTCAAACCGTTGCTTGAAATGTCAAGCCCAGTGGTTTTCAGCTGCTGAAGCCAAGGTGGAAACAGAGGACCCATCTGGCAAGATCCAAATGATGCATACTTCAGAGTAACGGGAGG
MG_0899	3A	34.1237	164	chr3D	12504880	12505043	A000=GATGTGGCATGTGAAAATGCAGACCAAAACCAATCAGGAAACTCGTCCTTCAAACCGTTGCTTGAAATGTCAAGCCCAGTGGTTTTCAGCTGCTGAAGCCAAGGTGGAAACAGAGGACCCATCTGGCAAGATCCAAATGATGCATACTTCAGAGTAACGGGAGG; A007=GATTTGGCATGTGAAAATGCAGACCAAAACCAATCAGGAAACTCGCCCTTCAAACCGTTGCTTGAAATGTCAAGCCCAGTGGTTTTCAGCTGCTGAAGCCAAGGTGGAAACAGAGGACCCATCTGGCAAGATCCAAATGATGCATACTTCAGAGTAACGGGAGG
MG_0900	3A	36.2371	181	chr3A	25000350	25000530	A000=CCGATGCAGGGCAGCAAACCAAGTGTCTTCTGCTCTCACCAAAGGCTGTGGTGAATGTGAAGCCAAACCTTCAGATCATTGCCGACGATGTCAAATGCACGCACGGAGCTGCCATCAGTGGGGACCTCGACCCTAACGAGCTCTTCTACTTCCAGGCGAGAGGCGTCGACGCCAAAACGGC; A001=CCGATGCAGGGCAGCAAACCAAGTGTCTTCTGCTCTCACCAAAGGCTGTGGTGAATGTGAAGCCAAACCTTCAGATCATCGCCGACGATGTCAAATGCACGCACGGAGCTGCCATCAGTGGGGACCTCGACCCTAACGAGCTCTTCTACTTCCAGGCGAGAGGCGTCGACGCCAAAACGGC
MG_0901	3A	36.5628	143	chr3A	25493586	25493728	A000=CCAATGAACGCAGTGATTCATATATAGATAAGGTGTTTGAATTTGATGAGACACCTAAATACCGCACAATCTCTGAGCTGTTGAAAGCCGAGAAGGAACCACCAGAACTCTCGCCGGGAAAGCAAGCAAGAAAACTTGCTGTA; A001=CCAATGAACGCAGTGATTCATATATAGATAAGGTGTTTGAATTTGATGAGACACCTAAATACCGCACAATCTCTGAGCTGTTGAAAGCCGAGAAGGAACCACCAGAACTCTCGCCAGGAAAGCAAGCAAGAAAACTTGCTGTA
MG_0902	3A	45.864	175	chr3A	33000724	33000550	A000=GCCACCGGAGGCAGCCTGTGGCGGGGTCGCGATCGTCGCCGGGGAAGATGCCGAGGAACAGCGGGGTGCACCCCATGGGGAAGATGCCTGGCACGTACATGGTCTTGGCACCCAGCTCGATTAGAGCCTCGATGGACAGAGCGATGGACCTGATGATCCGGGGTACGAGGGGCCT; A001=GCCACCGGAGGCAGCCTGTGGCGGGGTCGCGATCGTCGCCGGGGAAGATGCCGAGGAACAGCGGGGTGCACCCCATGGGGAAGATGCCTGGCACGTACATGGTCTTGGCACCCAGCTCGATTAGAGCCTCGATGGACAGAGCAATGGACCTGATGATCCGGGGTACGAGGGGCCT
MG_0903	3A	52.1762	175	chr3A	44433337	44433511	A000=ATCGCTCCGCAAAATGAGACTTCACCATCACCTTGGGAGAAGTGCATATCACCGGTACTCAAATTTGCTCCTTCAACAAATACTGGCAGATAAACTTTGGAGCCTCTGCTTAGATTCTTTATGTCACAGTTTCCCCCATTCTCTCTTCCAGGAATGGTCCTTGCTGCTTCATTTG; A001=ATCGCTCCGCAAAATGAGACTTCACCATCACCTTGGGAGAAGTGCATATCACCGGTACTCAAATTTGCTCCTTCAACAAATACTGGCAGATAAACTTTGGAGCCCCTGCTTAGATTCTTTATGTCACAGTTTCCCCCATTCTCTCTTCCAGGAATGGTCCTTGCTGCTTCATTTG
MG_0904	3A	52.6665	173	chr3A	44629220	44629392	A000=AGCCTCTTACCGAGGAGCTTGCGAGTTCCGTAGGGCCTGTGTTGGACGAGCTGTTGCTGTTCTGGAAGGAGAGGATATGCGTGCCTCATGCAAAGGCTGATGATTATTGCAAGAGGGTTGCCCAAGAGTTGACGGTTTCTGTCGCTGACATGCTGCTTCGCTTCTGCGCATGT; A001=AGCCTCTTACCGAGGAGCTTGCGAGTTCCGTAGGGCCTGTGTTGGACGAGCTGTTGCTGTTCTGGAAGGAGAGGATATGCGTGCCTCGTGCAAAGGCTGATGATTATTGCAAGAGGGTTGCCCAAGAGTTGACGGTTTCTGTCGCTGACATGCTGCTTCGCTTCTGCGCATGT
MG_0905	3A	52.6665	160	chr3A	44630920	44631079	A000=TAGGTCAAGGGGGGATGCCTCAAGTTGGTAACATCACAGGAAAGGGAAAGATGCAAGAAACTAGCAGTGCACCGGATGTACAGTTGCACACTGAAAATGCCATTGCCGCTACTCTGACTGGTGGCAACCTTCTATATGCTCACCCAGATTCAGGAACTGA; A001=TAGGTCAAGGGGGGATGCCTCAAGTTGGTAACATCACAGGAAAGGGAAAGATGCAAGAAACTAGCAGTGCACCAGATGTACAGTTGCACACTGAAAATGCCATTGCCGCTACTCTGACTGGTGGCAACCTTCTATATGCTCACCCAGATTCAGGAACTGA
MG_0906	3A	52.8288	169	chr3A	44630336	44630504	A000=TTCTTTTAGATTATTGGAAGATGCGCGCTATGTCCTGAGACATGAGGAGGTTTCCATGTATGTTGCTTCTGAGAGGCCTGACCTGACAAGTTCATGGGTTAAGCTGTTGTTACTTGTGCAAGGAATGGATCCTCAGAAGAGAGTGACGAGTATTCATGTTGAAGATGAG; A001=TTCTTTTAGATTATTGGAAGATGCGCGCTATGTCCTGAGACATGAGGAGGTTTCCATGTATGTTGCTTCTGAGAGGCCTGATCTGACAAGTTCATGGGTTAAGCTGTTGTTACTTGTGCAAGGAATGGATCCTCAGAAGAGAGTGACGAGTATTCATGTTGAAGATGAG
MG_0907	3A	54.5341	158	chr3A	45598432	45598589	A000=TTGCTCTCTATGCCGGGATTCGGATTCCAAAAGTCCACTCTGCTATTTGATTCTTCTTCAGGTAATAATCCTTGACTTGACAATGGTGATTCTCTTTTCTGTAGTAATTTGTCAACATAAAGTACCTTCCTATGTCCCATGTGCAAAAGCATGGCAAT; A001=TTGCTCTCTGTGCCGGGATTCGGATTCCAAAAGTCCACTCTGCTATTTGATTCTTCTTCAGGTAATAATCCTTGACTCGACAATGGTGATTCTCTTTTCTGTAGTAATTTGTCAACATAAAGTACCTTCCTATGTCCCATGTGCAAAAGCATGGCAAT
MG_0908	3A	55.0243	156	chr3A	47825379	47825534	A000=TTACAGACTTGCACAGTTATGAGGCATGGAAATTACAACGAGAGAACTATGCTAAGACGTTTATTTTTCTTATTGTTGTATCAGCCCAGGTAAAAAACTGTGAACATGATGTAATGTCTAACACACACTACAGATAACACTTCCCTGGAGGTCCAC; A001=TTACAGACTTGCACAGTTATGAGGCATGGAAATTACAACCAGAGAACTATGCTAAGACGTTTATTTTTCTTATTGTTGTATCAGCCCAGGTAAAAAACTGTGAACATGATGTAATGTCCAACACACACTACAGATAACACTTCCCTGGAGGTCCAC
MG_0909	3A	55.8467	178	chr3A	47084109	47084286	A000=GGCCGCCTCCCGTGTGCAGAGTGCGCCAAGGTCAGATGACCATTTGGTAGCGTTTTTGTGATTATTGATCAGAGTATGGCCATTTAATAGAGTTTTGTGATTGTTGATATCAGAATAAGCTGCCCCATTTTGTAAACGCTGATATGTACGGACTGATCGAACTATGGATGAGTGCTTT; A001=GGCCGCCTCCCGTGTGCAGAGTGCGCCAAGGTCAGATGACCATTTGGTAGCGTTTTTGTGATTATTGATCAGAGTATGACCATTTAATAGAGTTTTGTGATTGTTGATATCAGAATAAGATGCCCCATTTTGTAAACGCTGATATGTACGGACTGATCGAACTATGGATGAGTGCTTT
MG_0910	3A	56.1725	158	chr3A	49481828	49481985	A000=TGTTCTGGAAGAATGTACCCCAGGTTCTTATCTATTCCTGGCTTTGACAAAATTCCTAATCCTAACAATGACACAGCATCTTCCTTACAAAGAACTTCGTGTTTTTTTCTTGCAGGGAGCGGCAACTACTTGCTACGTAGGCCTCAACCCTCAGCTGA; A001=TGTTCTGGAAGAATGTATCCCAGGTTCTTATCTATTCCTGGCTTTGGCAAAATTCCTAATCCTAACAATGACACAGCATCTTCCTTACAAAGAACTTCGTGTTTTTTTCTTGCAGGGAGCGGCAACTACTTGCTACGTAGGCCTCAACCCTCAGCTGA
MG_0911	3A	56.9949	180	chr3A	45603500	45603679	A000=GTGCATATTTTCTGGGAACTGTCATCTAGCTTCATATTCATGCTTTCCAGTGATAGCGAATTGCATCCATTCCCAAGGTGATAACCACAGAATTTTGTTGTCCACAGCATGGCCACACATGTTTTCTCTTTGATTTCCCCTTTCTGAAACTTGTCTCATCTTAGGTGGCGCAGATTCTGC; A001=GTGCATATTTTCTGGGAACTGTCATCTAGCTTCATATTCATGCTTTCCAGTGATAGCGAATTGCATCCGTTCCCAAGGTCAACAGAATTTTGTTGTCCACAGCATGGCCACACATGTTTTCTCTTTGATTTCCCCTTTCTGAAACTTGTCTCATCTTAGGTGGCGCAGATTCTGC
MG_0912	3A	57.6507	145	chr3A	46993826	46993970	A000=TGAGGTTGCGCTGACCCTTCCAAAGTCGAGCGGCAATGGCAGTGCCGCAGTCGGCGTCGGCGCGAGGAAGTGCGCCAAGAGGGGGGACAGCATTTGGGGAGCCTGGTTCTTCTTCAATCACTACTTCAGGCCTGCACTCGTGGAG; A001=TGAGGTTGCGCTGACCCTTCCAAAGTCGAGCGGCAACGGCAGTGCCGCGGTCGGCGTCGGCGCGAGGAAGTGCGCCAAGAGGGGGGACAGCATTTGGGGAGCCTGGTTCTTCTTCAATCACTACTTCAGGCCTGCACTCGTGGAG
MG_0913	3A	57.9764	168	chr3A	46993896	46994063	A000=TGCGCCAAGAGGGGGGACAGCATTTGGGGAGCCTGGTTCTTCTTCAATCACTACTTCAGGCCTGCACTCGTGGAGAAGGCAAAGGAGAAGGTGACGCGGGACGCATCTGGGAGCATCACCGGCTTTGACAAGTCCGATCTCCGTCTTGATGTCTTCCTGGTGCAGCAT; A007=TGCGCCAAGAGGGGGGACAGCATTTGGGGAGCCTGGTTCTTCTTCAATCACTACTTCAGGCCTGCACTCGTGGAGAAGGCAAAGGAGAAGGTGACGGGGGACGCGTCTGGGAGCATCACCGGCTTTGACAAGTCCGATCTCCGCCTTGATGTCTTCCTGGTGCAGCAT
MG_0914	3A	59.2327	179	chr3A	51768768	51768946	A000=GGTTCCACCTTATAGATTACATGTGGTTTAACACATAAAGCAACAAGAGGTCTTTGTGTAAGTGCCTTGACTAGCTGGCACAACATATACTACATGAAAGTGCCCAGTAAAGGGATTCAAATTTACAGAGCAACTCGACTGATGCTTGCTGCACATGATCAGCTTCACAAGCGACTCGG; A002=GGTTCCACCTTATAGATTACATGTGGTTTAACACATAAAGCAACAAGAGGTCTTTGTGTAAGTGCCTTGACTAGCTGGCACAACATATACTACATGAAAGTTCCAGTAAAGGGATTCAAATTTACAGAGCAACTCGACTGATGCTTGCTGCACATGATCAGCTTCACAAGCGACTCGG
MG_0915	3A	59.8524	153	chr3A	53181659	53181811	A000=CTAGGATTGTAATAAGCTACCTTTCATTCTTTACGCGACGATGCTATCAGGTTTTTGTCCCATGGTTCAGCAGCAATGGATGCGAGCAGTGGGTTTCCTGATAGTGTGCAAAACTCATTACCCCTTTCCCTTTTGCTGCTTGGCAGTTTGTTG; A001=CTAGGATTGTAATAAGCTACCTTTCATTCTTTACGCGACGATGCTATCAGGTTTTTGTCCCATGGTTCAGCAGCAACGGATGCGAGCAGTGGGTTTCCTGATAGTGTGCAAAACTCATTACCCCTTTCCCTTTTGCTGCTTGGCAGTTTGTTG
MG_0916	3A	60.7396	174	chr3A	53838265	53838438	A000=GAGCACATATCTTCCTCGGCTTTCTGCTTTGATGCAGGCAATAGAGCATCTGCTGAGCATTTATTTGTACCAGTTTCATCAGCAAATCGCTGGTCTTCCTGGATGACCAGATCTGCTCCTTCTAATGAAGCATTTCGCAGCCTAACTTCAGTGTCATGCTTCAAGCCATCAGAG; A001=GAGCACATATCTTCCTCGGCTTTCTGCTTTGATGCAGGCAATAGAGCATCTGCTGAGCATTTATCTGTACCAGTTTCATCAGCAAATCGCTGGTCTTCCTGGATGACCAGATCTGCTCCTTCTAATGAAGCATTTCGCAGCCTAACTTCAGTGTCATGCTTCAAGCCATCAGAG
MG_0917	3A	61.1932	142	chr3A	54662854	54662995	A000=CCTTTCTAGTGAGCAGCTCCACGAGGCTCGTGTGGACGACGACGAACGGCCTTTTCCCATTTATCGCCAAGGTGTAAGCATTAGGGACAGGGTTTTGCCGTATGTAGAAGTCGGGTGCTTCCGTGTTCAGGATTTTCGCAGC; A001=CCTTTCTAGTGAGCAGCTCCACGAGGCTCGTGTGGACGACGACGAACGGCCTTTTCCCATTTATCGCCAAGGTGTAAGCGTTAGGGACAGGGTTTTGCCGTATGTAGAAGTCGGGTGCTTCCGTGTTCAGGATTTTCGCAGC
MG_0918	3A	61.355	164	chr3A	54457175	54457338	A000=GTTGTGCCTCCGAGCTGTCGGGATGCAGTGCCTTTGAGCTGCAGTGGGAGCCGCTCCGCTACCAAGCTACAACATGAGCCGCCCACGAAGATGGCGCCCAAGCTGCCCTCGTCGGCCTCCTCTTGGTGCTTTCTTACTTCACTTCAGTACGAGTAAGGGGGAGG; A001=GTTGTGCCTCCGAGCTGTCGGGATGCAGTGCCTTTGAGCTGCAGTGGGAGCCGCTCCGCTGCCAAGCTACAACATGAGCCGCCCACGAAGATGGCGCCCAAGGTGCCCTCGTCGGCCTCCTCTTGGTGCTTTCTTACTTCACTTCAGTACGAGTAAGGGGGAGG
MG_0919	3A	61.355	146	chr3A	56219916	56220061	A000=ACAGCATCAAACATTGTGGAATCCTTTTTCTTTACTTTCCCTTTCAACCGCTGATTCTTCTACTACTGTTTTCAGGTATTACCATTCTCATATGTACAATTTATCCTGAAAAACAAGAAATGCAAAATTCTGTCAATCATCTGCAG; A001=ACAGCATCAAACATTGTGGAATCTTTTTTCTTTACTTTCCCTTTCAACCGCTGATTCTTCTACTACTGTTTTCAGGTATTACCATTCTCATATGTACAATTTATCCTGAAAAACAAGAAATGCAAAATTCTGTCAATCATCTGCAG
MG_0920	3A	62.0108	167	chr3A	55037131	55037297	A000=GCAAGTATTGAAGATGACGGCGCCAATCACAAAAGAAAGAGAGAGAAAATGTTAGAAATGTGCAGAGCAAAGTGAAGATAAATATTCCATGCTTATTTCTACCTTTCTAATTGCATGATTCCTGTATAGGACAGTACTGGTGCCTTTTGGAGCTAGCCCATACTTAT; A001=GCAAGTATTGAAGATGACGGCGCCAATCACAAAAGAAAGAGAGAGAAAATGTTAGAAATGTGCAGAGCAAAGTGAAGATAAATATTCCATGCTTATTTCTACCTTTCTAATTTCATGATTCCTGTATAGGACAGTACTGGTGCCTTTTGGAGCTAGCCCATACTTAT
MG_0921	3A	62.0108	146	chr3A	56140213	56140358	A000=TGTATATTGGGAAGCAAAGGAAACCGTAACTGATTGCGGTTGGACCCTTGGAAGAGTTTTATGTAATATGCGCAATGATTCTTAAATAATATTGCAAATATGCTCTGTCAATTCTTTTGTTACGCACCGAATCTGTCCCGCAACAG; A002=TGTATATTGGGAAGCAAAGGAAACCGTAACTGATTGTGGTTGGACCCTTGGAAGAGTTTTATGTAATATGCGCAATGATTCTTAAATAATATTGCAAATATGCTCTGTCAATTCTTTTGTTACGCACCGAATCTGTCCCGCAACAG
MG_0922	3A	62.0108	168	chr3A	56228177	56228344	A000=ATAGAACTAGCATATGGAATGTACTTGTATAACTACGTAGAACTAGCATAACAGAACTATCAGCCTATGGTGAGACGTTAAGAAAATACAGTGAAATGGAATAACTGGCACAGTTCAGCTGAATTCAAGAAAGAAATTACAACCTTCATGTCTTTCTTTTATTCTAAA; A001=ATAGAACTAGCATATGGAATGTACTTGTATAACTACATAGAACTAGCATAACAGAACTATCAGCCTATGGTGAGACGTTAAGAAAATACAGTGAAATGGAATAACTGGCACAGTTCAGCTGAATTCAAGAAAGAAATTACAACCTTCATGTCTTTCTTTTATTCTAAA
MG_0923	3A	62.3365	160	chr3A	55045787	55045946	A000=TTTGCTTTCTACAAAAATTTGTCTGGCAAAGCAAATTCCCCTTACTTTGCCGGCTGCCATGTTTTTCTACTAACTTACCTGCCCTGCATATCTAGCTAGATGGATAGATAGATAAATGTTACAAGTAATAAAAAAGGTTACTGGGATGTCGTGCTGTCTT; A001=TTTGCTTTCTACAAAAATTTGTCTGGCAAAGCAAATTCCCCTTCCTTTGCCGGCTGCCATGTTTTTCTACTAACTTACCTGCCCTGCATATCTAGCTAGATGGATAGATAGATAAATGTTACAAGTAATAAAAAAGGTTACTGGGATGTCGTGCTGTCTT
MG_0924	3A	62.6622	156	chr3A	54939606	54939761	A000=GTTGATGCCGGTCAACCCGAGCTTGCGCAGCTGGGTAAGATTCTCGAGCTCCTTGAGGAGTAGGAGACTGTCTTTCCCACCTGCAATATTCACAACACCGAGTGTATGCAACTCCGTCAGCTTCCCAATCCCCTCGGCGGCGGCACGAACAATCTC; A001=GTTGATGCCGGTCAACCCGAGCTTGCGCAGCTGGGTAAGATTCTCGAGCTCCTTGAGGAGTAGGAGACTGCCTTTCCCACCTGCAATATTCACAACACCGAGTGTATGCAACTCCGTCAGCTTCCCAATCCCCTCGGCGGCGGCACGAACAATCTC
MG_0925	3A	62.8246	161	chr3A	56676005	56676165	A000=AATGTCTGTTGAGATATTGGAGCCTTCTGGTCAAAGACAGAACAATCGCCTGTTTCAGCTGGCCGACGCACATGGGGAAATTGCTGGTAGCTGCGCACATGTCGGACATTTTCTCCCAAACGGTGCACGAAAGAATTCCCTCGAATTTGGTGCTGCTGGAG; A001=AATGTCTGTTGAGATATTGGAGCCTTCTGGTCAAAGACAGAACAATCGCCTGTTTCAGCTGGCCGACGCACATGGGGAAATTGCTGATAGCTGCGCACATGTCGGACATTTTCTCCCAAACGGTGCACGAAAGAATTCCCTCGAATTTGGTGCTGCTGGAG
MG_0926	3A	62.9869	157	chr3A	56670697	56670853	A000=CTCCTCAGCTCTTTACGTTCATCCATTATTCCCTTGTCATTATTTTTACCGCATCTGTAGTCAGTCACTAGCCCTTCTGTTCGCAACTTGACCCTCCTTGTCCAATTATCTGATAGTACCATGCCGTATCAGTATTTGCAGTTAGTTTTGTAGCTTG; A002=CTCCTCAGCTCTTTACGTTCATCCATTATTCCCTTGTCATTATTTTTACCACATCTGTAGTCAGTCACTAGCCCTTCTGTTCGCAACTTGACCCTCCTTGTCCAATTATCTGATAGTACCACGCCGTATCAGTATTTGCAGTTAGTTTTGTAGCTTG
MG_0927	3A	63.3127	179	chr3A	56675550	56675728	A000=GAGAAAGAACGGCTTCTGGCTGAAGGTAATGCAGCCATGGAAGCCCGCAGAGCTGAAGCAGAGGCTGAATCTAAGCGTAAGCGGGACCTTGAGAGGGAAAAGGCTCGTCAGGCCTTGCAGGAGGTAAGTGAATGAAATACATTTGCTGGTGCTATGAAACTCATCTTTTGTCTTATAGC; A001=GAGAAAGAACGGCTTCTGGCTGAAGGTAATGCAGCCATGGAAGCCCGCAGAGCTGAAGCAGAGGCTGAATCTAAGTGTAAGCGGGACCTTGAGAGGGAAAAGGCTCGTCAGGCCTTGCAGGAGGTAAGTGAATGAAATACATTTGTTGGTGCTATGAAACTCATCTTTTGTCTTGTAGC
MG_0928	3A	63.3127	157	chr3A	56399847	56400003	A000=TCAGAGACTGATTTGCAAGATATACCTGTGATGCGAACATTATGTCTTCCCTGTACTGATCAGAGACTCTCTGCTCTTCGTGTTGGCTCAGAGTGTTCCAGATATGTGAGAAGAATTGTCGGTCCAGTTGCCCAAGAACAGCATAGGACCAAGCAAT; A001=TCAGAGACTGATTTGCAAGATATACCTGTGATGCGAACATTATGTCTTCCCTGTACTGATCAGAGACTCTCTGCTCTTCGTGTTGGCTCAGAGTATTCCAGATATGTGAGAAGAATTGTCGGTCCAGTTGCCCAAGAACAGCATAGGACCAAGCAAT
MG_0929	3A	63.3127	159	chr3A	56969557	56969715	A000=CTTAGCATTTCTTCATATATTTCCGAGGGAATAGAAAGGTTGAACAGTGTTGTTACTTCGGATCTGAATAACAGAATTGAGAGCACGTTTTCTTACAAGATGACAGTCGGAACATAATCTAACTACAGGTCAACATGGATCCATCACACGCCAGAAGAG; A001=CTTAGCATTTCTTCATATATTTCCGAGGGAATAGCAGGGTTGAACAGTGTTGTTACTTCGGATCTGAATAACAGAACTGAGAGCACGTTTTCTTACAAGATGACAGTCGGAACATAATCTAACTACAGGTAAACATGGATCCATCACACGCCAGAAGAG
MG_0930	3A	63.475	159	chr3A	57012903	57013061	A000=CTTAGCATTTCTTCAGATATTTCCGAGGGAACAGCAGGGTTGAACAGTGTTGTTACTTCGGGTCTGAATAACAGTACCGAGAGCACGTTTTCTTACAAGATGACAGCCGGAACATGATCTAACTACAGGTCAACATCGATCCATCACACGCCAGAAGAG; A001=CTTAGCATTTCTTCAGATATTTCCGAGGGAACAGCAGGGTTGAACAGTGTTGTTACTTCGGGTCTGAATAACAGTACCGAGAGCACGTTTTCTTACAAGATGACAGACGGAACATGATCTAACTACAGGTCAACATGGATCCATCACACGCCAGAAGAG
MG_0931	3A	67.2335	158	chr3A	60005401	60005558	A000=GCCCACACATTGCTGCAGGGCTGCCCTTTAATCACAAATTCACAAAGAAGAACCTGAATCATGTACTGTATCCAAGGAAAAGATATCCATATCAACAATGGATGCCCGGCGGGGATCAGTAGCGGCTGCACTCTGCGGGGAGCCCCTGCGGGAACCTG; A001=GCCCACACATTGCTGCAGGGCTGCCCTTTAATCAAAAATTCACAAAGAAGAACCTGAATCATGTACTGTATCCAAGAAAAAGATATCCATATCAACAATGGATGCCCGGCGGGGATCAGTAGCGGCTGCACTCTGCGGGGAGCCCCTGCGGGAACCTG
MG_0932	3A	67.3959	178	chr3A	58045593	58045770	A000=CTTCAAATCAGAGAGCTCAGCCCGTAGTTCAGATACTTCGGTCTCTAGTCTGTCCACTGTGATATGAACCTTGGCACGTGTGTCAGCCATCTTCAGATCGGATCGGTGCGAGAGACGGGCCAACGATCTCGTCCCAATTAGCTCCGATCTGGACCCAACTCCTTGGCTATGAGTAAGA; A001=CTTCAAATCAGAGAGCTCAGCCCGTAGTTCAGATACTTCGGTCTCTAGTCTGTCCACTGTGATCTAAACCTTGGCACGTGTGTCAGCCATCTTCAGATCGGATCGGTGCGAGAGACGGGCCAACGATCTCGTCCCAATTAGCTCCGATCTGGACCCAACTCCTTGGCTATGAGTAAGA
MG_0933	3A	67.3959	165	chr3A	59521573	59521737	A000=CGTACCTCTTTGTTCTAATATTTCAGGCACTGCGTTTTGTTGGCCTGCTATGTGGTAGCTGTTGTATCTATATGCCACTTCTCGTTGTTAATCCAACAAACGTACTGAGTGATTTGCCTGTTACACTGCCTTCCTTTCTCTCCAGCAGCATTTGGGATGACCTTA; A001=CGTACCTCTTTGTTCTAATATTTCAGGCACTGCGTTTTGTTGGCCTGCTATGTGGTAGCTGTTGTATCTATATGCCACTTCTCATTGTTAATCCAACAAACGTACTGAGTGATTTGCCTGTTACACTGCCTTCCTTTCTCTCCAGCAGCATTTGGGATGACCTTA
MG_0934	3A	67.3959	181	chr3A	57958137	57958317	A000=CAACGAGAGGAATCAGTTAAACATTAACTTACCTTGCCACTAGCAGCTGAAACACCTTCCCCGGTAGAAGATTCATGAGCAACATCAGACAGGCAACATGCAGTAGACTGCTTATCTGAATTGTTATTAGGGTTGGCATATAGGTCAGGAAAAGCCCAATCTTTTGTTGGGTTCGAAGAGT; A001=CAACGAGAGGAATCAGTTAAACATTAACTTACCTTGCCACTAGCAGCTGAAACACCTTCCCCGGTAGAAGATTCATGAGCAATATCAGACAGGCAACATGCAGTAGACTGCTTATCTGAATTGTTATTAGGGTTGGCATATAGGTCAGGAAAAGCCCAATCTTTTGTTGGGTTCGAAGAGT
MG_0935	3A	69.5793	158	chr3A	71149289	71149446	A000=CGGAGCACGGTCACCATCGCGAGACAAGTTTTGATACCTTCCGGTACCTTGGCACGGAACGCATTGCATAGATCGAGATCGATACGCTAATGGCAGCATTTGCTGTAGTGGATTGCTGTAAGCCTGTAATCTACGTCTTCTGGGATAGGCAAGCAAGG; A002=CGGAGCACGGTCACCATCGGGAGACAAGTTTTGATACCTTCCGGTACCTTGGCACGGAACGCATTGCATAGATCGAGATCGATATGCTAATGGCAGCATTTGCTGTAGTGGATTGCTGTAAGCCTGTAATCTACGTCTTCTGGGATAGGCAAGCAAGG
MG_0936	3A	69.7416	152	chr3A	71795750	71795901	A000=CCGGTGCTGATGTTTGTTTATCGTCGTCTGAAGACCGATTTCAACCGCCCTCTAGTTGATTTCACATTTTGTTAATTATTAATGTAATCTCCTTCGTAAGGATGATGATCCCCCACAGCATATTTTGTACCTTAGCTGCTTAGCAGCCTTTA; A002=CCGGTGCTGATGTTTGTTTATCGTCGTCCGAAGACCGATTTCGACCGCCCTCTAGTTGATTTCACATTTTGTTAATTATTAATGTAATCTCCTTCGTAAGGATGATGATCCCCCACAGCACATTTTGTACCTTAGCTGCTTAGCAGCCTTTA
MG_0937	3A	70.3586	162	chr3A	550655401	550655562	A000=TTGCTGTGCCTGCTCATTCCAATAAAAACCCTTCTTGGTAAGTAACCGTGTAAGAGATTTAGTGATCCAACTATACCTTGGTACAAATTTTCTGTAGTAGCCTGTGAGTCCAAGAAAACCTCGCAGTTCAGAAACATTTGTTGGCACAGGCCATTTCTCCAT; A001=TTGCTGTGCCTGCTCATTCCAATAAAAACCCTTCTTGGTAAGTAACTGTGTAAGAGATTTAGTGATCCAACTATACCTTGGTACAAATTTTCTGTAGTAGCCTGTGAGTCCAAGAAAACCTCGCAGTTCAGAAACATTTGTTGGCACAGGCCATTTCTCCAT
MG_0938	3A	70.6844	172	chr3A	552280890	552281061	A000=CCAGCAAGATCTGGAAGACAGTGTGTTGGTCAAAGCAAGATTGCTTGAGGAATTAGGTTCAGACAAATATCTGCAGCAATATAAGCAGCCTTGAGCACTGACTGCCTGTTCTGTTGACACACATCCAATCTTGACAGAAGCAGAAAAATAGTCCACTGTGGATGATATTCTT; A002=CCAGCAAGATTTGGAAGACAGTGTGTTGGTCAAAGCAAGATTGCTTGAGGAATTAGGTTCAGACAAATATCTGCAGCAATATAAGCAGCCTTGAGTACTGACTGCCTGTTCTGTTGACACACATCCAATCTTGACAGAAGCAGAAAAATAGTCCACTGTGGATGATATTCTT
MG_0939	3A	73.059	143	chr3D	160558543	160558685	A000=ATATTGTTTACAACATGAAGCCATCCATCACCTTCAGTGCTTATACCTGCACTACGAACTGTTGGAAATATTGTCACAGGAGATGACTCGCAAACTCAGGTAACTCATTCATTTTCGTTTTGTTCTTTGGATTCACTACATTT; A001=ATATTGTTTACAACATGAAGCCATCCATCACCTTCAGTGCTTATACCTGCACTACGAACTGTTGGAAATATTGTCACAGGAGATGACTCACAAACTCAGGTAACTCATTCATTTTCGTTTTGTTCTTTGGATTCACTACATTT
MG_0940	3A	74.0816	173	chr3A	202638677	202638849	A000=ACAGTTGGGTAACTCGAAGAAAATAGGTGGCCGGGTCCAGGCCTATGTCATAAATGTGTACTGCAGGCACCTATTTAATGAAAATCATCCTAGGAACTCACTCAAGCACTATTTCTTCCACACTGCATCTGTAAGAAAATGAAACCCCACATTTTTTCTCTCTGTTTGTTTTT; A001=ACAGTTGGGTAACTCGAAGAAAATAGGTGGCCGGGTCCAGGCCTATGTCATAAATGTGTACTGCAGGCACCTATTTAATGAAAATCATCCTAGGAACTCACTCAAGCACTATTTCTTCCATACTGCATCTGTAAGAAAATGAAACCCCACATTTTTTCTCTCTGTTTGTTTTT
MG_0941	3A	74.244	148	chr3A	144166861	144166714	A000=GAACACCTGGTAGTTCCAGAGAGAAGATAGTGTCAAGTAGAAATGTCAACAACTCAACTATTGATGACATTGTGGTAAGCATCCTTCACTATAAGCATAGCCTGAAAATCTTTCATACTATCTGAGACACGAAACTACCTTGAAGCTG; A001=GAACACCTGGTAGTTCCAGAGAGAAGATAGTGTCAAGTAGAAATGTCAACAACTCAACTATTGATGACATTGTGGTAAGCATCCTTCACTATAAGCATAGCCTGAAAATCTTTCATACTATCTGAGACATGAAACTACCTTGAAGCTG
MG_0942	3A	74.244	181	chr3A	158469605	158469425	A000=TGGAGTTGGTCTTGAGAGCATGAGATGCACTTGCAAGAACCCCGAGATGCATGCTCTGGCTTGATATAACGGACGCCGGCATCGTGCTTTGCTTCTGCACAAGGCGCCTCACTCCGACACGCTGCTCTCCTGTCTCACTCCTGCGAAAACAAAACACAATGTCTTTGTGATGATGCATACT; A003=TGGAGTTGGTCTTGAGAGCATGAGATGCACTTGCAAGAACCCCGAGATGCATGCTCTGGCTTGATATAACGGACGCCGGCATCGTGCTTTGCTTCTGCACAAGGCGCCTCACTCCGACACGCTGCTCTCCTGTCTCACTCCTGCGAAAACAACACACAATGTCTTTGTGATGATGCATACT
MG_0943	3A	74.5697	155	chr3A	269671009	269670855	A000=GCGTACGAGTGTTCTAAAGAGTAGTTTACCAACTTGGTCGCTTTGACGCACTGAATCTGCCTCTCTGTCTTTTCACGCTGGCACTCACCGCACCAGCTAGAAAAATCCATCTGGTATTTCTTCATCTCCCTGAACACGGAGCTGAACAAAAGATG; A001=GCGCACGAGTGTTCTAAAGAGTAGTTTACCAACTTGGTCGCTTTGACGCATTGAATCTGCCTCTCTGTCTTTTCACGCTGGCACTCACCGCACCAGCTAGAAAAATCCATCTGGTATTTCTTCATCTCCCTGAACACGGAGCTGAACAAAAGATG
MG_0944	3A	74.5697	168	chr3A	371628763	371628596	A000=CTACAACTTTGTTAGATTTTGCGTCATGCCTGTGCAGGTAGCAGATTACTGTCGGGATCGGCTCCACGCAGCGCTGGTGGAGGAGCTGAGCAGGATAGAAGGGTCCGTGTCTGGTGCTAACCTGGGAGCTGTGGAGTTCAAGAAGCAGTGGGAGAAGGCGTTTGTGGA; A001=CTACAACTTTGTTAGATTTTGCGTCATGCCTGTGCAGGTAGCAGATTACTGTCGGGATCGGCTCCACGCAGCGCTGGTGGAGGAGCTGAGCAGGATAGAAGGGTCCGTGTCTGGTGCTAGCCTGGGAGCTGTGGAGTTCAAGAAGCAGTGGGAGAAGGCGTTTGTGGA
MG_0945	3A	74.8954	178	chr3A	309341088	309341265	A000=AGAATTTCTGGCTTGATACGATGCACTTCAGTGTTTCCACCAACGAGAGCTGAGTTAGGTGATGTTCGGGTAGCACTCCTCGAAGGACAAGAGGATGCTATTACATCAACCAAATAGTCAAGGTGCCTTTCATAGAAAATCTCAATAATTACGTCTCTCTGCACCAAGGGGAAAGAAG; A001=AGAATTTCTGGCTTGATACGATGCACTTCAGTGTTTCCACCAACGAGAGCTGAGTTAGGTGATGTTCGGGTAGCACTCCTCGAAGGACAAGAGGATGCTATTACATCAACCAAATAGTCAAGGTACCTTTCATAGAAAATCTCAATAATTACGTCTCTCTGCACCAAGGGGAAAGAAG
MG_0946	3A	75.0578	167	chr3A	430317630	430317796	A000=TTAAAACACCAGACCCACGTACACGATGTTCTCCGGGCAGGAACAGAGCTCCAGCGCAAGGGCAAGGCTTCGCCATGGCTAGCTACGTTCCTCACATCTGGCTCCCGCGACGGCCGTGGAGCAGCAGCTGCACCAGTTCATATCTCGCGCTTCGAATTTCTACACGA; A001=TTAAAACACCAGACCCACGTACACGATGTTCTCCGGGCAGGAACAGAGCTCCAGCGCAAGGGCAAGGCTTCGCCATGGCTAGCTACGTTCCTCACATCTGGCTCCCGCGACGGCCATGGAGCAGCAGCTGCACCAGTTCATATCTCGCGCTTCGAATTTCTACACGA
MG_0947	3A	75.548	155	chr3A	431128367	431128213	A000=CCTTCCAGTGCCGGAACAGAGCAGCATATAAGAATGGCATCCCTGAAGGCCGTGAAGCCAACCGGACTTGAAGGGCAGGCCAAGGAGCCTACCAAGGTTAGTGCCGCCAAGGGGCCTGCGAAGCTCAGTGCCACGGCGACCAAGCCAGCAGCCGC; A001=CCTTCCAGTGCCGGAACAGAGCAGCATATAAGAATGGCATCCCTGAAGGCCGTGAAGCCAACCGGACTTGAAGGGCAGGCCAAGGAGCCTACCAAGGTTAGTGCCGCCAAGGGGCCTGCAAAGCTCAGTGCCACGGCGACCAAGCCAGCAGCCGC
MG_0948	3A	75.7103	181	chr3A	430790446	430790266	A001=AAGGAAGGTGGCAGTCGAGAACGGCCCCAGCCTTTTTATTTCCCGACTCAACAAAAACAACGTGTTTGGATGTTCCTAACCAACAGCATACATAAAAACTGCTACATACTACTAGTCCCAGTGCATATTCAGCCCACTGAGCTCTTAACCAAATTTAGATCCCCGAGTTTCTGTCGACGCC; A002=AAGGAAGGTGGCAGTCGAGAACGGCCCCAGCCTTTTTATTTCCCGACTCAACAAAAACAACGTGTTTGGATGTTCCTAACCAACAGCATACATGAAAACTGCTACATACTACTAGTCCCAGTGCATATTCAGCCCACTGAGCTCTTAACCAAATTTAGATCCCCGAGTTTCTGTCGACGCC
MG_0949	3A	76.0361	153	chr3A	433999177	433999025	A000=GGCATGCATCAACCTCCTTTTCGTTTGTCAGGGTAGCATTCTTTGTGATGAACTGATCCAAGCCAACCATAGCAACAGTATTACCACAAGGAACATCGTCAACAGACTCTTGCTTCTTTCCCATCCAAATAACTGTACGCTGGACACTCTTCA; A001=GGCATGCATCAACCTCCTTTTCGTTTGTCGGGGTAGCATTCTTTGTGATGAACTGATCCAAGCCAACCATAGCAACAGTATTACCACAAGGAACATCGTCAACAGACTCTTGCTTCTTTCCCATCCAAATAACTGTACGCTGGACACTCTTCA
MG_0950	3A	77.7089	149	chr3A	484105058	484105206	A000=AATGATTGCTGAAAGAGTAAGGTAATCAAAAACATCGGTGCAATACCGCCACGCATTGGCATTCCCATACTTCCTCTGGCACTCGTCATAGAAGCCATATACCTACAGATCAGTAACATTATATTAGTTTGCCTGCATGATAAAAGAAG; A001=AATGATTGCTGAAAGAGTAAGGTAATCAAAAACATCGGTGCAATACCGCCATGCATTGGCATTCCCATACTTCCTCTGGCACTCGTCATAGAAGCCATATACCTACAGATCAGTAACATTATATTAGTTTGCCTGCATGATAAAAGAAG
MG_0951	3A	78.1992	155	chr3A	482061144	482061298	A000=ACGGCGTCGGGTGCGCGTCCACTGGCGACACCTCCGCCGCGCTCTCGGCCTACTGTGCCGCTGCGGGCATCCCCGCCATCGTGTTCCTCCCCGCCGACCGCATCTCGCTGCAGCAGCTCATCCAGCCCATTGCCAACGGCGCCACGGTGCTCTCG; A001=ACGGCGTCGGGTGCGCGTCCACTGGCGACACCTCCGCCGCGCTCTCGGCCTACTGTGCCGCTGCGGGCATCCCCGCCATCGTGTTCCTCCCCGCCGACCGCATCTCGCTGCAGCAGCTCATCCAGCCCATCGCCAACGGCGCCACGGTGCTCTCG
MG_0952	3A	79.1894	151	chr3A	478664210	478664060	A000=GCAGCTCACAGCAACCAGCCGGTCAGGCACCACACACCTGCGCAACCACCTTGCGATATGCACCACCACCTCTACACGCCGTGCTGGTAAGGGTCGGAAGCTGATTGTACGCCGTATTCTCCACAACAAAACATCCACTGGGCAGCCTGGC; A001=GCAGCTCACAGCAACCAGCCGGTCAGGCACCACACACCTGCGCAACCACCTTGCGATATGCACCACCACCTCTACACGCCGTGCTGGTAAGCGTCGGAAGCTGATTGTACGCCGTATTCTCCACAACAAAACATCCACTGGGCAGCCTGGC
MG_0953	3A	79.8452	154	chr3A	480147459	480147306	A000=GCTGGTCGAGCTACACTCAAAGGCGTCAGCGTCATAAAAGGGTGTGTGCAGATTTACATTGTTCAGATCTTTTTCACAACTAGTAGAAGATGAAAACTGTATTGTGTATTTTGTATTAGAAGTCGCGCGATGTAAAATGTACGGAAATTTTAAG; A001=GTTGGTCGAGCTACACTCAAAGGCGTCAGCGTCATAAAAGGGTGTGTGCAGATTTACATTGTTCAGATCTTTTTCACAACTAGTAGAAGATGAAAACTGTATTGTGTATTTTGTATTAGAAGTCGTGCGATGTAAAATGTACGGAAATTTTAAG
MG_0954	3A	80.1709	145	chr3A	484103225	484103369	A001=TACAACATGTATAACAATAACAATAATAATAAACAATAAAAAGAAACAAAATTGGACACCGTCATAGAAGGAATACAGGAGCAATGATGCTCCCAAGGATCTATTGTACATGTGGTTAAAAGAAGCGCGAGAAATAAAACGCATC; A002=TACAACATGTATAACAATAACAATAATAATAAACAATAAAAAGAAACAAAATTGGACACTGTCATAGAAGGAATACAGGAGCAATGATGCTCCCAAGGATCTATTGTACATGTGGTTAAAAGAAGCGCGAGAAATAAAACGCATC
MG_0955	3A	80.4966	175	chr3A	487437307	487437481	A000=TACTAGTCAATTCTTACCATAACCATTCCATGTTTCATACCGCTCTTATGTTGTTACCGGAGAGGCAGTCTTGCTTTATTTATGCCCATAATTAACAGAAGTTCCCAACTTTGTGTAGCAAAACATGCTTGAATTTGATCATTTCGAGGATCAAGCTGCTGCGCAATAGGAGGGA; A002=TACTAGTCAATTCTTACCATAACCATTCCATGTTTCATACCGCTCTTACGTTGTTACCGGAGAGGCAGTCTTGCTTTATTTATGCCCATAATTAACAGAAGTTCCCAACTTTGTGTAGCAAAACATGCTTGAATTTGATCATTTCGAGGATCAAGCTGCTGCGCAATAGGAGGGA
MG_0956	3A	83.7772	165	chr3A	512032494	512032658	A001=AGTACACATCCAACATCAGTTCACATGCCCTGAATAACAATTACATTAGATTACAAATATGGAACGCTGTACAGACCCTCTTAATCATCAAGTTCACCTCCATAGCTCAAACTTCCTAAGCGCCTCTCACCACCAAGGAAACCTGTAAAAAACAATATGCTTCTG; A003=AGTACACATCCAACATCAGTTCACATGCCCCGAATAACAATTACATTAGATTACAAATATGGAACGCTGTACAGACCCTCTTAATCATCAAGTTCACCTCCATAGCTCAAACTTCCTAAGCGCCTCTCACCACCAAGGAAACCTGTAAAAAACAATATGCTTCTG
MG_0957	3A	84.7674	160	chr3A	514494284	514494443	A000=GATTTTCCATATGGCCTGGCTTGAGGTGCTGATGTTCTTACCTCTTGGACACTGCACCGGAAACAACGTTGGAGGTTGCAGCAAGCGACCTCCTCTCGGCAGCCTCTACCGCGTCCATAACTTTATCTGTCACACAGGAAGAAGGCAACCGATGTAATCT; A001=GATTTTCCATATGGCCTGGCTTGAGGTGCTGATGTTCTTGCCTCTTGGACACTGCACCGGAAACAACATTGGAGGTTGCAGCAAGCGACCTCCTCTCGGCAGCCTCTACCGCGTCCATAACTTTATCTGTCACACAGGAAGAAGGCAACCGATGTAATCT
MG_0958	3A	85.0932	162	chr3A	528596763	528596602	A000=CATTGAGCATCCATGTGTCACCGGAACCAGAAGAGTGCACGACGGCCGTGTTAATATTGTCTCTACCATGTTGTTCAGCCTCGCTTGCTCCTGAAGAACTCTCTGGGCCTACGATGATGAATATTTGGCAACCAAAGAATAATTTTTTCACATTGTTTACAA; A001=CATTGAGCATCCATGTGTCACCGGAACCAGAAGAGTGCACGACGGCCGTGTTAATATTGTCTCTACCATGTTGTTCAGCCTCGCTTGCTCCTGAAGAACTCTCCGGGCCTACGATGATGAATATTTGGCAACCAAAGAATAATTTTTTCACATTGTTTACAA
MG_0959	3A	85.0932	169	chr3A	541258141	541257973	A000=CACTCAACTTGTTGAAATCGGCCAATCCAGTGATCGGCAAGTACTCCTTAACACGTGACCTAAGCAAAGTAAGGAATTAGAGGTCAAATATGCCATCATAAGTTTCCACTGCAAGCATTTAGATACCATACACAATTGTTCTCAGTTCTGACAGCAGTAAATTTTATGT; A001=CACTCAACTTGTTGAAATCGGCCAATCCAGTGATCGGCAAATACTCCTTAACACGTGACCTAAGCAAAGTAAGGAATTAGAGGTCAAATATGCCATCATAAGTTTCCACTGCAAGCATTTAGATACCATACACAATTGTTCTCAGTTCTGACAGCAGTAAATTTTATGT
MG_0960	3A	85.2555	152	chr3A	538014008	538014159	A000=GCCTTCCGTATCAGGTCATCCCCGATGCCGTACTGTCCGCCTCGGAGCATCAGCTTTGCCCGTGTTTCTAGTACAGAAGCTTTCAGAAGAGCCAGCTCCTGCCAAAGATAGGTGTACTGGGCTTCTGACTGAACTGGCCTAAAGCAGGAGAT; A001=GCCTTCCGTATCAGGTCATCCCCGATGCCGTACTGTCCGCCTCGGAGCATCAGCTTTGCCCGTGTTTCTAGTACAGAAGCTTTCAGAAGAGCCAGCTCCTGCCAAAGATAGGTGTACCGGGCTTCTGACTGAACTGGCCTAAAGCAGGAGAT
MG_0961	3A	85.7457	160	chr3A	538847432	538847591	A000=GTGCCATTTCTTTATCCACCATATAGTCAACCGCAGATGGTTCCAAGCAGCACATTTCCCATGAACACCACTATTTTTCGCCCTAACCATTATGGATGGCAACCTTACATGAGCCCAGCTGCATCTGAGTTTGTGCCTGGACCAGCATGGTCAAACAATC; A001=GTGCCATTTCTTTATCCACCATATAGTCAACCGCAGATGGTTCCAAGCAGCACATTTCCCATGAACACCACTATTTTTCACCCTAACCATTATGGATGGCAACCTTACATGAGCCCAGCTGCATCTGAGTTTGTGCCTGGACCAGCATGGTCAAACAATC
MG_0962	3A	85.7457	163	chr3A	543178831	543178669	A000=AGTAACAGCATAGTGGAAGCTCAAGACAATGATACATTGACAGAAAAGATTGCCAAAGTACCGGAATCCGCTTCATTAATACCTTCCGGAAATGCAGGATCAGTAACACTGGATGATAGAAAAAGTCATGATAGTAGTCAGGATGTTCCAATACATTCAGAAG; A002=AGTAACAGCATAGTGGAAGCTCAAGACAATGATACATTGACAGAAAAGATCGCCAAAGTACCGGAATCCGCTCCATTAATACCTTCCGGAAATGCAGGATCAGTAACACTGGATGATAGAAAAAGTCATGATAGTAGTCAGGATGTTCCAATACATTCAGAAG
MG_0963	3A	86.2359	170	chr3A	536632073	536632242	A001=GCCGTTTTTTCTATCCGCGCCGACACAAACAGACGGCCGCGGACAAAATGAATCGTCCCATTGGAGTTGCTTTAACTTCCCTCCACGTCCATATCAAAACAAAACTATTGGTTTCTCGATGGCCGTCGGGCCCTGCGACTGCGAGCTCTCCGTACGCAACAGCGAACGAT; A002=GCCGTTTTTTCTATCCGCGTCGACACAAACAGACGGCCGCGGACAAAATGAATCGTTCCATTGGAGTTGCTCTAACTTCCCTCCACGTCCATATCAAAACAAAACTATTGGTTTCTCGATGGCCGTCGGGCCCTGCGACTGCGAGCTCTCCGTACGCAACAGCGAACGAT
MG_0964	3A	86.5617	158	chr3A	541209923	541210080	A000=TTCTTTGGAAGTCTTTATGGTGGCTTCCTGTGAAGAGTCTGGTATTGCGCATTGCATGGTTTCGTGGTACCTACTTGTTCATTATAGTGTTAATTTCCATCTACAATAGATCCTTAAAATGTGTTTTTTAGTGAAGTTTTCTTTGGAATTTGATTTAC; A001=TTCTTTGGAAGTCTTTATGGTGGCTTCCTGTGAAGAGTCTGGTATTGCACATTGCATGGTTTCGTGGTACCTACTTGTTCATTATAGTGTTAATTTCCATCTACAATAGATCCTTAAAATGTGTTTTTTAGTGAAGTTTTCTTTGGAATTTGATTTAC
MG_0965	3A	91.5605	170	chr3A	574462178	574462347	A000=GACCTCCAAACTCTGTATGGCCTGCCTCTTGCACGGATCCATCTGGACATCATCCTCGTTTCTCCTTTTTCTTGTCTCCGCTGAATCAGTGGCAGGCACCATCTGCGCAGCTAGCATGGAGCAAGGTGCGTGCCCGCTGGTTCCGGCAGGAACAGACAGATGCGGAGGAG; A001=GACCTCCAAACTCTGTATGGCCTGCCTCTTGCACGGATCCATCTGGACATCATCCTCGTTTCTCCTTTTTCTTGTCTCCGCTGAATCAGTGGCAGGCACCATCTGCGCAGCTGGCATGGAGCAAGGTGCGTGCCCGCTGGTTCCGGCAGGAACAGACAGATGCGGAGGAG
MG_0966	3A	92.8897	155	chr3A	586879726	586879880	A000=CTACGGCCTGCGCGCCACCAATGCGGCCTACACTGTCAATTTCCTTAATGTGATCCCTGTTGTCACCTTTATCATTGCTATAATACTCCGGTAAGTTACATACATTGTCTATTAATCTGCATTGCCTAACTCTGTTTCAAAACGGATGGAGTAGT; A001=CTACGGCCTGCGCGCCACCAATGCGGCCTACACTGTCAATTTCCTTAATGTGACCCCTGTTGTCACCTTTATCATTGCTATAATACTCCGGTAAGTTACATACATTGTCTATTAATCTGCATTGCCTAACTCTGTTTCAAAACGGATGGAGTAGT
MG_0967	3A	94.2189	172	chr3A	594810598	594810427	A000=CCCCAACCCTCATCTCTATGTCATCTCTCATTTCTACAGCGACAGAACCATCGCCAATCAGCAACCGCTATGGAACACTAACAACAGAGTTAGCTCAGCCAGAACAGCTAGCCACATCCCACATCCCATCTTCTCCGCCACCTTGAATCTGCAACCTGAAAATAAATGTCTA; A001=CCCCAACCCTCATCTCTATGTCATCTCTCATTTCTACAGCGACAGAACCATCGCCAATCAGCAGCCGCTATGGAACACTAACAACAGAGTTAGCTCAGCCAGAACAGCTAGCCACATCCCACATCCCATCTTCTCCGCCACCTTGAATCTGCAACCTGAAAATAAATGTCTA
MG_0968	3A	95.2091	178	chr3A	598565594	598565417	A000=GCTTTGAGATGGCCGGAGAGCCGGTGGTCACTTCTTGTGGCCATCTCTTCTGCTGGCCCTGCTTATACCAATGGCTTAATGTTTACTCCAACCACAAGGAATGCCCAGTCTGCAAGGGCGAGGTGACGGAGGCGAATATCACTCCTATCTATGGTAGAGGGAATTCTTGTTCAGATGC; A001=GCTTTGAGATGGCCGGAGAGCCGGTGGTCACTTCTTGTGGCCATCTCTTCTGCTGGCCCTGCTTATACCAATGGCTTAATGTTTACTCCAACCACAAGGAATGCCCAGTCTGCAAGGGCGAGGTGACGGGGGCGAATATCACTCCTATCTATGGTAGAGGGAATTCTTGTTCAGATGC
MG_0969	3A	101.216	180	chr3A	611702655	611702476	A000=CGCATCACCGTGCATCGGGAGAGCCTCACACCATCTTCCACGACGCATCCAGGTCCAATAGCAACATCAGGACCAATCAGGCAACCCTCCCCAATCTTGGCGCTCTCGTGCACCAGGACGTTCCCAACAACATGTGCTCCGGCAGCCAGCTTGGCAGCTGACTTCTTCCTGAGTGAATCT; A001=CGCATCACCGTGCATCGGGAGAGCCTCACACCATCTTCCACGACGCATCCAGGTCCAATAGCAACATCAGGACCAATCAGGCAACCCTCCCCAATCTTGGCACTCTCGTGCACCAGGACGTTCCCAACAACATGTGCTCCGGCAGCCAGCTTGGCAGCTGACTTCTTCCTGAGTGAATCT
MG_0970	3A	101.872	182	chr3A	617534581	617534400	A000=CACCACTTTCCACCAGACCGTGACTCCGCAAGCATCCACGGCCATGGAGATAGAGTGACACGCGACACCAGCGGAACGGACACGTACGGCTACTAGGCGAACCCACGGCCGAGCGCAACCGACAAACCCGTGGAGCCGCGAGCCCGATCTACCACACCCTCGCCGCCCTCCCGCCGTCTCCG; A002=CACCACTTTCCACCAGACCGTGACTCCGCAAGCATCCACGGCCATGGAGATAGAGTGACACGCGACACCAGCGGAACGGACACGTAGGGCTACTAGGCGAACCCACGGCCGAGCGCAACCGACAAACCCGTGGAGCCGCGAGCCCGATCTACCACACCCTCGCCGCCCTCCCGCCGTCTCCG
MG_0971	3A	102.528	173	chr3A	623038531	623038359	A000=CATAATTTGACCTCGAATATTTCTGTCTGTTTACCTAGAAAGCACCGACAAGTCAAAAGTCGCGGTATCCCCATATAATAGGTGTGCAACACAGGGACACGTGTGTCATGGAGTATCCCGTAATTTCAGGATTAAAAAAAGAAAAATACACCGACACGGCTTAAACAACTGGG; A001=CATAATTTGACCTCGAATATTTCTGTCTGTTTACCTAGAAAGCACCGACAAGTCAAAAGTCGCTGTATCCCCATATAATAGGTGTGCAACACAGGGACACGTGTGTCATGGAGTATCCCGTAATTTCAGGATTAAAAAAAGAAAAATACACCGACACGGCTTAAACAACTGGG
MG_0972	3A	104.725	162	chr3A	633058226	633058065	A000=CAGGAAGCTATCGGAAGTTCTGAAGAAACTCAAAACAGCACGAATGATACTCGTCTTGAGAAAAGGACGGTGGCAAAGGCTGAACTTGATCATGATCACACCATGGATAATCAGTCAAGTAATGCTGATGCTATTCCTGATAAACCTAATGGCGATGTTTCC; A001=CAGGAAGCTATCAGAAGTTCTGAAGAAACTCAAAACAGCACGAATGATACTCGTCTTGAGAAAAGGACGGTGGCAAAAGCTGAACTTGATCATGATCACACCATGGATAATCAGTCAAGTAATGCTGATGCTATTCCTGATAAACCTAATGGCGATATTTCC
MG_0973	3A	104.887	158	chr3A	633849547	633849390	A000=CAATTTTCTTATGTATTTTGGATTGCTTATGACTTGTGCGTCTACCAATCTATAGATAATGAAGAATCACAGGAGCCTACTAAACGACGTAATAGATTGGGTCCAGCAGGACTTGCACTGCATTATGCTAATATCATCAGTCAGATTGATGCTCTTGT; A001=CAATTTTCTTATGTATTTTGGATTGCTTATGACTTGTGCGTCTACCAATCTATAGATAATGAAGAATCACAGGAGCCTACTAAACGACGTAATAGATTGGGTCCAGCAGGACTTGCGCTGCATTATGCTAATATCATCAGTCAGATTGATGCTCTTGT
MG_0974	3A	105.543	172	chr3A	639025006	639024835	A002=CAACGACTTTCCAGCAGGGTATGTCTTCTTGCCATACAGATGCTTCCCGCCGAGATCAGTGTACTTCAAACTGTTCTCCCTTTCAATCTGCGGACACGTAATAACCAAGTGAGGCATAGAGGAACAAATGAAATTTTACGGAGCAAGTTCGAAAGAAAAAAAACGATCGCGA; A003=CAACGACTTTCCAGCAGGGTATGTCTTCTTGCCATACAGATGCTTCCCGCCGAGATCGGTGTACTTCAAACTGTTCTCCCTTTCAATCTGCGGACGCGTAATAACCAAGTGAGGCATAGAGGAACAAATGAAATTTTACGGAGCAAGTTCGAAAGAAAAAAAACGATCGCGA
MG_0975	3A	105.705	179	chr3A	639148594	639148416	A000=TATATATAGTACAAACAAAGTAAAATGGTGGAGCATATGCACCTTGGCGAGGTCCTGATCGATCTCGACGGCTTTCTCGTGGGTCCTGCTGATCTGCTCCCCCTGCTTTTGCAGGGTTATCATCGTGTTGGCAGCATCCTCCTTGATGTTCTCAGCGATACGGAGGCAGCCGTTGAGCG; A001=TATATATAGTACAAACAAAGTAAAATGGTGGAGCATATGCACCTTGGCGAGGTCCTGATCGATCTCGACGGCTTTCTCGTGGGTCCTGCTGATCTGCTCTCCCTGCTTTTGCAGGGTTATCATCGTGTTGGCAGCATCCTCCTTGATGTTCTCAGCGATACGGAGGCAGCCGTTGAGCG
MG_0976	3A	107.552	182	chr3A	642160380	642160199	A000=CTGGACGCAGTGTAAGTTTATGCAGTTAAATTCCCTGACTGGATCAGGAGTTACACACGCGAAGCTTATTATTTATACATCAGCCTCGAAGAAGATCGAACGATAGAGCAGCGAACCCGGGCTGAACCTCCATATGTGCTATACCGTGATCTGCCAACTCGAACGAAACCAAGTTGCAGCAG; A001=CTGGACGCAGTGTAAGTTTATGCAGTTAAATTCCCTGACTGGATCAGGAGTTACACACGCGAAGCTTATTATTTATACATCAGCCTCGAAGAAGATCGAACGACAGAGCAGCGAACCCGGGCTGAACCTCCATATGTGCTATACCGTGATCTGCCAACTCGAACGAAACCAAGTTGCAGCAG
MG_0977	3A	108.374	180	chr3A	645408150	645407971	A000=AGGAGGCCTAATGCTCCCCTCGCCGAGTGAGAAGCGCATAATACAAACATGGAAACAGCCAGTCAATGATTTAGCAACTTATTGGCTTTGAGACTCTAGATTCATAACAAATAGATATGCAGTTCTACAAAAGCATATTCTGCCATCGCTCGGCTGACTGGGTGGCGCATCCGTTCGGGG; A003=AGGAGGCCTAATGCTCCCCTCGCCGAGTGAGAAGCGCATAATACAAACATGGAAACAGCCAGTCAATGATTTAGCAACTTATTGGCTTTGAGACTCTAGATTCATAACAAATAGATATGCAGTTCTACAAAAGCATATTCTGCCATCGCTCGGCTGAGTGGGTGGCGCATCCATTCGGGG
MG_0978	3A	108.374	175	chr3A	645546478	645546304	A000=ACAAGTTTGAATGCCGTTTTTGATATTATTACAGATCTTAGTGTTGATCACGGGGTAGTACAAACTAATCTGCAGTCGTAAGTATGACCCGGTGATACATCACAGTTTGTAACTGCTCTTGGTTTTTCTGATTAAACGTATTCTAGATGCGCATCACCAGCACCAGCTAAGAATT; A001=ACAAGTTTGAATGCCGTTTTTGATATTATTACAGATCTTAGTGTTGACCACGGGGTAGTACAAACTAATCTGCAGTCGTAAGTATGACCCGGCGATACATCACAGTTTGTAACTGCTCTTGGTTTTTCTGATTAAACGTATTCTAGATGCGCATCACCAGCACCAGCTAAGAATT
MG_0979	3A	108.374	167	chr3A	645149287	645149121	A000=GGACGGCGACAGTTATTATCTGGCGATTCAAGCGGCTGGAAAGAAGTCCATGGTTGGTGCTGCATGGGGAGTTTGCGAGAAGATGATTAGCTCTGGGCGCTTCCCTGATGGGGAGAAGGCCGGTGAGATTGTGACCTTCTTTTGCAAGGGGAAGAAGGTGAAGGAGG; A001=GGACGGCGACAGTTATTATCTGGCGATTCAAGCGGCTGGAAAGAAGTCCATGGTTGGTGCTGCATGGGGAGTTTGCGAGAAGATGATTAGCTCTGGGTGCTTCCCTGATGGGGAGAAGGCCGGTGAGATTGTGACCTTCTTTTGCAAGGGGAAGAAGGTGAAGGAGG
MG_0980	3A	109.03	150	chr3A	646848856	646848707	A000=CCCGAGGAAGGGATTGACGAGGTGAGGAAGATCCTGAAGGCAGGCGAGAACTTGGCGGACGTGCTTGGCCCGCTGGACGAGAACGAGCCCGAGGGGAACCCGGATGACGAGGATGAAGAAGAGGACGATGATGATGAGGCAAAGTATGGG; A001=CCCGAGGAAGGGATTGACGAGGTGAGGAAGATCCTGAAGGCAGGCGAGAACTCGGCGGACGTGCTTGGCCCGCTGGACGAGAACGAGCCCGAGGGGAACCCGGATGACGAGGACGAAGAAGAGGACGATGATGATGAGGCAAAGTATGGG
MG_0981	3A	109.356	150	chr3A	646854844	646854695	A000=CGGTGCTCTTCTACTTCATACCGGCTCTCATGGCGTTTGCTGTCTACAGAACCTCGTCCATTTAGCTGCTTCGGGGCCCTGCTGGGAGCACCGTGCTATATTTCGGCGGAGTTGCGAAGGCACTGCAGACGGAGCACCTAGAAGGCTAGA; A001=CGGTGCTCTTCTACTTCATACCGGCTCTCATGGCGTTTGCTGTCTACAGAACCTCGTCCATTTAGCTGTTTCGGGGCCCTGCTGGGAGCACCGTGCTATATTTCGGCGGAGTTGCGAAGGCACTGCAGACGGAGCAACTAGAAGGCTAGA
MG_0982	3A	109.846	152	chr3A	647478457	647478306	A000=AGCTATCATTCCAAGTATACCATTATATTGCATCAACATAACCGGTTTGAATATGTCTAATCAGGCAACATGGTATGGTGTCCCTTTAATCATGAAGGAATGCAATGTAGTTGATCATATCATATAACTAACTAAGATAATGTTTTGATAAA; A001=AGCTATCATTCCAAGTATACCATTATATTGCATCAACATAACCGATTTGAATATGTCTAATCAGGCAACATGGTATGGTGTCCCTTTAATCATGAAGGAATGCAATGTAGTTGATCATATCATATAACTAACTAAGATAATGTTTTGATAAA
MG_0983	3A	109.846	145	chr3A	647474372	647474228	A000=TCAAATCGAGCATCCTCTGGAAGGCGTCCTTGAGGATCGCCTTGCCGTCGGAGTACTTGCTTCCCGCCATCGACATGGTGGTGTTGTTGCTGACGTAGAGCCTCTGCGTCCCGTGGGACACCGTCTTGGGCATCGGCCACAGGTC; A004=TCAAATCGAGCATCCTCTGGAAGGCGTCCTTGAGGATCGCCTTGCCGTCGGAGTACTTGCTTCCCGCCATCGACATGGTGGCGTTGTTGCTGACGTAGAGCCTCTGCGTCCCGTGGGACACCGTCTTGGGCATCGGCCACAGGTC
MG_0984	3A	116.268	155	chr3A	657616496	657616650	A000=TAGGTTACAGGTATGCATTTTCAGGTACCAATATAATTCAGGCGCACGCGGCCCTCTTTTAGGGGTTCTCCAGCAAAGCCTTCTGTGGGAGCAATTGTTGACAGGATTGGGTGCGCCCTCATTGCAATAGCCCGCTTCTCTTCCCCCAGCCCATG; A001=TAGGTTACAGGTATGCATTTTCAGGTACCAATATAATTCAGGCGCACGCGGCCCTCTTTTAGGGGTTCTCCAGCAAAGCCTTCTGTGGGAGCAGTTGTTGACAGGATTGGGTGCGCCCTCATTGCAATAGCCCGCTTCTCTTCCCCCAGCCCATG
MG_0985	3A	116.43	142	chr3A	657423796	657423937	A000=ATAAACTGAACATGATTTACCATGAGCATTGCCTCTTGGATTCAACAAAGTTATAACAACTTGGTTTATTAGAGGTGTGAAGCATACATCAGCCAAGGCTTATCACTTGGAAAGTAAAAACATGACAAAGCAACTAGTTGAA; A001=ATAAACTGAACATGATTTACCATGAGCATTGCCTCTTGGATTCAACAAAGTTATAACAACTTGGTTTATTAGAGGTGTCAAGCATACATCAGCCAAGGCTTATCACTTGGAAAGTAAAAACATGACAAAGCAACTAGTTGAA
MG_0986	3A	120.46	177	chr3A	666242427	666242603	A000=GTCCTTCAGCTATGGCATGGGGCCAGAGCCTCACAAGTTCTTTTTAGACTTTCATTCGTTCATGTGCTCTCTAATGATGGATCAGAGTCTTGTAGACCGACAACAAGCAGGACTCTCAACGGCTTCTTCTAGGCGCGTGGAGGGAGGCGGCCTCCGGTCTGGTGGAGCATGGCATCG; A001=GTCCTTCAGCTATGGCATGGGGCCAGAGCCTCACAAGTTCTTTTTAGACTTTCATTCGTTCATGTGCTCTCTAATGATGGATCAGAGTCTTGTAGACCGACAACAAGCAGGACTCTCGACGGCTTCTTCTAGGCGCGTGGAGGGAGGCGGCCTCCGGTCTGGTGGAGCATGGCATCG
MG_0987	3A	120.786	154	chr3A	666229456	666229609	A000=GATCCTGTACGAGGGAGGAGCGAGGATCTTCTGGTTGATGTCCCTCAGGGTGGTGGCGCCGTGGAAGCCACACGGCTTGATGAGCTCGAATGGGTAGGCCACCGATGCCACTTTCAGCTTCTTTGCTCTGATGACGTTTCTTCCAGCTGCAAGT; A001=GATCCTGTACGAGGGAGGAGCGAGGATCTTCTGGTTGATGTCCCTCAGGGTGGTGGCGCCGTGGAAGCCGCACGGCTTGATGAGCTCGAATGGGTAGGCCACCGATGCCACTTTCAGCTTCTTTGCTCTGATGACGTTTCTTCCAGCTGCAAGT
MG_0988	3A	121.112	165	chr3A	669524714	669524878	A000=TTGAGCCGCACTTGCAGTTTGCTATCAAGCAGTTGAGTGCTCAGAACCAACAACGACAACAGAACCAACAATTGTCAAGACAGATAGCATCTTCCCCTGGCTATGGGACGATGATTCTGACACCTGGTATCACACAAGGCGCAAGTGAAACTTCTAGAATGTCTT; A001=TTGAGCCGCACTTGCAGTTTGCTATCAAGCAGTTGAGTGCTCAGAACCAACAACGACAACAGAACCAACAATTGTCAAGACAGATAGCATCTTCCCCTGGCTATGGGACGATGATTCTGACACATGGTATCACACAAGGCGCAAGTGAAACTTCTAGAATGTCTT
MG_0989	3A	121.112	175	chr3A	667794501	667794675	A000=CGCAGTGCGCATTGCAGGACTCCACGTCAGGCTCGACGACACTGCCGGAGCCGTCCTGTGAGGCCATGAGCTTCCCTATGGTCTGCCTGGCGCCGTCGTGAGACCACCGATGGTTGATGTGCTGCAGGTAGTCCTGGTCGGGCCGGAGCTTCCCCTGGGCATCCAAGCACTGCGC; A001=CGCAGTGCCCATTGCAGGACTCCACGTCAGGCTCGACGACACTGCCGGAGCCGTCCTGTGAGGCCATGAGCTTCCCTATGGTCTGCCTGGCGCCGTCGTGAGACCACCGATGGGTGATGTGCTGCAGGTAGTCCTGGTCGGGCCGGAGCTTCCCCTGGGCATCCAAGCACTGCGC
MG_0990	3A	121.437	147	chr3A	671144112	671143966	A000=GTGAGTTTCTACAAATACCTTGCCCTAAATTGAGATCCTTGAGTTGATGTTTCGTTTGACCGGTGTGAAATCCCTCGTGGCAACCCATCACTTTCTGGGTCGGCGGTAAACATGCAAGCATACGCCAGATTAGCACCACAGCCCGTG; A005=GTGAGTTTCTACAAATACCTTGCCCTAAATTGAGACCCTTGAGTTGATGTTTCGTTTGACCGGTGTGAAATCCCTCGCGGCAACCCATCACTTTCTGGGTCGGCGGTAAACATGCAAGCATACGCCAGATTAGCACCACAGCCCGTG
MG_0991	3A	123.991	163	chr3A	674753231	674753393	A000=TGTATGTATCACACCATGGTATTGCTTAGGAAGCAAATACTCCCCTTCACTATTCTGTTCAAATTTGGATGATAGCCAGTCCTGGAACTTATTGTTAAGCATCACTTCCATGATGCAATTTACTGCATTCTCATGGTCCAACTGCTCACATGTTCTCCCTATA; A001=TGTATGTATCACACCATGGTATTGCCTAGGAAGCAAATACTCCCCTTCACTATTCTGTTCAAATTTGGATGATAGCCAGTCCTGGAACTTATTGTTAAGCATCACTTCCATGATGCAATTTACTGCATTCTCATGGTCCAACTGCTCACATGTTCTCCCTATA
MG_0992	3A	123.991	176	chr3A	680356350	680356175	A000=GCAGATTTCCAATTGACATCATTGGATTCCCGTTCTGGGGTGGGGGAAGCTAATTTGCCCAAGCAGGATGCCCCTAGAGAAAATGAACTCAGCCCTCTTGGTTTGCTTTGGTCTGAGCTGGAAGGGATGCATCCAAAGCAGCCTCTCTCATCAAATGTGCTTGGTGTAAATGAGCG; A005=GCAGATTTCCAATTGACATCATTGGATTCCCGTTCTGGGGTGGGGGAAGCTAATTTGCCCAAGCAGGATGCCCCTAGAGAGAATGAACTCAGCCCTCTTGGTTTGCTTTGGTCTGAGCTGGAAGGGATGCATCCAAAGCAGCCTCTCTCATCAAATGTGCTTGGTGTAAATGAGCG
MG_0993	3A	125.837	155	chr3A	682976525	682976371	A000=GGGCAACGCCCTCAAGACCGCTGCCAACCTGTAGGCGCTAAAATTATCGGATAGAATGGTTTGGTACCGGCGCTGGCCATCAAACGATACCCAATAAAAATGCCAGCTTGCTGGCTCTCTCCTTCCATTTGGAAATGAAATGCTACCAGTTTTCT; A001=GGGCAACGCCCTCAAGACCGCTGCCAACCTGTAGGCGCTAAAATTATCGGATATAATGGTTTGGTACCGGCGCTGGCCATCAAACGAGACCCAATAAAAATGCCAGCTTGCTGGCTCTCTCCTTCCATTTGGAAATGAAATGCTACCAGTTTTCT
MG_0994	3A	126.827	156	chr3A	683195300	683195145	A000=GTGGTGGAGGAGATTAGGAAGGATGAGCACATTCAGAAGGCGCTCAACGAGGATGCTAGCGTCGAGGATGTCGACACGGATGATGAGCAGAACGAAGCTGAGGAGTACGAGTCATGGAAGAATCGTGAGATGGCGCGGATTAAGAGGGACAGGGAG; A002=GTGGTGGAGGAGATTAGGAAGGATGAGCACATTCAGAAGGCGCTCAACGAGGATGCTAGCGTCGAGGATGTCGACACGGATGATGAGCAGAACGAAGCTGAGGAGTATGAGTCATGGAAGAATCGTGAGATGGCGCGGATTAAGAGGGACAGGGAG
MG_0995	3A	126.99	181	chr3A	683072677	683072497	A000=GTGACAGGAGCGCGACGAGTGCGGCGGCCGAACTCGCGGGATCTCCCCGGCGCTGCGCACCCCGTGTCCTCTCCTCTCCCACGGGCCACCTAGGTTTCAGCCTTGCCGCCGCCGATCAGGACACCCAAGGCCCCAAGGTAAAAGTCCAATCGTATTGTCCGTGGATCTCCGTGTCCTGTTT; A001=GTGACAGGAGCGCGACGAGTGCGGCGGCCGAACTCGCGGGATCTCCCCGGCGCTGCGCACCCCGTGTCCTCTCCTCTCCCACGGGCCACCTAGGTTTCAGCCTTGCCGCCGCCGATCAGGACGCCCAAGGCCCCAAGGTAAAAGTCCAATCGTATTGTCCGTGGATCTCCGTGTCCTGTTT
MG_0996	3A	127.812	153	chr3A	684299631	684299479	A000=CATGCACACTCCAATGAACTTTTCTTAGAATTCATTCAAGCAGGTGAGGATGATGCTCAGAGGAGAAATAGGCTTGTGCGAGATATGAGTGATGTAATGGGAGAAGGCAACATCGAGAGCATGCTCTCAGTTGAAATGGGACTTAGGGAGCTT; A001=CATGCACACTCCAATGAACTTTTCTTAGAATTCATTCAAGCAGGTGAGGATGATGCTCAGAGGAAAAATAGGCTTGTGCGAGATATGAGTGATGTAATGGGAGAAGGCAACATCGAGAGCATGCTCTCAGTTGAAATGGGACTTAGGGAGCTT
MG_0997	3A	128.302	151	chr3A	686127821	686127671	A000=CCGGAGGGACCGTGCCCATCTGCTACCTCGGATGCACCAACAACGCCGTCTTCTGCGCCACCGACTGCACCACCCAGGGGCTCTGATTCCCGATCAGTCCATCGACCAATCCATCCGGCTAGCGATGTATCAACGCATACGCACCGCATCC; A001=CGGGAGGGACCATGCCCATCTGCTACCTCGGATGCACCAACAACGCCGTCTTCTGCGCCACCGACTGCACCACCCAGGGGCTCTGATTCCCGATCAATCCATCGACCAATCCATCCGGCTAGCGATGTATCAACGCATACGCACCGCATCC
MG_0998	3A	129.125	142	chr3A	686254200	686254059	A000=GGGCGAGGACGAGCGCCAAGACCGGCGCGAAGAGCCTGACGTTCCGGGTGGGGAGGATCAGGGAGTCCGCGACGAAGCCGGCGCACGGAGAGAGAGACGGACCTCCACCTCCCGGGCCTGCCGGTGCGGCGACCATGGTGGG; A001=GGGCGAGGACGAGCGCCAAGACCGGCGCAAAGAGCCTGACGTTCCGGGTGGGGAGGATCAGGGAGTCCGCGACGAAGCCGGCGCACGGAGAGAGAGACGGACCTCCACCTCCCGGGCCTGCCGGTGCGGCGACCATGGTGGG
MG_0999	3A	142.496	165	chr3A	695502257	695502093	A000=CTGCCGCCTTGCTGCATGTTACTAGCAGTCTGTTTTCCCGCAAGTTGGTGTCGACGTTTACATGTTTGCAGAGCTTATGTAGTTCATGTGTGTGCCATATCGACAAAGCTCTTGAGACCTTTCAGTTGGCAGTTGTATATAGATGTTCCCAGTAAGATACAAGGC; A001=CTGCCGCCTTGCTGCATGTTACTAGCAGTCTGTTTTCCCGCAAGTTTGTGTCGACGTTTACATGTTTGCAGAGCTTATGTAGTTCATGTGTGTGCCATATCGACAAAGCTCTTGAGACCTTTCAGTTGGCAGTTGTATATAGATGTTCCCAGTAAGATACAAGGC
[truncated: 1,780 more rows]

## Sheet: Table S4
Table S4. Primers for KASP™ markers.
	Chr	Position in Svevo.v1	Position in IWGSC_RefSeqv1.0	Primer A1 (FAM)	Primer A2 (VIC)	Primer C1
BS00022951	6A	16753192	na	GAAGGTGACCAAGTTCATGCTATTCTAAAGTAAACCTTACACAGATGTTGT	GAAGGTCGGAGTCAACGGATTCTAAAGTAAACCTTACACAGATGTTGC	CTAGAGTTAAGCATGTAAGGTTACACAGTT
[truncated: 47 more rows]
